# Supplementary material for: Cell-type-specific 3D-genome organization and transcription regulation in the brain
Source: bioRxiv. 2023 Dec 5:2023.12.04.570024. Preprint. [Version 1] doi: 10.1101/2023.12.04.570024 (PMC10723369; doi:10.1101/2023.12.04.570024)
Supplement: Supplement 1 [file media-1.xlsx]

## Sheet: RNA MERFISH probes
name	sequence
MO4E4 d06ab671-01 RS0095 1700022I11Rik__ENSMUST00000030163__2824__30__0.46667__67.9899__1 RS0247 d06ab671-02	CGCGGTGGTGGTACGACATGAAGAGTGAGTAGTAGTGGAGTGTTAAGAACTGGGGAGCTGGAAAATGAGTGAAGGGTGTGTTTGTAAAGGGTAGCGCAACTAGGACGGACAA
MO4E4 d06ab671-01 RS0468 1700022I11Rik__ENSMUST00000030163__2572__30__0.43333__66.7987__1 RS0095 d06ab671-02	CGCGGTGGTGGTACGACATGAAGGAGGAGGGTAATGATAGAGGAGGCTTCTCTTTCTAGTACATTTCTGCAAAGAGTGAGTAGTAGTGGAGTAGCGCAACTAGGACGGACAA
MO4E4 d06ab671-01 RS0095 1700022I11Rik__ENSMUST00000030163__984__30__0.5__71.3577__1 RS0584 d06ab671-02	CGCGGTGGTGGTACGACATGAAGAGTGAGTAGTAGTGGAGTTTTTGGAGTTCAGGCTGTGGGTACAGACCTATGGGAGGATTGAGATGAGTTAGCGCAACTAGGACGGACAA
MO4E4 d06ab671-01 RS0247 1700022I11Rik__ENSMUST00000030163__2049__30__0.46667__67.5452__1 RS0468 d06ab671-02	CGCGGTGGTGGTACGACATGAAGGGTGTGTTTGTAAAGGGTGCTTCTGATCTAGGGACATCATCCACAGTAAAGGAGGAGGGTAATGATAGAAGCGCAACTAGGACGGACAA
MO4E4 d06ab671-01 RS0247 1700022I11Rik__ENSMUST00000030163__924__30__0.43333__68.0348__0.79137 RS0584 d06ab671-02	CGCGGTGGTGGTACGACATGAAGGGTGTGTTTGTAAAGGGTTTCTGTGTAAACCACTGTGTGTGTACCTCTATGGGAGGATTGAGATGAGTTAGCGCAACTAGGACGGACAA
MO4E4 d06ab671-01 RS0468 1700022I11Rik__ENSMUST00000030163__744__30__0.46667__67.8171__1 RS0584 d06ab671-02	CGCGGTGGTGGTACGACATGAAGGAGGAGGGTAATGATAGATAGTAAGTTGAGGAGTGGTAACAGGGAAGCATGGGAGGATTGAGATGAGTTAGCGCAACTAGGACGGACAA
MO4E4 d06ab671-01 RS0247 1700022I11Rik__ENSMUST00000030163__1910__30__0.4__66.1465__1 RS0095 d06ab671-02	CGCGGTGGTGGTACGACATGAAGGGTGTGTTTGTAAAGGGTACTCTAATAAGATTCTTTGGGGGCCCATTAAAGAGTGAGTAGTAGTGGAGTAGCGCAACTAGGACGGACAA
MO4E4 d06ab671-01 RS0095 1700022I11Rik__ENSMUST00000030163__1233__30__0.5__70.4075__0.8627 RS0468 d06ab671-02	CGCGGTGGTGGTACGACATGAAGAGTGAGTAGTAGTGGAGTACTCTCTGGCATTCTGTCAGGGAAATTGGGAAGGAGGAGGGTAATGATAGAAGCGCAACTAGGACGGACAA
MO4E4 d06ab671-01 RS0095 1700022I11Rik__ENSMUST00000030163__1173__30__0.4__66.6386__1 RS0584 d06ab671-02	CGCGGTGGTGGTACGACATGAAGAGTGAGTAGTAGTGGAGTGAGGCTTTTGGGTGTTCATTTTGTTTCATGATGGGAGGATTGAGATGAGTTAGCGCAACTAGGACGGACAA
MO4E4 d06ab671-01 RS0468 1700022I11Rik__ENSMUST00000030163__1034__30__0.46667__67.2119__1 RS0247 d06ab671-02	CGCGGTGGTGGTACGACATGAAGGAGGAGGGTAATGATAGAGCCTCTTCCTCCAGACCTCAGATGAATATAAAGGGTGTGTTTGTAAAGGGTAGCGCAACTAGGACGGACAA
MO4E4 d06ab671-01 RS0584 1700022I11Rik__ENSMUST00000030163__1324__30__0.4__66.0449__1 RS0247 d06ab671-02	CGCGGTGGTGGTACGACATGATGGGAGGATTGAGATGAGTTTGAGATTGGAAGCTCATAGATCTGAAGGTTAAGGGTGTGTTTGTAAAGGGTAGCGCAACTAGGACGGACAA
MO4E4 d06ab671-01 RS0584 1700022I11Rik__ENSMUST00000030163__3315__30__0.6__74.5455__1 RS0468 d06ab671-02	CGCGGTGGTGGTACGACATGATGGGAGGATTGAGATGAGTTAACCTCGGCATAGAGGCCTCTGCTGGTCTGAAGGAGGAGGGTAATGATAGAAGCGCAACTAGGACGGACAA
MO4E4 d06ab671-01 RS0095 1700022I11Rik__ENSMUST00000030163__2764__30__0.4__66.0028__1 RS0247 d06ab671-02	CGCGGTGGTGGTACGACATGAAGAGTGAGTAGTAGTGGAGTCTGCTGTAGTTTGTTCAGTCTGAGCTTTAAAAGGGTGTGTTTGTAAAGGGTAGCGCAACTAGGACGGACAA
MO4E4 d06ab671-01 RS0095 1700022I11Rik__ENSMUST00000030163__3124__30__0.53333__72.8094__1 RS0468 d06ab671-02	CGCGGTGGTGGTACGACATGAAGAGTGAGTAGTAGTGGAGTATCTGAGGGCTCTCCCATGCCTGAACAGTTAAGGAGGAGGGTAATGATAGAAGCGCAACTAGGACGGACAA
MO4E4 d06ab671-01 RS0584 1700022I11Rik__ENSMUST00000030163__1293__30__0.43333__69.7079__0.86966 RS0095 d06ab671-02	CGCGGTGGTGGTACGACATGATGGGAGGATTGAGATGAGTTTCTTTTTGCACTGTGGTTTGGCAGAGAGTTAAGAGTGAGTAGTAGTGGAGTAGCGCAACTAGGACGGACAA
MO4E4 d06ab671-01 RS0247 1700022I11Rik__ENSMUST00000030163__864__30__0.43333__68.1691__1 RS0468 d06ab671-02	CGCGGTGGTGGTACGACATGAAGGGTGTGTTTGTAAAGGGTAGCAAAGGCTTAAGATTGGAGGATACCAGTAAGGAGGAGGGTAATGATAGAAGCGCAACTAGGACGGACAA
MO4E4 d06ab671-01 RS0584 1700022I11Rik__ENSMUST00000030163__1970__30__0.4__67.1832__1 RS0247 d06ab671-02	CGCGGTGGTGGTACGACATGATGGGAGGATTGAGATGAGTTATGAGGAATCAGATGTCCACAGGTGTTTTTAAGGGTGTGTTTGTAAAGGGTAGCGCAACTAGGACGGACAA
MO4E4 d06ab671-01 RS0584 1700022I11Rik__ENSMUST00000030163__1094__30__0.4__66.0914__0.85716 RS0468 d06ab671-02	CGCGGTGGTGGTACGACATGATGGGAGGATTGAGATGAGTTGATACAACAGAAAGGCAAAAGGCAATTCTGAAGGAGGAGGGTAATGATAGAAGCGCAACTAGGACGGACAA
MO4E4 d06ab671-01 RS0095 1700022I11Rik__ENSMUST00000030163__3255__30__0.43333__67.7122__1 RS0247 d06ab671-02	CGCGGTGGTGGTACGACATGAAGAGTGAGTAGTAGTGGAGTTTAGTGGGTGATCCTAATCTTGCAGTCCTTAAGGGTGTGTTTGTAAAGGGTAGCGCAACTAGGACGGACAA
MO4E4 d06ab671-01 RS0468 1700022I11Rik__ENSMUST00000030163__1523__30__0.4__66.6686__1 RS0095 d06ab671-02	CGCGGTGGTGGTACGACATGAAGGAGGAGGGTAATGATAGAGTGCAGAAAGTCTTTCTTTGGGGTTAACATAAGAGTGAGTAGTAGTGGAGTAGCGCAACTAGGACGGACAA
MO4E4 d06ab671-01 RS0095 1700022I11Rik__ENSMUST00000030163__245__30__0.43333__68.2362__1 RS0584 d06ab671-02	CGCGGTGGTGGTACGACATGAAGAGTGAGTAGTAGTGGAGTGTTGTAGCCCCTTGCCTTGTGTCATTTTATATGGGAGGATTGAGATGAGTTAGCGCAACTAGGACGGACAA
MO4E4 d06ab671-01 RS0468 1700022I11Rik__ENSMUST00000030163__1263__30__0.53333__71.4883__0.93045 RS0247 d06ab671-02	CGCGGTGGTGGTACGACATGAAGGAGGAGGGTAATGATAGATTCACTTGAGACAGGTCTCCTGTGGGGTTGAAGGGTGTGTTTGTAAAGGGTAGCGCAACTAGGACGGACAA
MO4E4 d06ab671-01 RS0584 1700022I11Rik__ENSMUST00000030163__2974__30__0.56667__73.7304__1 RS0247 d06ab671-02	CGCGGTGGTGGTACGACATGATGGGAGGATTGAGATGAGTTAGAAGAGGAGTGCAAGCAATGAGGGGCCTGAAGGGTGTGTTTGTAAAGGGTAGCGCAACTAGGACGGACAA
MO4E4 d06ab671-01 RS0584 1700022I11Rik__ENSMUST00000030163__3285__30__0.56667__73.4339__0.86751 RS0468 d06ab671-02	CGCGGTGGTGGTACGACATGATGGGAGGATTGAGATGAGTTCAGGCCTGGGCAGGATTGTTTTCCCTTGTGAAGGAGGAGGGTAATGATAGAAGCGCAACTAGGACGGACAA
MO4E4 d06ab671-01 RS0247 1700022I11Rik__ENSMUST00000030163__2477__30__0.53333__71.195__1 RS0095 d06ab671-02	CGCGGTGGTGGTACGACATGAAGGGTGTGTTTGTAAAGGGTCATTGGCCCAGGAATCCTTTGTCCACTCTGAAGAGTGAGTAGTAGTGGAGTAGCGCAACTAGGACGGACAA
MO4E4 d06ab671-01 RS0095 1700022I11Rik__ENSMUST00000030163__1850__30__0.43333__66.1119__1 RS0468 d06ab671-02	CGCGGTGGTGGTACGACATGAAGAGTGAGTAGTAGTGGAGTGGCTAGGAGATGAAACTATGTCAGCATAGAAAGGAGGAGGGTAATGATAGAAGCGCAACTAGGACGGACAA
MO4E4 d06ab671-01 RS0584 1700022I11Rik__ENSMUST00000030163__1354__30__0.6__75.1993__1 RS0095 d06ab671-02	CGCGGTGGTGGTACGACATGATGGGAGGATTGAGATGAGTTAGTCACGGGTACTGTGAGTTGGCAAGGGGCAAGAGTGAGTAGTAGTGGAGTAGCGCAACTAGGACGGACAA
MO4E4 d06ab671-01 RS0468 1700022I11Rik__ENSMUST00000030163__1940__30__0.43333__67.0295__1 RS0247 d06ab671-02	CGCGGTGGTGGTACGACATGAAGGAGGAGGGTAATGATAGATCTGCTCCTTTGTCTCCCATAAAGCTTTAGAAGGGTGTGTTTGTAAAGGGTAGCGCAACTAGGACGGACAA
MO4E4 d06ab671-01 RS0247 1700022I11Rik__ENSMUST00000030163__1450__30__0.56667__72.6005__1 RS0584 d06ab671-02	CGCGGTGGTGGTACGACATGAAGGGTGTGTTTGTAAAGGGTCATTAGGGGGTCAGAAGCTTGGGGAATGCCATGGGAGGATTGAGATGAGTTAGCGCAACTAGGACGGACAA
MO4E4 d06ab671-01 RS0584 1700022I11Rik__ENSMUST00000030163__3513__30__0.53333__70.3977__1 RS0468 d06ab671-02	CGCGGTGGTGGTACGACATGATGGGAGGATTGAGATGAGTTGGAGCCTCTTGTGATAAGGATGAGAGCTGCAAGGAGGAGGGTAATGATAGAAGCGCAACTAGGACGGACAA
MO4E4 d06ab671-01 RS0095 1700022I11Rik__ENSMUST00000030163__2383__30__0.43333__68.9312__0.92864 RS0247 d06ab671-02	CGCGGTGGTGGTACGACATGAAGAGTGAGTAGTAGTGGAGTAACAGAATTTGGAGATGGACTGCATTCCCAAAGGGTGTGTTTGTAAAGGGTAGCGCAACTAGGACGGACAA
MO4E4 d06ab671-01 RS0095 1700022I11Rik__ENSMUST00000030163__1064__30__0.5__68.3657__1 RS0468 d06ab671-02	CGCGGTGGTGGTACGACATGAAGAGTGAGTAGTAGTGGAGTGATTATGTTGATGGAGTCTGAGGTCCCCTGAAGGAGGAGGGTAATGATAGAAGCGCAACTAGGACGGACAA
MO4E4 d06ab671-01 RS0095 1700022I11Rik__ENSMUST00000030163__1553__30__0.46667__67.9469__0.79523 RS0584 d06ab671-02	CGCGGTGGTGGTACGACATGAAGAGTGAGTAGTAGTGGAGTTGTATCCCAGGTTTTCCCTGACATCCTTAGATGGGAGGATTGAGATGAGTTAGCGCAACTAGGACGGACAA
MO4E4 d06ab671-01 RS0468 1700022I11Rik__ENSMUST00000030163__2701__30__0.6__73.8832__1 RS0247 d06ab671-02	CGCGGTGGTGGTACGACATGAAGGAGGAGGGTAATGATAGAATGGTCAGACACCTCTGAGACGGCCTCTCCAAGGGTGTGTTTGTAAAGGGTAGCGCAACTAGGACGGACAA
MO4E4 d06ab671-01 RS0584 1700022I11Rik__ENSMUST00000030163__1710__30__0.6__75.559__1 RS0247 d06ab671-02	CGCGGTGGTGGTACGACATGATGGGAGGATTGAGATGAGTTTCAGAGGCCCAGGGACTGCCTGAGGTTTCTAAGGGTGTGTTTGTAAAGGGTAGCGCAACTAGGACGGACAA
MO4E4 d06ab671-01 RS0584 1700022I11Rik__ENSMUST00000030163__2417__30__0.43333__66.9198__1 RS0468 d06ab671-02	CGCGGTGGTGGTACGACATGATGGGAGGATTGAGATGAGTTGGTCTCCAGAAGGTTCACTTATGTGAAACTAAGGAGGAGGGTAATGATAGAAGCGCAACTAGGACGGACAA
MO4E4 d06ab671-01 RS0095 1700022I11Rik__ENSMUST00000030163__3379__30__0.6__74.7289__0.92915 RS0247 d06ab671-02	CGCGGTGGTGGTACGACATGAAGAGTGAGTAGTAGTGGAGTGAGAAGCTGCTGAGCAAGGGCCGAATGTGGAAGGGTGTGTTTGTAAAGGGTAGCGCAACTAGGACGGACAA
MO4E4 d06ab671-01 RS0095 1700022I11Rik__ENSMUST00000030163__3094__30__0.6__73.9039__1 RS0468 d06ab671-02	CGCGGTGGTGGTACGACATGAAGAGTGAGTAGTAGTGGAGTCTCATCAGCCTTCACATGACCCAGCCCTGGAAGGAGGAGGGTAATGATAGAAGCGCAACTAGGACGGACAA
MO4E4 d06ab671-01 RS0584 1700022I11Rik__ENSMUST00000030163__3034__30__0.53333__70.8135__1 RS0095 d06ab671-02	CGCGGTGGTGGTACGACATGATGGGAGGATTGAGATGAGTTCAGCCTCTTACTTTTCTGAGACCGCTGCTCAAGAGTGAGTAGTAGTGGAGTAGCGCAACTAGGACGGACAA
MO4E4 d06ab671-01 RS0247 1700022I11Rik__ENSMUST00000030163__894__30__0.43333__66.228__1 RS0468 d06ab671-02	CGCGGTGGTGGTACGACATGAAGGGTGTGTTTGTAAAGGGTGTGTCAGGTATGATTCTCTTGTAGCCCTTAAAGGAGGAGGGTAATGATAGAAGCGCAACTAGGACGGACAA
MO4E4 d06ab671-01 RS0584 1700022I11Rik__ENSMUST00000030163__3004__30__0.56667__73.5705__1 RS0247 d06ab671-02	CGCGGTGGTGGTACGACATGATGGGAGGATTGAGATGAGTTTGCTCTACCAGAAGCTTGTGCCTGAGGCTGAAGGGTGTGTTTGTAAAGGGTAGCGCAACTAGGACGGACAA
MO4E4 d06ab671-01 RS0468 1700022I11Rik__ENSMUST00000030163__1770__30__0.5__69.9222__1 RS0584 d06ab671-02	CGCGGTGGTGGTACGACATGAAGGAGGAGGGTAATGATAGAAGTGGGACACACATAGGTGTGGCTTCATAGATGGGAGGATTGAGATGAGTTAGCGCAACTAGGACGGACAA
MO4E4 d06ab671-01 RS0247 1700022I11Rik__ENSMUST00000030163__804__30__0.46667__69.7207__1 RS0095 d06ab671-02	CGCGGTGGTGGTACGACATGAAGGGTGTGTTTGTAAAGGGTAGTTGAGAACCGGGTGCTATTTCTTCCAGAAAGAGTGAGTAGTAGTGGAGTAGCGCAACTAGGACGGACAA
MO4E4 d06ab671-01 RS0095 1700022I11Rik__ENSMUST00000030163__3064__30__0.53333__72.7107__1 RS0468 d06ab671-02	CGCGGTGGTGGTACGACATGAAGAGTGAGTAGTAGTGGAGTGGATGGGATTTGGACCATCGCCTTCCGTTTAAGGAGGAGGGTAATGATAGAAGCGCAACTAGGACGGACAA
MO4E4 d06ab671-01 RS0584 1700022I11Rik__ENSMUST00000030163__1740__30__0.53333__73.4406__0.98098 RS0095 d06ab671-02	CGCGGTGGTGGTACGACATGATGGGAGGATTGAGATGAGTTAAACCCACGTGGAAGTCCAGGGTTGGAGTTAAGAGTGAGTAGTAGTGGAGTAGCGCAACTAGGACGGACAA
MO4E4 d06ab671-01 RS0468 1700022I11Rik__ENSMUST00000030163__2731__30__0.6__74.4446__1 RS0247 d06ab671-02	CGCGGTGGTGGTACGACATGAAGGAGGAGGGTAATGATAGATCTACTCCACTGCCAGGCGTGGATCACAGGAAGGGTGTGTTTGTAAAGGGTAGCGCAACTAGGACGGACAA
MO4E4 d06ab671-01 RS0584 1700022I11Rik__ENSMUST00000030163__3659__30__0.46667__69.1569__1 RS0247 d06ab671-02	CGCGGTGGTGGTACGACATGATGGGAGGATTGAGATGAGTTTCTATTTCCCTACCCACACCTGACTTGGTTAAGGGTGTGTTTGTAAAGGGTAGCGCAACTAGGACGGACAA
MO4E4 d06ab671-01 RS0584 1700022I11Rik__ENSMUST00000030163__2649__30__0.6__74.8779__0.93098 RS0468 d06ab671-02	CGCGGTGGTGGTACGACATGATGGGAGGATTGAGATGAGTTTTGGCTTCTGAGAGGCCAGGCTGGATAGGCAAGGAGGAGGGTAATGATAGAAGCGCAACTAGGACGGACAA
MO4E4 d06ab671-01 RS0247 1700022I11Rik__ENSMUST00000030163__2263__30__0.6__74.8196__0.95902 RS0095 d06ab671-02	CGCGGTGGTGGTACGACATGAAGGGTGTGTTTGTAAAGGGTAAGCAGGTGCTGGGATAGGCTCTGAGCTGGAAGAGTGAGTAGTAGTGGAGTAGCGCAACTAGGACGGACAA
MO4E4 d06ab671-01 RS0095 1700022I11Rik__ENSMUST00000030163__2109__30__0.46667__70.6661__1 RS0468 d06ab671-02	CGCGGTGGTGGTACGACATGAAGAGTGAGTAGTAGTGGAGTTTCAGAAATGGCGGCTCAGAAGACGAACATAAGGAGGAGGGTAATGATAGAAGCGCAACTAGGACGGACAA
MO4E4 d06ab671-01 RS0095 1700022I11Rik__ENSMUST00000030163__2884__30__0.5__70.0979__1 RS0584 d06ab671-02	CGCGGTGGTGGTACGACATGAAGAGTGAGTAGTAGTGGAGTCAGACTGAGAGGATGCATCTGTTGGGAACAATGGGAGGATTGAGATGAGTTAGCGCAACTAGGACGGACAA
MO4E4 d06ab671-01 RS0468 1700022I11Rik__ENSMUST00000030163__3453__30__0.6__75.4507__0.97466 RS0247 d06ab671-02	CGCGGTGGTGGTACGACATGAAGGAGGAGGGTAATGATAGAAAAGGGCAAGGATTCTGGGTCTCACCGGCCAAGGGTGTGTTTGTAAAGGGTAGCGCAACTAGGACGGACAA
MO4E4 d06ab671-01 RS0247 1700022I11Rik__ENSMUST00000030163__2169__30__0.53333__70.4094__0.9287 RS0584 d06ab671-02	CGCGGTGGTGGTACGACATGAAGGGTGTGTTTGTAAAGGGTGGGTTCTCTATGGGGCTAACTCTAAGGGGTATGGGAGGATTGAGATGAGTTAGCGCAACTAGGACGGACAA
MO4E4 d06ab671-01 RS0468 1700022I11Rik__ENSMUST00000030163__2537__30__0.46667__69.5128__1 RS0584 d06ab671-02	CGCGGTGGTGGTACGACATGAAGGAGGAGGGTAATGATAGAGCTCAGTTTCAGAATGTGGCTCTTGTGACAATGGGAGGATTGAGATGAGTTAGCGCAACTAGGACGGACAA
MO4E4 d06ab671-01 RS0247 1700022I11Rik__ENSMUST00000030163__2914__30__0.56667__72.7643__1 RS0095 d06ab671-02	CGCGGTGGTGGTACGACATGAAGGGTGTGTTTGTAAAGGGTTGGGGGATGACTACTTGAAGAGCAGGGGTGAAGAGTGAGTAGTAGTGGAGTAGCGCAACTAGGACGGACAA
MO4E4 d06ab671-01 RS0095 1700022I11Rik__ENSMUST00000030163__2944__30__0.53333__72.9933__1 RS0468 d06ab671-02	CGCGGTGGTGGTACGACATGAAGAGTGAGTAGTAGTGGAGTGACAGGCAGGGCTTCTGCCCTTTGAACTTTAAGGAGGAGGGTAATGATAGAAGCGCAACTAGGACGGACAA
MO4E4 d06ab671-01 RS0584 1700022I11Rik__ENSMUST00000030163__2199__30__0.4__67.611__1 RS0095 d06ab671-02	CGCGGTGGTGGTACGACATGATGGGAGGATTGAGATGAGTTATGTGCCCACACCAAGCTTTAGATTTAAGTAAGAGTGAGTAGTAGTGGAGTAGCGCAACTAGGACGGACAA
MO4E4 d06ab671-01 RS0247 1700022I11Rik__ENSMUST00000030163__834__30__0.53333__70.2161__1 RS0468 d06ab671-02	CGCGGTGGTGGTACGACATGAAGGGTGTGTTTGTAAAGGGTGGTATAGGAGGGGAAGGTGGAGATTGGACTAAGGAGGAGGGTAATGATAGAAGCGCAACTAGGACGGACAA
MO4E4 d06ab671-01 RS0247 1700022I11Rik__ENSMUST00000030163__3569__30__0.43333__66.228__1 RS0584 d06ab671-02	CGCGGTGGTGGTACGACATGAAGGGTGTGTTTGTAAAGGGTGAGGTCTATGCACACCCAGAAACTTATCTAATGGGAGGATTGAGATGAGTTAGCGCAACTAGGACGGACAA
MO4E4 d06ab671-01 RS0584 1700022I11Rik__ENSMUST00000030163__1203__30__0.5__73.5122__0.92882 RS0468 d06ab671-02	CGCGGTGGTGGTACGACATGATGGGAGGATTGAGATGAGTTAGTGGGCTTGCAGTTGGCATTGCAGTTTCAAAGGAGGAGGGTAATGATAGAAGCGCAACTAGGACGGACAA
MO4E4 d06ab671-01 RS0247 1700022I11Rik__ENSMUST00000030163__2353__30__0.4__68.5738__1 RS0095 d06ab671-02	CGCGGTGGTGGTACGACATGAAGGGTGTGTTTGTAAAGGGTAACTGGGGATGCAGAAACACAATGGTTTTTAAGAGTGAGTAGTAGTGGAGTAGCGCAACTAGGACGGACAA
MO4E4 d06ab671-01 RS0468 1700022I11Rik__ENSMUST00000030163__3483__30__0.43333__69.2083__1 RS0095 d06ab671-02	CGCGGTGGTGGTACGACATGAAGGAGGAGGGTAATGATAGATGCTTTGTTGGAATCCAAGGACAGCACTTAAAGAGTGAGTAGTAGTGGAGTAGCGCAACTAGGACGGACAA
MO4E4 d06ab671-01 RS0095 1700022I11Rik__ENSMUST00000030163__3154__30__0.5__70.5604__1 RS0584 d06ab671-02	CGCGGTGGTGGTACGACATGAAGAGTGAGTAGTAGTGGAGTTTGTCTCTTACCAGAGACCAGAAGCCCTGTATGGGAGGATTGAGATGAGTTAGCGCAACTAGGACGGACAA
MO4E4 d06ab671-01 RS0247 1700022I11Rik__ENSMUST00000030163__2507__30__0.53333__72.7514__1 RS0468 d06ab671-02	CGCGGTGGTGGTACGACATGAAGGGTGTGTTTGTAAAGGGTGAGCAGAGAAAAAGCTGGAGCCTGGCAGTTAAGGAGGAGGGTAATGATAGAAGCGCAACTAGGACGGACAA
MO4E4 d06ab671-01 RS0584 1700022I11Rik__ENSMUST00000030163__2233__30__0.4__66.133__1 RS0247 d06ab671-02	CGCGGTGGTGGTACGACATGATGGGAGGATTGAGATGAGTTGAGCTCAGAGGCCAAGAAGTTATTTTTTCTAAGGGTGTGTTTGTAAAGGGTAGCGCAACTAGGACGGACAA
MO4E4 d06ab671-01 RS0584 1700022I11Rik__ENSMUST00000030163__1390__30__0.6__75.0501__1 RS0468 d06ab671-02	CGCGGTGGTGGTACGACATGATGGGAGGATTGAGATGAGTTATATCCAGGGGGAGTTCCTGGAGGGCCAGTAAGGAGGAGGGTAATGATAGAAGCGCAACTAGGACGGACAA
MO4E4 d06ab671-01 RS0247 1700022I11Rik__ENSMUST00000030163__3225__30__0.43333__67.941__0.92974 RS0095 d06ab671-02	CGCGGTGGTGGTACGACATGAAGGGTGTGTTTGTAAAGGGTCCACATTTCTCTGCTTTGGACTTTCTGGAAAAGAGTGAGTAGTAGTGGAGTAGCGCAACTAGGACGGACAA
MO4E4 d06ab671-01 RS0468 1700022I11Rik__ENSMUST00000030163__2000__30__0.5__69.6908__0.97982 RS0095 d06ab671-02	CGCGGTGGTGGTACGACATGAAGGAGGAGGGTAATGATAGATAAAGGGGGCTAGAGGTGTTTTATGGGGACAAGAGTGAGTAGTAGTGGAGTAGCGCAACTAGGACGGACAA
MO4E4 d06ab671-01 RS0095 1700022I11Rik__ENSMUST00000030163__1420__30__0.46667__68.4488__1 RS0584 d06ab671-02	CGCGGTGGTGGTACGACATGAAGAGTGAGTAGTAGTGGAGTTTTATATGCTAGGATGCCCCACTGAGCTTCATGGGAGGATTGAGATGAGTTAGCGCAACTAGGACGGACAA
MO4E4 d06ab671-01 RS0468 1700022I11Rik__ENSMUST00000030163__3349__30__0.4__66.0988__1 RS0247 d06ab671-02	CGCGGTGGTGGTACGACATGAAGGAGGAGGGTAATGATAGAGGAACTCTGAGCTTTATGCTCAAACTTTCTAAGGGTGTGTTTGTAAAGGGTAGCGCAACTAGGACGGACAA
MO4E4 d06ab671-01 RS0584 1700022I11Rik__ENSMUST00000030163__2293__30__0.56667__71.6212__1 RS0247 d06ab671-02	CGCGGTGGTGGTACGACATGATGGGAGGATTGAGATGAGTTGTCAGATAAGACTCCTTCGGGGCTGGGTTCAAGGGTGTGTTTGTAAAGGGTAGCGCAACTAGGACGGACAA
MO4E4 d06ab671-01 RS0468 1700022I11Rik__ENSMUST00000030163__1480__30__0.56667__71.9641__0.82828 RS0584 d06ab671-02	CGCGGTGGTGGTACGACATGAAGGAGGAGGGTAATGATAGACAGAGAACCTGATGGGTGACAGGAAGCTGGATGGGAGGATTGAGATGAGTTAGCGCAACTAGGACGGACAA
MO4E4 d06ab671-01 RS0247 1700022I11Rik__ENSMUST00000030163__3195__30__0.43333__66.3327__1 RS0095 d06ab671-02	CGCGGTGGTGGTACGACATGAAGGGTGTGTTTGTAAAGGGTCTCCCTCTCTTTTGGGTTGAAAGTAGTACTAAGAGTGAGTAGTAGTGGAGTAGCGCAACTAGGACGGACAA
MO4E4 d06ab671-01 RS0095 1700022I11Rik__ENSMUST00000030163__2794__30__0.5__72.1648__1 RS0468 d06ab671-02	CGCGGTGGTGGTACGACATGAAGAGTGAGTAGTAGTGGAGTATGTGAACCTGGGGATTTGAAAGTGGGGCTAAGGAGGAGGGTAATGATAGAAGCGCAACTAGGACGGACAA
MO4E4 d06ab671-01 RS0095 1700022I11Rik__ENSMUST00000030163__3599__30__0.43333__67.2283__1 RS0584 d06ab671-02	CGCGGTGGTGGTACGACATGAAGAGTGAGTAGTAGTGGAGTCCATACTTTACGGACTGGATTTAGTTGGCAATGGGAGGATTGAGATGAGTTAGCGCAACTAGGACGGACAA
MO4E4 d06ab671-01 RS0247 1700022I11Rik__ENSMUST00000030163__954__30__0.43333__66.5236__1 RS0468 d06ab671-02	CGCGGTGGTGGTACGACATGAAGGGTGTGTTTGTAAAGGGTTGATTCTCAGAGACAGAAGGAACCTCTTTGAAGGAGGAGGGTAATGATAGAAGCGCAACTAGGACGGACAA
MO4E4 d06ab671-01 RS0247 1700022I11Rik__ENSMUST00000030163__1650__30__0.56667__70.3838__1 RS0584 d06ab671-02	CGCGGTGGTGGTACGACATGAAGGGTGTGTTTGTAAAGGGTCCATCCTCTGGGGGATTCTCTCTCTGGTAGATGGGAGGATTGAGATGAGTTAGCGCAACTAGGACGGACAA
MO4E4 d06ab671-01 RS0584 1700022I11Rik__ENSMUST00000030163__2139__30__0.56667__73.7639__1 RS0468 d06ab671-02	CGCGGTGGTGGTACGACATGATGGGAGGATTGAGATGAGTTTGCTGTACAAGAGCTGGCGATGGGTTGAGGAAGGAGGAGGGTAATGATAGAAGCGCAACTAGGACGGACAA
MO4E4 d06ab671-01 RS0095 1700022I11Rik__ENSMUST00000030163__1620__30__0.6__73.4566__1 RS0247 d06ab671-02	CGCGGTGGTGGTACGACATGAAGAGTGAGTAGTAGTGGAGTTCTGACAGGGTGTCTAGAGGAGGGGATGGCAAGGGTGTGTTTGTAAAGGGTAGCGCAACTAGGACGGACAA
MO4E4 d06ab671-01 RS0095 1700022I11Rik__ENSMUST00000030163__2602__30__0.6__74.9772__0.93604 RS0468 d06ab671-02	CGCGGTGGTGGTACGACATGAAGAGTGAGTAGTAGTGGAGTAGGATTCACTGCTGGAGGATTGGGGCCCTGAAGGAGGAGGGTAATGATAGAAGCGCAACTAGGACGGACAA
MO4E4 d06ab671-01 RS0095 1700022I11Rik__ENSMUST00000030163__774__30__0.46667__69.3138__0.92905 RS0584 d06ab671-02	CGCGGTGGTGGTACGACATGAAGAGTGAGTAGTAGTGGAGTTCTTCCAAAATATGGGCTTCAGGGGTAGGAATGGGAGGATTGAGATGAGTTAGCGCAACTAGGACGGACAA
MO4E4 d06ab671-01 RS0247 1700022I11Rik__ENSMUST00000030163__3629__30__0.43333__67.6808__1 RS0468 d06ab671-02	CGCGGTGGTGGTACGACATGAAGGGTGTGTTTGTAAAGGGTTGGGTTATGGGATACTGGGTGCCAATATTAAAGGAGGAGGGTAATGATAGAAGCGCAACTAGGACGGACAA
MO4E4 d06ab671-01 RS0247 1700022I11Rik__ENSMUST00000030163__2447__30__0.5__69.6083__1 RS0584 d06ab671-02	CGCGGTGGTGGTACGACATGAAGGGTGTGTTTGTAAAGGGTCTACTGACTCCTTAGGCGTACAGTTGCACTATGGGAGGATTGAGATGAGTTAGCGCAACTAGGACGGACAA
MO4E4 d06ab671-01 RS0468 1700022I11Rik__ENSMUST00000030163__714__30__0.56667__74.7241__1 RS0584 d06ab671-02	CGCGGTGGTGGTACGACATGAAGGAGGAGGGTAATGATAGAAGCAGGTTGTACGCAGGTGGAAAGGGGACTATGGGAGGATTGAGATGAGTTAGCGCAACTAGGACGGACAA
MO4E4 d06ab671-01 RS0095 1700022I11Rik__ENSMUST00000030163__1128__30__0.43333__66.4677__1 RS0247 d06ab671-02	CGCGGTGGTGGTACGACATGAAGAGTGAGTAGTAGTGGAGTTCAAACCTATCTAGGACTTCCTGAGGGTTAAAGGGTGTGTTTGTAAAGGGTAGCGCAACTAGGACGGACAA
MO4E4 d06ab671-01 RS0095 1700022I11Rik__ENSMUST00000030163__1583__30__0.5__68.8129__1 RS0468 d06ab671-02	CGCGGTGGTGGTACGACATGAAGAGTGAGTAGTAGTGGAGTCTGGAGACTTAGAAACATGTGGGTGCTCTCAAGGAGGAGGGTAATGATAGAAGCGCAACTAGGACGGACAA
MO4E4 d06ab671-01 RS0584 1700022I11Rik__ENSMUST00000030163__1680__30__0.43333__68.1061__1 RS0095 d06ab671-02	CGCGGTGGTGGTACGACATGATGGGAGGATTGAGATGAGTTTTGCATTCCCATTGAGGCTTAAATCCAGACAAGAGTGAGTAGTAGTGGAGTAGCGCAACTAGGACGGACAA
MO4E4 d06ab671-01 RS0247 1700022I11Rik__ENSMUST00000030163__2323__30__0.5__70.782__1 RS0468 d06ab671-02	CGCGGTGGTGGTACGACATGAAGGGTGTGTTTGTAAAGGGTATTCTTCATGAACCCTCCAGCAGGCTCAACAAGGAGGAGGGTAATGATAGAAGCGCAACTAGGACGGACAA
MO4E4 d06ab671-01 RS0584 1700022I11Rik__ENSMUST00000030163__1880__30__0.5__71.3293__1 RS0247 d06ab671-02	CGCGGTGGTGGTACGACATGATGGGAGGATTGAGATGAGTTTTGCAAAGTCTGGCAGAGAGACAGAGGGAAAAGGGTGTGTTTGTAAAGGGTAGCGCAACTAGGACGGACAA
MO4E4 d06ab671-01 RS0468 1700022I11Rik__ENSMUST00000030163__2079__30__0.4__66.0017__0.93854 RS0584 d06ab671-02	CGCGGTGGTGGTACGACATGAAGGAGGAGGGTAATGATAGATTCTTTGTGTTGTCAGTATTCTTCCCTGTGATGGGAGGATTGAGATGAGTTAGCGCAACTAGGACGGACAA
MO4E4 d06ab671-01 RS0095 1700022I11Rik__ENSMUST00000030163__2854__30__0.46667__66.9239__1 RS0247 d06ab671-02	CGCGGTGGTGGTACGACATGAAGAGTGAGTAGTAGTGGAGTAGAGGAAGGTCCCCAAGATTCTAGAGTTAGAAGGGTGTGTTTGTAAAGGGTAGCGCAACTAGGACGGACAA
MO4E4 d06ab671-01 RS0468 1700022I11Rik__ENSMUST00000030163__1800__30__0.56667__71.621__1 RS0095 d06ab671-02	CGCGGTGGTGGTACGACATGAAGGAGGAGGGTAATGATAGAGGTGTACCCTTCAGTTGAGCCTCAGATCCCAAGAGTGAGTAGTAGTGGAGTAGCGCAACTAGGACGGACAA
MO4E4 d06ab671-01 RS0237 1810046K07Rik__ENSMUST00000039959__897__30__0.46667__69.5057__1 RS0175 d06ab671-02	CGCGGTGGTGGTACGACATGAGGGTTGATTAGTGGTAGAAACAGGCCATACTGCCATCTTCTTTTGTCCAAATGAAAGGAATGGGTTGTGGTAGCGCAACTAGGACGGACAA
MO4E4 d06ab671-01 RS0175 1810046K07Rik__ENSMUST00000039959__760__30__0.6__73.742__1 RS0307 d06ab671-02	CGCGGTGGTGGTACGACATGATGAAAGGAATGGGTTGTGGTTGGAGGTGAGGTAGGGTACCCTGGTGTGTGATGTGGAGGGATTGAAGGATAAGCGCAACTAGGACGGACAA
MO4E4 d06ab671-01 RS0730 1810046K07Rik__ENSMUST00000039959__621__30__0.6__75.0625__1 RS0175 d06ab671-02	CGCGGTGGTGGTACGACATGAAGTTGAGGTGGGAGAGTATTCAACTGGTGCTGGGTGGCAAACTCTGCAGGATGAAAGGAATGGGTTGTGGTAGCGCAACTAGGACGGACAA
MO4E4 d06ab671-01 RS0237 1810046K07Rik__ENSMUST00000039959__658__30__0.6__74.4531__1 RS0307 d06ab671-02	CGCGGTGGTGGTACGACATGAGGGTTGATTAGTGGTAGAAAGTGCTGGGTGCTGCTTCCTGACTCCAGTTGATGTGGAGGGATTGAAGGATAAGCGCAACTAGGACGGACAA
MO4E4 d06ab671-01 RS0237 1810046K07Rik__ENSMUST00000039959__470__30__0.6__74.9776__1 RS0730 d06ab671-02	CGCGGTGGTGGTACGACATGAGGGTTGATTAGTGGTAGAAATCGAGGTGCTGAACAGGGAACTGGGTGTGGAAGTTGAGGTGGGAGAGTATTAGCGCAACTAGGACGGACAA
MO4E4 d06ab671-01 RS0730 1810046K07Rik__ENSMUST00000039959__578__30__0.6__75.3477__1 RS0307 d06ab671-02	CGCGGTGGTGGTACGACATGAAGTTGAGGTGGGAGAGTATTTGGGGTCTGGCTGGCTGAGACCATCTGGTAATGTGGAGGGATTGAAGGATAAGCGCAACTAGGACGGACAA
MO4E4 d06ab671-01 RS0175 1810046K07Rik__ENSMUST00000039959__970__30__0.43333__66.2576__1 RS0237 d06ab671-02	CGCGGTGGTGGTACGACATGATGAAAGGAATGGGTTGTGGTCCAACTTCTCTATAAGGATGCAGAAGTCCTAGGGTTGATTAGTGGTAGAAAAGCGCAACTAGGACGGACAA
MO4E4 d06ab671-01 RS0175 1810046K07Rik__ENSMUST00000039959__266__30__0.43333__67.0754__1 RS0307 d06ab671-02	CGCGGTGGTGGTACGACATGATGAAAGGAATGGGTTGTGGTATCTCCTGACACCATAGTAACCTGACATCAATGTGGAGGGATTGAAGGATAAGCGCAACTAGGACGGACAA
MO4E4 d06ab671-01 RS0730 1810046K07Rik__ENSMUST00000039959__917__30__0.6__74.6726__1 RS0175 d06ab671-02	CGCGGTGGTGGTACGACATGAAGTTGAGGTGGGAGAGTATTTCCGGCACTCATAAGAGCCCCAGGCCATACATGAAAGGAATGGGTTGTGGTAGCGCAACTAGGACGGACAA
MO4E4 d06ab671-01 RS0307 1810046K07Rik__ENSMUST00000039959__226__30__0.6__75.764__1 RS0237 d06ab671-02	CGCGGTGGTGGTACGACATGATGTGGAGGGATTGAAGGATATGGCATCTGGATGAACGGAGGCTGGGAGGAAGGGTTGATTAGTGGTAGAAAAGCGCAACTAGGACGGACAA
MO4E4 d06ab671-01 RS0237 1810046K07Rik__ENSMUST00000039959__558__30__0.56667__72.2615__1 RS0730 d06ab671-02	CGCGGTGGTGGTACGACATGAGGGTTGATTAGTGGTAGAAACCATCTGGTACCGTCTGTTCCCAGGAGTCTAAGTTGAGGTGGGAGAGTATTAGCGCAACTAGGACGGACAA
MO4E4 d06ab671-01 RS0730 1810046K07Rik__ENSMUST00000039959__1051__30__0.4__67.0239__0.93365 RS0307 d06ab671-02	CGCGGTGGTGGTACGACATGAAGTTGAGGTGGGAGAGTATTGCACTGACAGAATTGTGGCTTAAACTGAAAATGTGGAGGGATTGAAGGATAAGCGCAACTAGGACGGACAA
MO4E4 d06ab671-01 RS0175 1810046K07Rik__ENSMUST00000039959__43__30__0.5__70.3183__0.92988 RS0237 d06ab671-02	CGCGGTGGTGGTACGACATGATGAAAGGAATGGGTTGTGGTTGAGAAATGTCCTTAGGGAGGGGTCCTGAAAGGGTTGATTAGTGGTAGAAAAGCGCAACTAGGACGGACAA
MO4E4 d06ab671-01 RS0175 1810046K07Rik__ENSMUST00000039959__877__30__0.4__66.7471__1 RS0307 d06ab671-02	CGCGGTGGTGGTACGACATGATGAAAGGAATGGGTTGTGGTTTTTGTCCAAGGTGAAGGATCATGAAGAGAATGTGGAGGGATTGAAGGATAAGCGCAACTAGGACGGACAA
MO4E4 d06ab671-01 RS0175 1810046K07Rik__ENSMUST00000039959__780__30__0.5__69.7585__0.85779 RS0730 d06ab671-02	CGCGGTGGTGGTACGACATGATGAAAGGAATGGGTTGTGGTATGAAAGACGTGAAGGGGTATGGAGGTGAGAAGTTGAGGTGGGAGAGTATTAGCGCAACTAGGACGGACAA
MO4E4 d06ab671-01 RS0237 1810046K07Rik__ENSMUST00000039959__392__30__0.6__75.3031__0.92864 RS0307 d06ab671-02	CGCGGTGGTGGTACGACATGAGGGTTGATTAGTGGTAGAAAATTCCAGCAGGCCTGTGTGACTCTGCCCAGATGTGGAGGGATTGAAGGATAAGCGCAACTAGGACGGACAA
MO4E4 d06ab671-01 RS0237 1810046K07Rik__ENSMUST00000039959__136__30__0.46667__69.0887__1 RS0730 d06ab671-02	CGCGGTGGTGGTACGACATGAGGGTTGATTAGTGGTAGAAAATCTTTGACTGTGTGCTTCACTCTCACACCAAGTTGAGGTGGGAGAGTATTAGCGCAACTAGGACGGACAA
MO4E4 d06ab671-01 RS0730 1810046K07Rik__ENSMUST00000039959__3__30__0.56667__73.6044__0.78645 RS0307 d06ab671-02	CGCGGTGGTGGTACGACATGAAGTTGAGGTGGGAGAGTATTGTTCAGCCTGGTCCTGTGTGAAGGAAGCCTATGTGGAGGGATTGAAGGATAAGCGCAACTAGGACGGACAA
MO4E4 d06ab671-01 RS0175 1810046K07Rik__ENSMUST00000039959__63__30__0.56667__74.1716__0.79165 RS0237 d06ab671-02	CGCGGTGGTGGTACGACATGATGAAAGGAATGGGTTGTGGTGTGCCACAGTGCCAGGCCTCTGAGAAATGTAGGGTTGATTAGTGGTAGAAAAGCGCAACTAGGACGGACAA
MO4E4 d06ab671-01 RS0307 1810046K07Rik__ENSMUST00000039959__730__30__0.53333__72.4478__0.92863 RS0175 d06ab671-02	CGCGGTGGTGGTACGACATGATGTGGAGGGATTGAAGGATAGTGCAGATCTTCCAGTGCATGCAGCGAGTAATGAAAGGAATGGGTTGTGGTAGCGCAACTAGGACGGACAA
MO4E4 d06ab671-01 RS0730 1810046K07Rik__ENSMUST00000039959__528__30__0.5__69.2238__1 RS0175 d06ab671-02	CGCGGTGGTGGTACGACATGAAGTTGAGGTGGGAGAGTATTCTAAAGACGAAATGAGTTGGGTCACTGGGGATGAAAGGAATGGGTTGTGGTAGCGCAACTAGGACGGACAA
MO4E4 d06ab671-01 RS0307 1810046K07Rik__ENSMUST00000039959__1112__30__0.4__66.6397__1 RS0237 d06ab671-02	CGCGGTGGTGGTACGACATGATGTGGAGGGATTGAAGGATATGTAGTGTTTTGTAGGGGTTTTACAGTGGAAGGGTTGATTAGTGGTAGAAAAGCGCAACTAGGACGGACAA
MO4E4 d06ab671-01 RS0237 1810046K07Rik__ENSMUST00000039959__23__30__0.53333__70.4786__1 RS0730 d06ab671-02	CGCGGTGGTGGTACGACATGAGGGTTGATTAGTGGTAGAAAGGGTCCTGAACTCTTGGTTAGTTCAGCCTGAAGTTGAGGTGGGAGAGTATTAGCGCAACTAGGACGGACAA
MO4E4 d06ab671-01 RS0307 1810046K07Rik__ENSMUST00000039959__53__30__0.56667__71.7072__1 RS0730 d06ab671-02	CGCGGTGGTGGTACGACATGATGTGGAGGGATTGAAGGATAGCCAGGCCTCTGAGAAATGTCCTTAGGGAGAAGTTGAGGTGGGAGAGTATTAGCGCAACTAGGACGGACAA
MO4E4 d06ab671-01 RS0175 1810046K07Rik__ENSMUST00000039959__1187__30__0.5__70.6538__0.92866 RS0237 d06ab671-02	CGCGGTGGTGGTACGACATGATGAAAGGAATGGGTTGTGGTTCCTAAAGCTCTAAGGTGGCCTCCTTGTGAAGGGTTGATTAGTGGTAGAAAAGCGCAACTAGGACGGACAA
MO4E4 d06ab671-01 RS0307 1810046K07Rik__ENSMUST00000039959__708__30__0.6__75.5431__1 RS0175 d06ab671-02	CGCGGTGGTGGTACGACATGATGTGGAGGGATTGAAGGATAAGCGAGTAGGACTGAGCCCCAGCAAGGGATATGAAAGGAATGGGTTGTGGTAGCGCAACTAGGACGGACAA
MO4E4 d06ab671-01 RS0730 1810046K07Rik__ENSMUST00000039959__360__30__0.6__75.0714__1 RS0175 d06ab671-02	CGCGGTGGTGGTACGACATGAAGTTGAGGTGGGAGAGTATTGTGGACTCGCAGGCAAAGGGCTTGCTCATGATGAAAGGAATGGGTTGTGGTAGCGCAACTAGGACGGACAA
MO4E4 d06ab671-01 RS0307 1810046K07Rik__ENSMUST00000039959__937__30__0.6__73.7056__1 RS0237 d06ab671-02	CGCGGTGGTGGTACGACATGATGTGGAGGGATTGAAGGATAGCCTGCTTCTCAGTAAGCTCTCCGGCACTCAGGGTTGATTAGTGGTAGAAAAGCGCAACTAGGACGGACAA
MO4E4 d06ab671-01 RS0237 1810046K07Rik__ENSMUST00000039959__907__30__0.53333__71.6511__1 RS0730 d06ab671-02	CGCGGTGGTGGTACGACATGAGGGTTGATTAGTGGTAGAAAATAAGAGCCCCAGGCCATACTGCCATCTTCAAGTTGAGGTGGGAGAGTATTAGCGCAACTAGGACGGACAA
MO4E4 d06ab671-01 RS0307 1810046K07Rik__ENSMUST00000039959__957__30__0.53333__72.9646__0.93321 RS0730 d06ab671-02	CGCGGTGGTGGTACGACATGATGTGGAGGGATTGAAGGATAAAGGATGCAGAAGTCCTCTGGCCTGCTTCTAAGTTGAGGTGGGAGAGTATTAGCGCAACTAGGACGGACAA
MO4E4 d06ab671-01 RS0175 1810046K07Rik__ENSMUST00000039959__146__30__0.5__70.6205__1 RS0237 d06ab671-02	CGCGGTGGTGGTACGACATGATGAAAGGAATGGGTTGTGGTCTGCCAGGAGATCTTTGACTGTGTGCTTCAAGGGTTGATTAGTGGTAGAAAAGCGCAACTAGGACGGACAA
MO4E4 d06ab671-01 RS0307 1810046K07Rik__ENSMUST00000039959__720__30__0.6__74.9609__1 RS0175 d06ab671-02	CGCGGTGGTGGTACGACATGATGTGGAGGGATTGAAGGATATCCAGTGCATGCAGCGAGTAGGACTGAGCCATGAAAGGAATGGGTTGTGGTAGCGCAACTAGGACGGACAA
MO4E4 d06ab671-01 RS0175 1810046K07Rik__ENSMUST00000039959__176__30__0.46667__70.6528__1 RS0730 d06ab671-02	CGCGGTGGTGGTACGACATGATGAAAGGAATGGGTTGTGGTTGGTGTTACTTGTCTGCCTGGATCGCTTTTAAGTTGAGGTGGGAGAGTATTAGCGCAACTAGGACGGACAA
MO4E4 d06ab671-01 RS0307 1810046K07Rik__ENSMUST00000039959__668__30__0.6__74.7482__1 RS0237 d06ab671-02	CGCGGTGGTGGTACGACATGATGTGGAGGGATTGAAGGATACCATGTTCCTGTGCTGGGTGCTGCTTCCTGAGGGTTGATTAGTGGTAGAAAAGCGCAACTAGGACGGACAA
MO4E4 d06ab671-01 RS0237 1810046K07Rik__ENSMUST00000039959__326__30__0.46667__68.7593__1 RS0730 d06ab671-02	CGCGGTGGTGGTACGACATGAGGGTTGATTAGTGGTAGAAAAGGTGTAGAGGTCATTCGAGAACTGTTTGCAAGTTGAGGTGGGAGAGTATTAGCGCAACTAGGACGGACAA
MO4E4 d06ab671-01 RS0307 1810046K07Rik__ENSMUST00000039959__106__30__0.53333__71.638__1 RS0730 d06ab671-02	CGCGGTGGTGGTACGACATGATGTGGAGGGATTGAAGGATACTGGTACACGCGTTTGCTGTAATCTCGCTGAAGTTGAGGTGGGAGAGTATTAGCGCAACTAGGACGGACAA
MO4E4 d06ab671-01 RS0237 1810046K07Rik__ENSMUST00000039959__800__30__0.46667__68.0939__1 RS0175 d06ab671-02	CGCGGTGGTGGTACGACATGAGGGTTGATTAGTGGTAGAAAGGAGGTCATTTGACACTGTCATGAAAGACGATGAAAGGAATGGGTTGTGGTAGCGCAACTAGGACGGACAA
MO4E4 d06ab671-01 RS0307 1810046K07Rik__ENSMUST00000039959__1157__30__0.4__66.5861__1 RS0175 d06ab671-02	CGCGGTGGTGGTACGACATGATGTGGAGGGATTGAAGGATAAGGTTGTCTCATTAGGATGTGATCCACAAAATGAAAGGAATGGGTTGTGGTAGCGCAACTAGGACGGACAA
MO4E4 d06ab671-01 RS0175 1810046K07Rik__ENSMUST00000039959__790__30__0.46667__69.5818__0.9289 RS0730 d06ab671-02	CGCGGTGGTGGTACGACATGATGAAAGGAATGGGTTGTGGTTGACACTGTCATGAAAGACGTGAAGGGGTAAAGTTGAGGTGGGAGAGTATTAGCGCAACTAGGACGGACAA
MO4E4 d06ab671-01 RS0307 1810046K07Rik__ENSMUST00000039959__648__30__0.56667__73.2428__1 RS0237 d06ab671-02	CGCGGTGGTGGTACGACATGATGTGGAGGGATTGAAGGATACTGCTTCCTGACTCCAGTTGGGAGAGGCAAAGGGTTGATTAGTGGTAGAAAAGCGCAACTAGGACGGACAA
MO4E4 d06ab671-01 RS0237 1810046K07Rik__ENSMUST00000039959__867__30__0.43333__66.2334__0.93576 RS0730 d06ab671-02	CGCGGTGGTGGTACGACATGAGGGTTGATTAGTGGTAGAAAGGTGAAGGATCATGAAGAGAAGAGACATCTAAGTTGAGGTGGGAGAGTATTAGCGCAACTAGGACGGACAA
MO4E4 d06ab671-01 RS0730 1810046K07Rik__ENSMUST00000039959__638__30__0.6__75.0953__1 RS0307 d06ab671-02	CGCGGTGGTGGTACGACATGAAGTTGAGGTGGGAGAGTATTACTCCAGTTGGGAGAGGCAACTGGTGCTGGATGTGGAGGGATTGAAGGATAAGCGCAACTAGGACGGACAA
MO4E4 d06ab671-01 RS0175 1810046K07Rik__ENSMUST00000039959__548__30__0.53333__70.6753__1 RS0237 d06ab671-02	CGCGGTGGTGGTACGACATGATGAAAGGAATGGGTTGTGGTCCGTCTGTTCCCAGGAGTCTCTAAAGACGAAGGGTTGATTAGTGGTAGAAAAGCGCAACTAGGACGGACAA
MO4E4 d06ab671-01 RS0175 1810046K07Rik__ENSMUST00000039959__992__30__0.46667__67.8126__1 RS0307 d06ab671-02	CGCGGTGGTGGTACGACATGATGAAAGGAATGGGTTGTGGTGAAAACTCTGTGGACACAGAGTCCAACTTCATGTGGAGGGATTGAAGGATAAGCGCAACTAGGACGGACAA
MO4E4 d06ab671-01 RS0730 1810046K07Rik__ENSMUST00000039959__887__30__0.43333__68.8918__1 RS0175 d06ab671-02	CGCGGTGGTGGTACGACATGAAGTTGAGGTGGGAGAGTATTTGCCATCTTCTTTTGTCCAAGGTGAAGGATATGAAAGGAATGGGTTGTGGTAGCGCAACTAGGACGGACAA
MO4E4 d06ab671-01 RS0307 1810046K07Rik__ENSMUST00000039959__186__30__0.5__69.3636__0.92864 RS0237 d06ab671-02	CGCGGTGGTGGTACGACATGATGTGGAGGGATTGAAGGATACCATTGAGTCTGGTGTTACTTGTCTGCCTGAGGGTTGATTAGTGGTAGAAAAGCGCAACTAGGACGGACAA
MO4E4 d06ab671-01 RS0730 1810046K07Rik__ENSMUST00000039959__116__30__0.56667__73.925__1 RS0237 d06ab671-02	CGCGGTGGTGGTACGACATGAAGTTGAGGTGGGAGAGTATTCTCTCACACCCTGGTACACGCGTTTGCTGTAGGGTTGATTAGTGGTAGAAAAGCGCAACTAGGACGGACAA
MO4E4 d06ab671-01 RS0307 1810046K07Rik__ENSMUST00000039959__412__30__0.56667__72.6849__1 RS0730 d06ab671-02	CGCGGTGGTGGTACGACATGATGTGGAGGGATTGAAGGATAATAGGGCTCAGCCAGGTAGGATTCCAGCAGAAGTTGAGGTGGGAGAGTATTAGCGCAACTAGGACGGACAA
MO4E4 d06ab671-01 RS0175 1810046K07Rik__ENSMUST00000039959__538__30__0.46667__67.1636__1 RS0237 d06ab671-02	CGCGGTGGTGGTACGACATGATGAAAGGAATGGGTTGTGGTCCAGGAGTCTCTAAAGACGAAATGAGTTGGAGGGTTGATTAGTGGTAGAAAAGCGCAACTAGGACGGACAA
MO4E4 d06ab671-01 RS0307 1810046K07Rik__ENSMUST00000039959__296__30__0.53333__71.4246__1 RS0175 d06ab671-02	CGCGGTGGTGGTACGACATGATGTGGAGGGATTGAAGGATATGCTATGGAAGTCGGAATCGGACAGGAAGGATGAAAGGAATGGGTTGTGGTAGCGCAACTAGGACGGACAA
MO4E4 d06ab671-01 RS0730 1810046K07Rik__ENSMUST00000039959__422__30__0.6__72.2159__1 RS0175 d06ab671-02	CGCGGTGGTGGTACGACATGAAGTTGAGGTGGGAGAGTATTGGTAGTCTCCATAGGGCTCAGCCAGGTAGGATGAAAGGAATGGGTTGTGGTAGCGCAACTAGGACGGACAA
MO4E4 d06ab671-01 RS0307 1810046K07Rik__ENSMUST00000039959__480__30__0.6__74.9702__1 RS0237 d06ab671-02	CGCGGTGGTGGTACGACATGATGTGGAGGGATTGAAGGATAGGTGGCAGAGTCGAGGTGCTGAACAGGGAAAGGGTTGATTAGTGGTAGAAAAGCGCAACTAGGACGGACAA
MO4E4 d06ab671-01 RS0237 1810046K07Rik__ENSMUST00000039959__740__30__0.53333__72.4897__0.92863 RS0730 d06ab671-02	CGCGGTGGTGGTACGACATGAGGGTTGATTAGTGGTAGAAACTGGTGTGTGGTGCAGATCTTCCAGTGCATAAGTTGAGGTGGGAGAGTATTAGCGCAACTAGGACGGACAA
MO4E4 d06ab671-01 RS0730 1810046K07Rik__ENSMUST00000039959__750__30__0.56667__72.6585__1 RS0307 d06ab671-02	CGCGGTGGTGGTACGACATGAAGTTGAGGTGGGAGAGTATTGTAGGGTACCCTGGTGTGTGGTGCAGATCTATGTGGAGGGATTGAAGGATAAGCGCAACTAGGACGGACAA
MO4E4 d06ab671-01 RS0175 1810046K07Rik__ENSMUST00000039959__216__30__0.6__74.679__0.92911 RS0237 d06ab671-02	CGCGGTGGTGGTACGACATGATGAAAGGAATGGGTTGTGGTATGAACGGAGGCTGGGAGGAGCTGACACTGAGGGTTGATTAGTGGTAGAAAAGCGCAACTAGGACGGACAA
MO4E4 d06ab671-01 RS0307 1810046K07Rik__ENSMUST00000039959__1177__30__0.53333__70.4786__1 RS0175 d06ab671-02	CGCGGTGGTGGTACGACATGATGTGGAGGGATTGAAGGATACTAAGGTGGCCTCCTTGTGAAGGTTGTCTCATGAAAGGAATGGGTTGTGGTAGCGCAACTAGGACGGACAA
MO4E4 d06ab671-01 RS0730 1810046K07Rik__ENSMUST00000039959__96__30__0.53333__71.2327__1 RS0175 d06ab671-02	CGCGGTGGTGGTACGACATGAAGTTGAGGTGGGAGAGTATTCGTTTGCTGTAATCTCGCTGTCCATCCTGGATGAAAGGAATGGGTTGTGGTAGCGCAACTAGGACGGACAA
MO4E4 d06ab671-01 RS0307 1810046K07Rik__ENSMUST00000039959__604__30__0.6__75.0379__1 RS0237 d06ab671-02	CGCGGTGGTGGTACGACATGATGTGGAGGGATTGAAGGATACAAACTCTGCAGGGCATCAGCAGGCATGGGAGGGTTGATTAGTGGTAGAAAAGCGCAACTAGGACGGACAA
MO4E4 d06ab671-01 RS0730 1810046K07Rik__ENSMUST00000039959__1081__30__0.4__66.0666__1 RS0237 d06ab671-02	CGCGGTGGTGGTACGACATGAAGTTGAGGTGGGAGAGTATTAAGAACAGGGATGAGTACTGTTGTCAACTAAGGGTTGATTAGTGGTAGAAAAGCGCAACTAGGACGGACAA
MO4E4 d06ab671-01 RS0730 1810046K07Rik__ENSMUST00000039959__568__30__0.56667__71.6767__1 RS0307 d06ab671-02	CGCGGTGGTGGTACGACATGAAGTTGAGGTGGGAGAGTATTCTGGCTGAGACCATCTGGTACCGTCTGTTCATGTGGAGGGATTGAAGGATAAGCGCAACTAGGACGGACAA
MO4E4 d06ab671-01 RS0237 1810046K07Rik__ENSMUST00000039959__1012__30__0.43333__67.7134__1 RS0175 d06ab671-02	CGCGGTGGTGGTACGACATGAGGGTTGATTAGTGGTAGAAATGAATGAGCAAGCACACCTAGAAAACTCTGATGAAAGGAATGGGTTGTGGTAGCGCAACTAGGACGGACAA
MO4E4 d06ab671-01 RS0307 1810046K07Rik__ENSMUST00000039959__518__30__0.6__75.2699__1 RS0175 d06ab671-02	CGCGGTGGTGGTACGACATGATGTGGAGGGATTGAAGGATAAATGAGTTGGGTCACTGGGGAACGGAGGCGATGAAAGGAATGGGTTGTGGTAGCGCAACTAGGACGGACAA
MO4E4 d06ab671-01 RS0175 1810046K07Rik__ENSMUST00000039959__346__30__0.56667__73.68__1 RS0730 d06ab671-02	CGCGGTGGTGGTACGACATGATGAAAGGAATGGGTTGTGGTAAAGGGCTTGCTCATGCCGGAGGTGTAGAGAAGTTGAGGTGGGAGAGTATTAGCGCAACTAGGACGGACAA
MO4E4 d06ab671-01 RS0307 1810046K07Rik__ENSMUST00000039959__86__30__0.6__75.3076__1 RS0237 d06ab671-02	CGCGGTGGTGGTACGACATGATGTGGAGGGATTGAAGGATAAATCTCGCTGTCCATCCTGGGTGGTGCCACAGGGTTGATTAGTGGTAGAAAAGCGCAACTAGGACGGACAA
MO4E4 d06ab671-01 RS0237 1810046K07Rik__ENSMUST00000039959__1097__30__0.43333__66.822__1 RS0730 d06ab671-02	CGCGGTGGTGGTACGACATGAGGGTTGATTAGTGGTAGAAAGGGTTTTACAGTGGATAAGAACAGGGATGAAAGTTGAGGTGGGAGAGTATTAGCGCAACTAGGACGGACAA
MO4E4 d06ab671-01 RS0307 1810046K07Rik__ENSMUST00000039959__13__30__0.53333__70.6068__1 RS0730 d06ab671-02	CGCGGTGGTGGTACGACATGATGTGGAGGGATTGAAGGATACTCTTGGTTAGTTCAGCCTGGTCCTGTGTGAAGTTGAGGTGGGAGAGTATTAGCGCAACTAGGACGGACAA
MO4E4 d06ab671-01 RS0175 1810046K07Rik__ENSMUST00000039959__286__30__0.56667__71.3719__1 RS0237 d06ab671-02	CGCGGTGGTGGTACGACATGATGAAAGGAATGGGTTGTGGTGTCGGAATCGGACAGGAAGGATCTCCTGACAGGGTTGATTAGTGGTAGAAAAGCGCAACTAGGACGGACAA
MO4E4 d06ab671-01 RS0175 1810046K07Rik__ENSMUST00000039959__845__30__0.6__73.3339__1 RS0307 d06ab671-02	CGCGGTGGTGGTACGACATGATGAAAGGAATGGGTTGTGGTAGACATCTGACCCTTCCTCTGGGGAGAGGGATGTGGAGGGATTGAAGGATAAGCGCAACTAGGACGGACAA
MO4E4 d06ab671-01 RS0730 1810046K07Rik__ENSMUST00000039959__402__30__0.6__74.9666__1 RS0175 d06ab671-02	CGCGGTGGTGGTACGACATGAAGTTGAGGTGGGAGAGTATTGCCAGGTAGGATTCCAGCAGGCCTGTGTGAATGAAAGGAATGGGTTGTGGTAGCGCAACTAGGACGGACAA
MO4E4 d06ab671-01 RS0307 1810046K07Rik__ENSMUST00000039959__196__30__0.5__70.5932__0.75925 RS0237 d06ab671-02	CGCGGTGGTGGTACGACATGATGTGGAGGGATTGAAGGATAGCTGACACTGCCATTGAGTCTGGTGTTACTAGGGTTGATTAGTGGTAGAAAAGCGCAACTAGGACGGACAA
MO4E4 d06ab671-01 RS0730 1810046K07Rik__ENSMUST00000039959__316__30__0.43333__67.9476__1 RS0237 d06ab671-02	CGCGGTGGTGGTACGACATGAAGTTGAGGTGGGAGAGTATTGTCATTCGAGAACTGTTTGCTGCTATGGAAAGGGTTGATTAGTGGTAGAAAAGCGCAACTAGGACGGACAA
MO4E4 d06ab671-01 RS0307 1810046K07Rik__ENSMUST00000039959__206__30__0.6__73.9558__0.92911 RS0730 d06ab671-02	CGCGGTGGTGGTACGACATGATGTGGAGGGATTGAAGGATAGCTGGGAGGAGCTGACACTGCCATTGAGTCAAGTTGAGGTGGGAGAGTATTAGCGCAACTAGGACGGACAA
MO4E4 d06ab671-01 RS0175 1810046K07Rik__ENSMUST00000039959__810__30__0.53333__71.9573__1 RS0237 d06ab671-02	CGCGGTGGTGGTACGACATGATGAAAGGAATGGGTTGTGGTACCTTGGGTGGGAGGTCATTTGACACTGTCAGGGTTGATTAGTGGTAGAAAAGCGCAACTAGGACGGACAA
MO4E4 d06ab671-01 RS0175 1810046K07Rik__ENSMUST00000039959__927__30__0.56667__71.7965__1 RS0307 d06ab671-02	CGCGGTGGTGGTACGACATGATGAAAGGAATGGGTTGTGGTCAGTAAGCTCTCCGGCACTCATAAGAGCCCATGTGGAGGGATTGAAGGATAAGCGCAACTAGGACGGACAA
MO4E4 d06ab671-01 RS0175 1810046K07Rik__ENSMUST00000039959__306__30__0.46667__69.6088__1 RS0730 d06ab671-02	CGCGGTGGTGGTACGACATGATGAAAGGAATGGGTTGTGGTAACTGTTTGCTGCTATGGAAGTCGGAATCGAAGTTGAGGTGGGAGAGTATTAGCGCAACTAGGACGGACAA
MO4E4 d06ab671-01 RS0307 1810046K07Rik__ENSMUST00000039959__246__30__0.6__73.8495__1 RS0237 d06ab671-02	CGCGGTGGTGGTACGACATGATGTGGAGGGATTGAAGGATACCTGACATCACTGGCGATCCTGGCATCTGGAGGGTTGATTAGTGGTAGAAAAGCGCAACTAGGACGGACAA
MO4E4 d06ab671-01 RS0730 1810046K07Rik__ENSMUST00000039959__1071__30__0.43333__66.8546__1 RS0237 d06ab671-02	CGCGGTGGTGGTACGACATGAAGTTGAGGTGGGAGAGTATTATGAGTACTGTTGTCAACTAGCACTGACAGAGGGTTGATTAGTGGTAGAAAAGCGCAACTAGGACGGACAA
MO4E4 d06ab671-01 RS0730 1810046K07Rik__ENSMUST00000039959__236__30__0.6__73.8405__1 RS0307 d06ab671-02	CGCGGTGGTGGTACGACATGAAGTTGAGGTGGGAGAGTATTCTGGCGATCCTGGCATCTGGATGAACGGAGATGTGGAGGGATTGAAGGATAAGCGCAACTAGGACGGACAA
MO4E4 d06ab671-01 RS0175 1810046K07Rik__ENSMUST00000039959__1061__30__0.43333__68.9316__0.80095 RS0237 d06ab671-02	CGCGGTGGTGGTACGACATGATGAAAGGAATGGGTTGTGGTTTGTCAACTAGCACTGACAGAATTGTGGCTAGGGTTGATTAGTGGTAGAAAAGCGCAACTAGGACGGACAA
MO4E4 d06ab671-01 RS0307 1810046K07Rik__ENSMUST00000039959__166__30__0.56667__73.8054__1 RS0175 d06ab671-02	CGCGGTGGTGGTACGACATGATGTGGAGGGATTGAAGGATATGTCTGCCTGGATCGCTTTTCTGCCAGGAGATGAAAGGAATGGGTTGTGGTAGCGCAACTAGGACGGACAA
MO4E4 d06ab671-01 RS0730 1810046K07Rik__ENSMUST00000039959__855__30__0.46667__68.3081__0.92914 RS0175 d06ab671-02	CGCGGTGGTGGTACGACATGAAGTTGAGGTGGGAGAGTATTTGAAGAGAAGAGACATCTGACCCTTCCTCTATGAAAGGAATGGGTTGTGGTAGCGCAACTAGGACGGACAA
MO4E4 d06ab671-01 RS0237 1810046K07Rik__ENSMUST00000039959__982__30__0.43333__66.795__1 RS0307 d06ab671-02	CGCGGTGGTGGTACGACATGAGGGTTGATTAGTGGTAGAAATGGACACAGAGTCCAACTTCTCTATAAGGAATGTGGAGGGATTGAAGGATAAGCGCAACTAGGACGGACAA
MO4E4 d06ab671-01 RS0730 1810046K07Rik__ENSMUST00000039959__256__30__0.5__69.779__1 RS0237 d06ab671-02	CGCGGTGGTGGTACGACATGAAGTTGAGGTGGGAGAGTATTACCATAGTAACCTGACATCACTGGCGATCCAGGGTTGATTAGTGGTAGAAAAGCGCAACTAGGACGGACAA
MO4E4 d06ab671-01 RS0730 1810046K07Rik__ENSMUST00000039959__1022__30__0.43333__68.651__1 RS0307 d06ab671-02	CGCGGTGGTGGTACGACATGAAGTTGAGGTGGGAGAGTATTAATCCAGTTCTGAATGAGCAAGCACACCTAATGTGGAGGGATTGAAGGATAAGCGCAACTAGGACGGACAA
MO4E4 d06ab671-01 RS0237 1810046K07Rik__ENSMUST00000039959__1002__30__0.46667__69.5645__1 RS0175 d06ab671-02	CGCGGTGGTGGTACGACATGAGGGTTGATTAGTGGTAGAAAAGCACACCTAGAAAACTCTGTGGACACAGAATGAAAGGAATGGGTTGTGGTAGCGCAACTAGGACGGACAA
MO4E4 d06ab671-01 RS0175 1810046K07Rik__ENSMUST00000039959__126__30__0.56667__72.2784__1 RS0307 d06ab671-02	CGCGGTGGTGGTACGACATGATGAAAGGAATGGGTTGTGGTGTGTGCTTCACTCTCACACCCTGGTACACGATGTGGAGGGATTGAAGGATAAGCGCAACTAGGACGGACAA
MO4E4 d06ab671-01 RS0175 1810046K07Rik__ENSMUST00000039959__156__30__0.46667__69.0778__1 RS0730 d06ab671-02	CGCGGTGGTGGTACGACATGATGAAAGGAATGGGTTGTGGTGATCGCTTTTCTGCCAGGAGATCTTTGACTAAGTTGAGGTGGGAGAGTATTAGCGCAACTAGGACGGACAA
MO4E4 d06ab671-01 RS0237 1810046K07Rik__ENSMUST00000039959__1167__30__0.43333__66.7778__1 RS0307 d06ab671-02	CGCGGTGGTGGTACGACATGAGGGTTGATTAGTGGTAGAAACTCCTTGTGAAGGTTGTCTCATTAGGATGTATGTGGAGGGATTGAAGGATAAGCGCAACTAGGACGGACAA
MO4E4 d06ab671-01 RS0730 1810046K07Rik__ENSMUST00000039959__770__30__0.56667__71.6455__1 RS0237 d06ab671-02	CGCGGTGGTGGTACGACATGAAGTTGAGGTGGGAGAGTATTTGAAGGGGTATGGAGGTGAGGTAGGGTACCAGGGTTGATTAGTGGTAGAAAAGCGCAACTAGGACGGACAA
MO4E4 d06ab671-01 RS0730 1810046K07Rik__ENSMUST00000039959__276__30__0.46667__67.291__1 RS0307 d06ab671-02	CGCGGTGGTGGTACGACATGAAGTTGAGGTGGGAGAGTATTGACAGGAAGGATCTCCTGACACCATAGTAAATGTGGAGGGATTGAAGGATAAGCGCAACTAGGACGGACAA
MO4E4 d06ab671-01 RS0237 1810046K07Rik__ENSMUST00000039959__336__30__0.56667__71.5426__1 RS0175 d06ab671-02	CGCGGTGGTGGTACGACATGAGGGTTGATTAGTGGTAGAAACTCATGCCGGAGGTGTAGAGGTCATTCGAGATGAAAGGAATGGGTTGTGGTAGCGCAACTAGGACGGACAA
MO4E4 d06ab671-01 RS0307 1810046K07Rik__ENSMUST00000039959__1197__30__0.46667__68.9313__1 RS0175 d06ab671-02	CGCGGTGGTGGTACGACATGATGTGGAGGGATTGAAGGATATGAAATGGGTTCCTAAAGCTCTAAGGTGGCATGAAAGGAATGGGTTGTGGTAGCGCAACTAGGACGGACAA
MO4E4 d06ab671-01 RS0083 5031425F14Rik__ENSMUST00000127920__51__30__0.56667__74.7828__1 RS0384 d06ab671-02	CGCGGTGGTGGTACGACATGAATAGGAAATGGTGGTAGTGTAAGCAGGGTGTGAGGCAAGTCCCAGGAAGTATAGAGTTGATAGAGGGAGAAAGCGCAACTAGGACGGACAA
MO4E4 d06ab671-01 RS0468 5031425F14Rik__ENSMUST00000127920__522__30__0.56667__72.1568__0.96717 RS0083 d06ab671-02	CGCGGTGGTGGTACGACATGAAGGAGGAGGGTAATGATAGACAGCTCAGGGCTGCTCCAATTCAGAGTCTCAATAGGAAATGGTGGTAGTGTAGCGCAACTAGGACGGACAA
MO4E4 d06ab671-01 RS0730 5031425F14Rik__ENSMUST00000127920__999__30__0.5__70.6621__1 RS0083 d06ab671-02	CGCGGTGGTGGTACGACATGAAGTTGAGGTGGGAGAGTATTATGGCTCATGATTCCTCACGAACCCAATCCAATAGGAAATGGTGGTAGTGTAGCGCAACTAGGACGGACAA
MO4E4 d06ab671-01 RS0468 5031425F14Rik__ENSMUST00000127920__758__30__0.46667__69.2833__1 RS0384 d06ab671-02	CGCGGTGGTGGTACGACATGAAGGAGGAGGGTAATGATAGATAAACCAGCTCACTCCTAACAAGAGAGGCAATAGAGTTGATAGAGGGAGAAAGCGCAACTAGGACGGACAA
MO4E4 d06ab671-01 RS0384 5031425F14Rik__ENSMUST00000127920__788__30__0.6__73.9691__1 RS0730 d06ab671-02	CGCGGTGGTGGTACGACATGATAGAGTTGATAGAGGGAGAAGGAGCTCAGTACACCTCCGTGACCCACAGAAAGTTGAGGTGGGAGAGTATTAGCGCAACTAGGACGGACAA
MO4E4 d06ab671-01 RS0730 5031425F14Rik__ENSMUST00000127920__1800__30__0.4__66.4734__1 RS0468 d06ab671-02	CGCGGTGGTGGTACGACATGAAGTTGAGGTGGGAGAGTATTGGCTCCTGAAAATGGAAACAAGTACAAGAAAAGGAGGAGGGTAATGATAGAAGCGCAACTAGGACGGACAA
MO4E4 d06ab671-01 RS0384 5031425F14Rik__ENSMUST00000127920__1769__30__0.53333__70.6163__1 RS0083 d06ab671-02	CGCGGTGGTGGTACGACATGATAGAGTTGATAGAGGGAGAAAGAACTACCCTGAGAGGGGAGAAACCACTGAATAGGAAATGGTGGTAGTGTAGCGCAACTAGGACGGACAA
MO4E4 d06ab671-01 RS0083 5031425F14Rik__ENSMUST00000127920__1476__30__0.53333__71.2288__1 RS0468 d06ab671-02	CGCGGTGGTGGTACGACATGAATAGGAAATGGTGGTAGTGTCAGACAGCGTCTGCTCTGCTCGTAACAAAGAAGGAGGAGGGTAATGATAGAAGCGCAACTAGGACGGACAA
MO4E4 d06ab671-01 RS0730 5031425F14Rik__ENSMUST00000127920__1559__30__0.43333__67.7228__1 RS0083 d06ab671-02	CGCGGTGGTGGTACGACATGAAGTTGAGGTGGGAGAGTATTAAAACGGTGACTACCTCAGTAAAGGTCTGAAATAGGAAATGGTGGTAGTGTAGCGCAACTAGGACGGACAA
MO4E4 d06ab671-01 RS0384 5031425F14Rik__ENSMUST00000127920__2036__30__0.56667__72.7462__1 RS0468 d06ab671-02	CGCGGTGGTGGTACGACATGATAGAGTTGATAGAGGGAGAACAGCTTGTCTCAAGAAGCTCACGGAACCCGAAGGAGGAGGGTAATGATAGAAGCGCAACTAGGACGGACAA
MO4E4 d06ab671-01 RS0730 5031425F14Rik__ENSMUST00000127920__1394__30__0.5__70.3397__1 RS0384 d06ab671-02	CGCGGTGGTGGTACGACATGAAGTTGAGGTGGGAGAGTATTTGTGGACTACAGTCTGGACTATGCTGAGCTATAGAGTTGATAGAGGGAGAAAGCGCAACTAGGACGGACAA
MO4E4 d06ab671-01 RS0730 5031425F14Rik__ENSMUST00000127920__1206__30__0.43333__68.2533__1 RS0468 d06ab671-02	CGCGGTGGTGGTACGACATGAAGTTGAGGTGGGAGAGTATTTGGGAGTAGAGGAAACCATTCAAGCAGAAAAAGGAGGAGGGTAATGATAGAAGCGCAACTAGGACGGACAA
MO4E4 d06ab671-01 RS0384 5031425F14Rik__ENSMUST00000127920__1509__30__0.56667__70.771__1 RS0083 d06ab671-02	CGCGGTGGTGGTACGACATGATAGAGTTGATAGAGGGAGAACGTCCTGATGAGAGTCCAGAACTAGGGTCCAATAGGAAATGGTGGTAGTGTAGCGCAACTAGGACGGACAA
MO4E4 d06ab671-01 RS0083 5031425F14Rik__ENSMUST00000127920__1272__30__0.46667__68.4663__1 RS0468 d06ab671-02	CGCGGTGGTGGTACGACATGAATAGGAAATGGTGGTAGTGTCTCATCCATCTTGTCCTGAGTGGATGTGTTAAGGAGGAGGGTAATGATAGAAGCGCAACTAGGACGGACAA
MO4E4 d06ab671-01 RS0083 5031425F14Rik__ENSMUST00000127920__1519__30__0.53333__71.3303__1 RS0730 d06ab671-02	CGCGGTGGTGGTACGACATGAATAGGAAATGGTGGTAGTGTCTGATGCCAACGTCCTGATGAGAGTCCAGAAAGTTGAGGTGGGAGAGTATTAGCGCAACTAGGACGGACAA
MO4E4 d06ab671-01 RS0468 5031425F14Rik__ENSMUST00000127920__71__30__0.56667__72.5042__1 RS0384 d06ab671-02	CGCGGTGGTGGTACGACATGAAGGAGGAGGGTAATGATAGAGAAAGGAGCCTAGAGCGTGAAAGCAGGGTGATAGAGTTGATAGAGGGAGAAAGCGCAACTAGGACGGACAA
MO4E4 d06ab671-01 RS0384 5031425F14Rik__ENSMUST00000127920__1404__30__0.5__68.8197__1 RS0730 d06ab671-02	CGCGGTGGTGGTACGACATGATAGAGTTGATAGAGGGAGAACTCTCACATCTGTGGACTACAGTCTGGACTAAGTTGAGGTGGGAGAGTATTAGCGCAACTAGGACGGACAA
MO4E4 d06ab671-01 RS0468 5031425F14Rik__ENSMUST00000127920__1424__30__0.56667__73.201__1 RS0730 d06ab671-02	CGCGGTGGTGGTACGACATGAAGGAGGAGGGTAATGATAGAAAGGCCTCTTGTCTCGGTGCCTCTCACATCAAGTTGAGGTGGGAGAGTATTAGCGCAACTAGGACGGACAA
MO4E4 d06ab671-01 RS0384 5031425F14Rik__ENSMUST00000127920__1333__30__0.53333__70.7085__1 RS0083 d06ab671-02	CGCGGTGGTGGTACGACATGATAGAGTTGATAGAGGGAGAACCCCAATATGAACATGGAGACCCCAGAAGCAATAGGAAATGGTGGTAGTGTAGCGCAACTAGGACGGACAA
MO4E4 d06ab671-01 RS0083 5031425F14Rik__ENSMUST00000127920__808__30__0.46667__68.4997__1 RS0468 d06ab671-02	CGCGGTGGTGGTACGACATGAATAGGAAATGGTGGTAGTGTCGATTAACTGATCTGCAGATGGAGCTCAGTAAGGAGGAGGGTAATGATAGAAGCGCAACTAGGACGGACAA
MO4E4 d06ab671-01 RS0730 5031425F14Rik__ENSMUST00000127920__1323__30__0.6__75.3789__1 RS0083 d06ab671-02	CGCGGTGGTGGTACGACATGAAGTTGAGGTGGGAGAGTATTAACATGGAGACCCCAGAAGCCAGGCCACACAATAGGAAATGGTGGTAGTGTAGCGCAACTAGGACGGACAA
MO4E4 d06ab671-01 RS0384 5031425F14Rik__ENSMUST00000127920__1579__30__0.43333__67.5017__1 RS0468 d06ab671-02	CGCGGTGGTGGTACGACATGATAGAGTTGATAGAGGGAGAAGTAATCACGACCGACAGATTAAAACGGTGAAAGGAGGAGGGTAATGATAGAAGCGCAACTAGGACGGACAA
MO4E4 d06ab671-01 RS0384 5031425F14Rik__ENSMUST00000127920__2066__30__0.5__69.6828__1 RS0730 d06ab671-02	CGCGGTGGTGGTACGACATGATAGAGTTGATAGAGGGAGAACCTTAATTCTGTGTGGCCCATGTCACCTTCAAGTTGAGGTGGGAGAGTATTAGCGCAACTAGGACGGACAA
MO4E4 d06ab671-01 RS0468 5031425F14Rik__ENSMUST00000127920__1252__30__0.6__75.1844__1 RS0730 d06ab671-02	CGCGGTGGTGGTACGACATGAAGGAGGAGGGTAATGATAGATGGATGTGTTGAGAGGTGGGTCGCAGGCAGAAGTTGAGGTGGGAGAGTATTAGCGCAACTAGGACGGACAA
MO4E4 d06ab671-01 RS0384 5031425F14Rik__ENSMUST00000127920__867__30__0.6__75.1584__1 RS0083 d06ab671-02	CGCGGTGGTGGTACGACATGATAGAGTTGATAGAGGGAGAAAAGCGTCTGAGACACGGCCTGTGGTCTGTGAATAGGAAATGGTGGTAGTGTAGCGCAACTAGGACGGACAA
MO4E4 d06ab671-01 RS0468 5031425F14Rik__ENSMUST00000127920__688__30__0.6__74.8246__1 RS0083 d06ab671-02	CGCGGTGGTGGTACGACATGAAGGAGGAGGGTAATGATAGATCTCTCCAGCACAAGGCTGCTCCAGCTCAGAATAGGAAATGGTGGTAGTGTAGCGCAACTAGGACGGACAA
MO4E4 d06ab671-01 RS0730 5031425F14Rik__ENSMUST00000127920__1941__30__0.5__70.0183__1 RS0083 d06ab671-02	CGCGGTGGTGGTACGACATGAAGTTGAGGTGGGAGAGTATTTGTCTACAACAGTAGAGGCGTTGAGCCATCAATAGGAAATGGTGGTAGTGTAGCGCAACTAGGACGGACAA
MO4E4 d06ab671-01 RS0468 5031425F14Rik__ENSMUST00000127920__21__30__0.53333__73.7723__1 RS0384 d06ab671-02	CGCGGTGGTGGTACGACATGAAGGAGGAGGGTAATGATAGATCTGGGGAGGCCAATGGTCATGTGTTGCTTATAGAGTTGATAGAGGGAGAAAGCGCAACTAGGACGGACAA
MO4E4 d06ab671-01 RS0384 5031425F14Rik__ENSMUST00000127920__2016__30__0.6__75.0532__1 RS0730 d06ab671-02	CGCGGTGGTGGTACGACATGATAGAGTTGATAGAGGGAGAAACGGAACCCGACTAGCTGACTCCCCTCCTTAAGTTGAGGTGGGAGAGTATTAGCGCAACTAGGACGGACAA
MO4E4 d06ab671-01 RS0730 5031425F14Rik__ENSMUST00000127920__821__30__0.4__66.5556__1 RS0468 d06ab671-02	CGCGGTGGTGGTACGACATGAAGTTGAGGTGGGAGAGTATTCCACATTTGTTAGCGATTAACTGATCTGCAAAGGAGGAGGGTAATGATAGAAGCGCAACTAGGACGGACAA
MO4E4 d06ab671-01 RS0384 5031425F14Rik__ENSMUST00000127920__1529__30__0.53333__71.755__1 RS0083 d06ab671-02	CGCGGTGGTGGTACGACATGATAGAGTTGATAGAGGGAGAAGATGCGTTCACTGATGCCAACGTCCTGATGAATAGGAAATGGTGGTAGTGTAGCGCAACTAGGACGGACAA
MO4E4 d06ab671-01 RS0468 5031425F14Rik__ENSMUST00000127920__1699__30__0.6__73.743__1 RS0083 d06ab671-02	CGCGGTGGTGGTACGACATGAAGGAGGAGGGTAATGATAGACCCTGATCCTGCCATTCGAGTGCCTGGATCAATAGGAAATGGTGGTAGTGTAGCGCAACTAGGACGGACAA
MO4E4 d06ab671-01 RS0083 5031425F14Rik__ENSMUST00000127920__879__30__0.56667__75.0152__1 RS0730 d06ab671-02	CGCGGTGGTGGTACGACATGAATAGGAAATGGTGGTAGTGTAATGGCTTGGCAAAGCGTCTGAGACACGGCAAGTTGAGGTGGGAGAGTATTAGCGCAACTAGGACGGACAA
MO4E4 d06ab671-01 RS0384 5031425F14Rik__ENSMUST00000127920__1056__30__0.56667__70.3736__1 RS0468 d06ab671-02	CGCGGTGGTGGTACGACATGATAGAGTTGATAGAGGGAGAACCCCTAATCCTGAGTCCTAGTCCCTTCCTGAAGGAGGAGGGTAATGATAGAAGCGCAACTAGGACGGACAA
MO4E4 d06ab671-01 RS0730 5031425F14Rik__ENSMUST00000127920__1__30__0.53333__72.7606__1 RS0384 d06ab671-02	CGCGGTGGTGGTACGACATGAAGTTGAGGTGGGAGAGTATTTGTGTTGCTTCTGGAGTCTGTGGCTCTCCTATAGAGTTGATAGAGGGAGAAAGCGCAACTAGGACGGACAA
MO4E4 d06ab671-01 RS0468 5031425F14Rik__ENSMUST00000127920__117__30__0.56667__72.9536__1 RS0730 d06ab671-02	CGCGGTGGTGGTACGACATGAAGGAGGAGGGTAATGATAGAGGCTGCTCCAGCTCAGAGTTATTGGGAGGAAAGTTGAGGTGGGAGAGTATTAGCGCAACTAGGACGGACAA
MO4E4 d06ab671-01 RS0083 5031425F14Rik__ENSMUST00000127920__553__30__0.53333__72.1318__0.96006 RS0384 d06ab671-02	CGCGGTGGTGGTACGACATGAATAGGAAATGGTGGTAGTGTAGCATAGGGCTGTTCCAGCTCAGAGTCTCTATAGAGTTGATAGAGGGAGAAAGCGCAACTAGGACGGACAA
MO4E4 d06ab671-01 RS0083 5031425F14Rik__ENSMUST00000127920__1649__30__0.5__69.3439__1 RS0468 d06ab671-02	CGCGGTGGTGGTACGACATGAATAGGAAATGGTGGTAGTGTCCCTTTAAGGGCACAAGCTATGAGCTCTTCAAGGAGGAGGGTAATGATAGAAGCGCAACTAGGACGGACAA
MO4E4 d06ab671-01 RS0083 5031425F14Rik__ENSMUST00000127920__1499__30__0.56667__71.8664__1 RS0730 d06ab671-02	CGCGGTGGTGGTACGACATGAATAGGAAATGGTGGTAGTGTAGAGTCCAGAACTAGGGTCCCCACAGACAGAAGTTGAGGTGGGAGAGTATTAGCGCAACTAGGACGGACAA
MO4E4 d06ab671-01 RS0384 5031425F14Rik__ENSMUST00000127920__949__30__0.6__74.4847__1 RS0468 d06ab671-02	CGCGGTGGTGGTACGACATGATAGAGTTGATAGAGGGAGAACACAGGCTCATGGCCTCTGTGTGCCAGAACAAGGAGGAGGGTAATGATAGAAGCGCAACTAGGACGGACAA
MO4E4 d06ab671-01 RS0384 5031425F14Rik__ENSMUST00000127920__889__30__0.5__73.3424__1 RS0730 d06ab671-02	CGCGGTGGTGGTACGACATGATAGAGTTGATAGAGGGAGAAACAGCTCCAAAATGGCTTGGCAAAGCGTCTAAGTTGAGGTGGGAGAGTATTAGCGCAACTAGGACGGACAA
MO4E4 d06ab671-01 RS0468 5031425F14Rik__ENSMUST00000127920__851__30__0.6__74.9463__1 RS0730 d06ab671-02	CGCGGTGGTGGTACGACATGAAGGAGGAGGGTAATGATAGAGCCTGTGGTCTGTGCTGGGTGAAAACTCGCAAGTTGAGGTGGGAGAGTATTAGCGCAACTAGGACGGACAA
MO4E4 d06ab671-01 RS0083 5031425F14Rik__ENSMUST00000127920__1689__30__0.6__74.4346__1 RS0384 d06ab671-02	CGCGGTGGTGGTACGACATGAATAGGAAATGGTGGTAGTGTGCCATTCGAGTGCCTGGATCCAGCCATGTCATAGAGTTGATAGAGGGAGAAAGCGCAACTAGGACGGACAA
MO4E4 d06ab671-01 RS0468 5031425F14Rik__ENSMUST00000127920__1354__30__0.4__66.3902__1 RS0083 d06ab671-02	CGCGGTGGTGGTACGACATGAAGGAGGAGGGTAATGATAGACGATGCAGAAGCTTATTAATGCCCCAATATAATAGGAAATGGTGGTAGTGTAGCGCAACTAGGACGGACAA
MO4E4 d06ab671-01 RS0730 5031425F14Rik__ENSMUST00000127920__1669__30__0.5__69.1004__1 RS0083 d06ab671-02	CGCGGTGGTGGTACGACATGAAGTTGAGGTGGGAGAGTATTCAGCCATGTCTGAAGTCGATCCCTTTAAGGAATAGGAAATGGTGGTAGTGTAGCGCAACTAGGACGGACAA
MO4E4 d06ab671-01 RS0468 5031425F14Rik__ENSMUST00000127920__1176__30__0.53333__71.5808__1 RS0384 d06ab671-02	CGCGGTGGTGGTACGACATGAAGGAGGAGGGTAATGATAGATCCGGAAGCACCATCTCTCTAACCAAGCAGATAGAGTTGATAGAGGGAGAAAGCGCAACTAGGACGGACAA
MO4E4 d06ab671-01 RS0730 5031425F14Rik__ENSMUST00000127920__979__30__0.53333__73.1365__0.98057 RS0384 d06ab671-02	CGCGGTGGTGGTACGACATGAAGTTGAGGTGGGAGAGTATTAACCCAATCCCAGTGCCAGAGTCAGAGCTTATAGAGTTGATAGAGGGAGAAAGCGCAACTAGGACGGACAA
MO4E4 d06ab671-01 RS0730 5031425F14Rik__ENSMUST00000127920__2056__30__0.56667__73.9909__1 RS0468 d06ab671-02	CGCGGTGGTGGTACGACATGAAGTTGAGGTGGGAGAGTATTGTGTGGCCCATGTCACCTTCCAGCTTGTCTAAGGAGGAGGGTAATGATAGAAGCGCAACTAGGACGGACAA
MO4E4 d06ab671-01 RS0384 5031425F14Rik__ENSMUST00000127920__11__30__0.5__69.7908__1 RS0083 d06ab671-02	CGCGGTGGTGGTACGACATGATAGAGTTGATAGAGGGAGAACCAATGGTCATGTGTTGCTTCTGGAGTCTGAATAGGAAATGGTGGTAGTGTAGCGCAACTAGGACGGACAA
MO4E4 d06ab671-01 RS0083 5031425F14Rik__ENSMUST00000127920__1986__30__0.4__66.3711__1 RS0468 d06ab671-02	CGCGGTGGTGGTACGACATGAATAGGAAATGGTGGTAGTGTCCTCTTTCTAGACTGTGTGTTGCAAAAGTTAAGGAGGAGGGTAATGATAGAAGCGCAACTAGGACGGACAA
MO4E4 d06ab671-01 RS0730 5031425F14Rik__ENSMUST00000127920__1639__30__0.43333__66.5232__1 RS0083 d06ab671-02	CGCGGTGGTGGTACGACATGAAGTTGAGGTGGGAGAGTATTGCACAAGCTATGAGCTCTTCCTATCATACTAATAGGAAATGGTGGTAGTGTAGCGCAACTAGGACGGACAA
MO4E4 d06ab671-01 RS0384 5031425F14Rik__ENSMUST00000127920__543__30__0.56667__72.3844__0.96006 RS0468 d06ab671-02	CGCGGTGGTGGTACGACATGATAGAGTTGATAGAGGGAGAATGTTCCAGCTCAGAGTCTCTCCAGCTCAGGAAGGAGGAGGGTAATGATAGAAGCGCAACTAGGACGGACAA
MO4E4 d06ab671-01 RS0384 5031425F14Rik__ENSMUST00000127920__1136__30__0.53333__74.1559__1 RS0730 d06ab671-02	CGCGGTGGTGGTACGACATGATAGAGTTGATAGAGGGAGAAAACCGAAGCAGGCGTTCTGAAAACCCCACTAAGTTGAGGTGGGAGAGTATTAGCGCAACTAGGACGGACAA
MO4E4 d06ab671-01 RS0730 5031425F14Rik__ENSMUST00000127920__1414__30__0.56667__71.4288__1 RS0468 d06ab671-02	CGCGGTGGTGGTACGACATGAAGTTGAGGTGGGAGAGTATTGTCTCGGTGCCTCTCACATCTGTGGACTACAAGGAGGAGGGTAATGATAGAAGCGCAACTAGGACGGACAA
MO4E4 d06ab671-01 RS0384 5031425F14Rik__ENSMUST00000127920__1719__30__0.53333__70.9631__1 RS0083 d06ab671-02	CGCGGTGGTGGTACGACATGATAGAGTTGATAGAGGGAGAAGAGAGATGGAGGGGTTGTTTCCCTGATCCTAATAGGAAATGGTGGTAGTGTAGCGCAACTAGGACGGACAA
MO4E4 d06ab671-01 RS0083 5031425F14Rik__ENSMUST00000127920__61__30__0.53333__73.3309__1 RS0468 d06ab671-02	CGCGGTGGTGGTACGACATGAATAGGAAATGGTGGTAGTGTTAGAGCGTGAAAGCAGGGTGTGAGGCAAGTAAGGAGGAGGGTAATGATAGAAGCGCAACTAGGACGGACAA
MO4E4 d06ab671-01 RS0083 5031425F14Rik__ENSMUST00000127920__1569__30__0.46667__68.365__1 RS0730 d06ab671-02	CGCGGTGGTGGTACGACATGAATAGGAAATGGTGGTAGTGTCCGACAGATTAAAACGGTGACTACCTCAGTAAGTTGAGGTGGGAGAGTATTAGCGCAACTAGGACGGACAA
MO4E4 d06ab671-01 RS0384 5031425F14Rik__ENSMUST00000127920__1166__30__0.56667__72.1881__1 RS0468 d06ab671-02	CGCGGTGGTGGTACGACATGATAGAGTTGATAGAGGGAGAACCATCTCTCTAACCAAGCAGAGTGCCCAGCAAGGAGGAGGGTAATGATAGAAGCGCAACTAGGACGGACAA
MO4E4 d06ab671-01 RS0730 5031425F14Rik__ENSMUST00000127920__1659__30__0.46667__69.7545__1 RS0384 d06ab671-02	CGCGGTGGTGGTACGACATGAAGTTGAGGTGGGAGAGTATTTGAAGTCGATCCCTTTAAGGGCACAAGCTAATAGAGTTGATAGAGGGAGAAAGCGCAACTAGGACGGACAA
MO4E4 d06ab671-01 RS0468 5031425F14Rik__ENSMUST00000127920__1364__30__0.4__66.4651__1 RS0730 d06ab671-02	CGCGGTGGTGGTACGACATGAAGGAGGAGGGTAATGATAGAAGACCACTCTCGATGCAGAAGCTTATTAATAAGTTGAGGTGGGAGAGTATTAGCGCAACTAGGACGGACAA
MO4E4 d06ab671-01 RS0083 5031425F14Rik__ENSMUST00000127920__1996__30__0.5__69.9871__1 RS0384 d06ab671-02	CGCGGTGGTGGTACGACATGAATAGGAAATGGTGGTAGTGTTCCCCTCCTTCCTCTTTCTAGACTGTGTGTATAGAGTTGATAGAGGGAGAAAGCGCAACTAGGACGGACAA
MO4E4 d06ab671-01 RS0083 5031425F14Rik__ENSMUST00000127920__1951__30__0.5__70.0258__1 RS0468 d06ab671-02	CGCGGTGGTGGTACGACATGAATAGGAAATGGTGGTAGTGTTTGGGGTTTCTGTCTACAACAGTAGAGGCGAAGGAGGAGGGTAATGATAGAAGCGCAACTAGGACGGACAA
MO4E4 d06ab671-01 RS0083 5031425F14Rik__ENSMUST00000127920__1384__30__0.5__69.8011__1 RS0730 d06ab671-02	CGCGGTGGTGGTACGACATGAATAGGAAATGGTGGTAGTGTAGTCTGGACTATGCTGAGCTAGACCACTCTAAGTTGAGGTGGGAGAGTATTAGCGCAACTAGGACGGACAA
MO4E4 d06ab671-01 RS0468 5031425F14Rik__ENSMUST00000127920__1539__30__0.46667__70.6618__1 RS0384 d06ab671-02	CGCGGTGGTGGTACGACATGAAGGAGGAGGGTAATGATAGAAAAGGTCTGAGATGCGTTCACTGATGCCAAATAGAGTTGATAGAGGGAGAAAGCGCAACTAGGACGGACAA
MO4E4 d06ab671-01 RS0730 5031425F14Rik__ENSMUST00000127920__2026__30__0.56667__72.1796__1 RS0384 d06ab671-02	CGCGGTGGTGGTACGACATGAAGTTGAGGTGGGAGAGTATTCAAGAAGCTCACGGAACCCGACTAGCTGACATAGAGTTGATAGAGGGAGAAAGCGCAACTAGGACGGACAA
MO4E4 d06ab671-01 RS0730 5031425F14Rik__ENSMUST00000127920__703__30__0.6__74.8058__1 RS0468 d06ab671-02	CGCGGTGGTGGTACGACATGAAGTTGAGGTGGGAGAGTATTTGTTCCAGCTCGGGGTCTCTCCAGCACAAGAAGGAGGAGGGTAATGATAGAAGCGCAACTAGGACGGACAA
MO4E4 d06ab671-01 RS0384 5031425F14Rik__ENSMUST00000127920__1294__30__0.46667__67.405__1 RS0083 d06ab671-02	CGCGGTGGTGGTACGACATGATAGAGTTGATAGAGGGAGAACCTGGAAGCTATTAGTCTCATCCTCATCCAAATAGGAAATGGTGGTAGTGTAGCGCAACTAGGACGGACAA
MO4E4 d06ab671-01 RS0468 5031425F14Rik__ENSMUST00000127920__1931__30__0.6__75.0754__1 RS0083 d06ab671-02	CGCGGTGGTGGTACGACATGAAGGAGGAGGGTAATGATAGAAGTAGAGGCGTTGAGCCATCGGTGGATGCCAATAGGAAATGGTGGTAGTGTAGCGCAACTAGGACGGACAA
MO4E4 d06ab671-01 RS0083 5031425F14Rik__ENSMUST00000127920__841__30__0.5__73.061__1 RS0730 d06ab671-02	CGCGGTGGTGGTACGACATGAATAGGAAATGGTGGTAGTGTTGTGCTGGGTGAAAACTCGCCCACATTTGTAAGTTGAGGTGGGAGAGTATTAGCGCAACTAGGACGGACAA
MO4E4 d06ab671-01 RS0384 5031425F14Rik__ENSMUST00000127920__959__30__0.56667__73.3917__1 RS0468 d06ab671-02	CGCGGTGGTGGTACGACATGATAGAGTTGATAGAGGGAGAAGTCAGAGCTTCACAGGCTCATGGCCTCTGTAAGGAGGAGGGTAATGATAGAAGCGCAACTAGGACGGACAA
MO4E4 d06ab671-01 RS0730 5031425F14Rik__ENSMUST00000127920__41__30__0.6__74.4518__0.87844 RS0384 d06ab671-02	CGCGGTGGTGGTACGACATGAAGTTGAGGTGGGAGAGTATTTGAGGCAAGTCCCAGGAAGTTCTGGGGAGGATAGAGTTGATAGAGGGAGAAAGCGCAACTAGGACGGACAA
MO4E4 d06ab671-01 RS0730 5031425F14Rik__ENSMUST00000127920__1156__30__0.56667__75.9799__1 RS0468 d06ab671-02	CGCGGTGGTGGTACGACATGAAGTTGAGGTGGGAGAGTATTAACCAAGCAGAGTGCCCAGCAACCGAAGCAAAGGAGGAGGGTAATGATAGAAGCGCAACTAGGACGGACAA
MO4E4 d06ab671-01 RS0083 5031425F14Rik__ENSMUST00000127920__1096__30__0.6__75.249__1 RS0384 d06ab671-02	CGCGGTGGTGGTACGACATGAATAGGAAATGGTGGTAGTGTGCCAGTGCAGAGGTCGCTGTGAAGGTCAGTATAGAGTTGATAGAGGGAGAAAGCGCAACTAGGACGGACAA
MO4E4 d06ab671-01 RS0083 5031425F14Rik__ENSMUST00000127920__969__30__0.56667__73.2781__1 RS0468 d06ab671-02	CGCGGTGGTGGTACGACATGAATAGGAAATGGTGGTAGTGTCAGTGCCAGAGTCAGAGCTTCACAGGCTCAAAGGAGGAGGGTAATGATAGAAGCGCAACTAGGACGGACAA
MO4E4 d06ab671-01 RS0083 5031425F14Rik__ENSMUST00000127920__1729__30__0.56667__73.9733__1 RS0730 d06ab671-02	CGCGGTGGTGGTACGACATGAATAGGAAATGGTGGTAGTGTTGGTGGGAGGGAGAGATGGAGGGGTTGTTTAAGTTGAGGTGGGAGAGTATTAGCGCAACTAGGACGGACAA
MO4E4 d06ab671-01 RS0384 5031425F14Rik__ENSMUST00000127920__798__30__0.53333__72.2644__1 RS0468 d06ab671-02	CGCGGTGGTGGTACGACATGATAGAGTTGATAGAGGGAGAAATCTGCAGATGGAGCTCAGTACACCTCCGTAAGGAGGAGGGTAATGATAGAAGCGCAACTAGGACGGACAA
MO4E4 d06ab671-01 RS0384 5031425F14Rik__ENSMUST00000127920__1282__30__0.46667__67.1303__0.85875 RS0730 d06ab671-02	CGCGGTGGTGGTACGACATGATAGAGTTGATAGAGGGAGAATAGTCTCATCCTCATCCATCTTGTCCTGAGAAGTTGAGGTGGGAGAGTATTAGCGCAACTAGGACGGACAA
MO4E4 d06ab671-01 RS0730 5031425F14Rik__ENSMUST00000127920__831__30__0.4__67.1212__1 RS0468 d06ab671-02	CGCGGTGGTGGTACGACATGAAGTTGAGGTGGGAGAGTATTGAAAACTCGCCCACATTTGTTAGCGATTAAAAGGAGGAGGGTAATGATAGAAGCGCAACTAGGACGGACAA
MO4E4 d06ab671-01 RS0083 5031425F14Rik__ENSMUST00000127920__1019__30__0.6__73.6666__1 RS0384 d06ab671-02	CGCGGTGGTGGTACGACATGAATAGGAAATGGTGGTAGTGTGACCGACTGGAGGCCATCTCATGGCTCATGATAGAGTTGATAGAGGGAGAAAGCGCAACTAGGACGGACAA
MO4E4 d06ab671-01 RS0468 5031425F14Rik__ENSMUST00000127920__1679__30__0.53333__72.931__1 RS0083 d06ab671-02	CGCGGTGGTGGTACGACATGAAGGAGGAGGGTAATGATAGATGCCTGGATCCAGCCATGTCTGAAGTCGATAATAGGAAATGGTGGTAGTGTAGCGCAACTAGGACGGACAA
MO4E4 d06ab671-01 RS0730 5031425F14Rik__ENSMUST00000127920__1444__30__0.46667__68.1061__0.9868 RS0083 d06ab671-02	CGCGGTGGTGGTACGACATGAAGTTGAGGTGGGAGAGTATTCAGTCTTATAACTGGAGCTGAAGGCCTCTTAATAGGAAATGGTGGTAGTGTAGCGCAACTAGGACGGACAA
MO4E4 d06ab671-01 RS0468 5031425F14Rik__ENSMUST00000127920__1749__30__0.5__70.203__1 RS0384 d06ab671-02	CGCGGTGGTGGTACGACATGAAGGAGGAGGGTAATGATAGAGAAACCACTGACAACCAAAATGGTGGGAGGATAGAGTTGATAGAGGGAGAAAGCGCAACTAGGACGGACAA
MO4E4 d06ab671-01 RS0730 5031425F14Rik__ENSMUST00000127920__778__30__0.53333__72.8284__1 RS0384 d06ab671-02	CGCGGTGGTGGTACGACATGAAGTTGAGGTGGGAGAGTATTACACCTCCGTGACCCACAGATAAACCAGCTATAGAGTTGATAGAGGGAGAAAGCGCAACTAGGACGGACAA
MO4E4 d06ab671-01 RS0730 5031425F14Rik__ENSMUST00000127920__2046__30__0.5__70.3968__1 RS0468 d06ab671-02	CGCGGTGGTGGTACGACATGAAGTTGAGGTGGGAGAGTATTTGTCACCTTCCAGCTTGTCTCAAGAAGCTCAAGGAGGAGGGTAATGATAGAAGCGCAACTAGGACGGACAA
MO4E4 d06ab671-01 RS0083 5031425F14Rik__ENSMUST00000127920__1434__30__0.6__74.9885__1 RS0384 d06ab671-02	CGCGGTGGTGGTACGACATGAATAGGAAATGGTGGTAGTGTACTGGAGCTGAAGGCCTCTTGTCTCGGTGCATAGAGTTGATAGAGGGAGAAAGCGCAACTAGGACGGACAA
MO4E4 d06ab671-01 RS0468 5031425F14Rik__ENSMUST00000127920__1262__30__0.53333__71.5241__0.86255 RS0083 d06ab671-02	CGCGGTGGTGGTACGACATGAAGGAGGAGGGTAATGATAGATTGTCCTGAGTGGATGTGTTGAGAGGTGGGAATAGGAAATGGTGGTAGTGTAGCGCAACTAGGACGGACAA
MO4E4 d06ab671-01 RS0730 5031425F14Rik__ENSMUST00000127920__1066__30__0.56667__70.7307__1 RS0083 d06ab671-02	CGCGGTGGTGGTACGACATGAAGTTGAGGTGGGAGAGTATTGATGACTCGGCCCCTAATCCTGAGTCCTAGAATAGGAAATGGTGGTAGTGTAGCGCAACTAGGACGGACAA
MO4E4 d06ab671-01 RS0468 5031425F14Rik__ENSMUST00000127920__81__30__0.5__70.764__0.94292 RS0384 d06ab671-02	CGCGGTGGTGGTACGACATGAAGGAGGAGGGTAATGATAGAACCAGAGAAAGAAAGGAGCCTAGAGCGTGAATAGAGTTGATAGAGGGAGAAAGCGCAACTAGGACGGACAA
MO4E4 d06ab671-01 RS0384 5031425F14Rik__ENSMUST00000127920__1489__30__0.6__75.1599__1 RS0730 d06ab671-02	CGCGGTGGTGGTACGACATGATAGAGTTGATAGAGGGAGAAACTAGGGTCCCCACAGACAGCGTCTGCTCTAAGTTGAGGTGGGAGAGTATTAGCGCAACTAGGACGGACAA
MO4E4 d06ab671-01 RS0730 5031425F14Rik__ENSMUST00000127920__1046__30__0.6__73.9656__1 RS0468 d06ab671-02	CGCGGTGGTGGTACGACATGAAGTTGAGGTGGGAGAGTATTTGAGTCCTAGTCCCTTCCTGCCCTGCTGACAAGGAGGAGGGTAATGATAGAAGCGCAACTAGGACGGACAA
MO4E4 d06ab671-01 RS0083 5031425F14Rik__ENSMUST00000127920__748__30__0.56667__72.6051__1 RS0384 d06ab671-02	CGCGGTGGTGGTACGACATGAATAGGAAATGGTGGTAGTGTCACTCCTAACAAGAGAGGCAGCTCGGGACTATAGAGTTGATAGAGGGAGAAAGCGCAACTAGGACGGACAA
MO4E4 d06ab671-01 RS0468 5031425F14Rik__ENSMUST00000127920__512__30__0.53333__70.0939__1 RS0083 d06ab671-02	CGCGGTGGTGGTACGACATGAAGGAGGAGGGTAATGATAGACTGCTCCAATTCAGAGTCTCTCCAGCTCAGAATAGGAAATGGTGGTAGTGTAGCGCAACTAGGACGGACAA
MO4E4 d06ab671-01 RS0255 5730522E02Rik__ENSMUST00000109511__889__30__0.4__66.1091__1 RS0406 d06ab671-02	CGCGGTGGTGGTACGACATGAAGGTTAGGTTGAGAATAGGATAGGCTTGTACCGAATGATACCAAGATGATAGATGATGTAGTAGTAAGGGTAGCGCAACTAGGACGGACAA
MO4E4 d06ab671-01 RS0255 5730522E02Rik__ENSMUST00000109511__1039__30__0.4__66.0802__1 RS0451 d06ab671-02	CGCGGTGGTGGTACGACATGAAGGTTAGGTTGAGAATAGGAGGAAAATTCAGGCTGAGACTCTTTTCTCAAAGGAGTAGTTGGTTGTTAGGAAGCGCAACTAGGACGGACAA
MO4E4 d06ab671-01 RS0255 5730522E02Rik__ENSMUST00000109511__708__30__0.43333__66.8369__0.94949 RS0707 d06ab671-02	CGCGGTGGTGGTACGACATGAAGGTTAGGTTGAGAATAGGACGGGACAGGAATGTTTAGAAAAGAGATCCTATGTGGTTTGGAGATGATAGAAGCGCAACTAGGACGGACAA
MO4E4 d06ab671-01 RS0406 5730522E02Rik__ENSMUST00000109511__587__30__0.56667__73.1983__0.87099 RS0451 d06ab671-02	CGCGGTGGTGGTACGACATGAGATGATGTAGTAGTAAGGGTGGGCAGAGGCAGGGGAATTGATCTCTGTGAAGGAGTAGTTGGTTGTTAGGAAGCGCAACTAGGACGGACAA
MO4E4 d06ab671-01 RS0707 5730522E02Rik__ENSMUST00000109511__1102__30__0.4__66.5689__1 RS0406 d06ab671-02	CGCGGTGGTGGTACGACATGATGTGGTTTGGAGATGATAGAACTTTCTGAATTCAGACATGGTGATGAGGAAGATGATGTAGTAGTAAGGGTAGCGCAACTAGGACGGACAA
MO4E4 d06ab671-01 RS0707 5730522E02Rik__ENSMUST00000109511__577__30__0.5__70.2171__0.77279 RS0451 d06ab671-02	CGCGGTGGTGGTACGACATGATGTGGTTTGGAGATGATAGAAGGGGAATTGATCTCTGTGAGTTTCAGGCCAGGAGTAGTTGGTTGTTAGGAAGCGCAACTAGGACGGACAA
MO4E4 d06ab671-01 RS0406 5730522E02Rik__ENSMUST00000109511__718__30__0.43333__67.3501__1 RS0255 d06ab671-02	CGCGGTGGTGGTACGACATGAGATGATGTAGTAGTAAGGGTGCACTTACTTCGGGACAGGAATGTTTAGAAAAGGTTAGGTTGAGAATAGGAAGCGCAACTAGGACGGACAA
MO4E4 d06ab671-01 RS0451 5730522E02Rik__ENSMUST00000109511__879__30__0.43333__66.195__1 RS0255 d06ab671-02	CGCGGTGGTGGTACGACATGAGGAGTAGTTGGTTGTTAGGACCGAATGATACCAAGATGATCAGTGTGAACAAGGTTAGGTTGAGAATAGGAAGCGCAACTAGGACGGACAA
MO4E4 d06ab671-01 RS0255 5730522E02Rik__ENSMUST00000109511__98__30__0.56667__71.8128__1 RS0707 d06ab671-02	CGCGGTGGTGGTACGACATGAAGGTTAGGTTGAGAATAGGAGGAGTGGCAGTTAGATGTTCTCAGGAGGGCATGTGGTTTGGAGATGATAGAAGCGCAACTAGGACGGACAA
MO4E4 d06ab671-01 RS0406 5730522E02Rik__ENSMUST00000109511__641__30__0.53333__72.3366__1 RS0451 d06ab671-02	CGCGGTGGTGGTACGACATGAGATGATGTAGTAGTAAGGGTCTTTGAGGCCAGATGTGGAACCACACACCTAGGAGTAGTTGGTTGTTAGGAAGCGCAACTAGGACGGACAA
MO4E4 d06ab671-01 RS0406 5730522E02Rik__ENSMUST00000109511__243__30__0.5__70.9904__1 RS0707 d06ab671-02	CGCGGTGGTGGTACGACATGAGATGATGTAGTAGTAAGGGTTGCTCCTGGAAGAAGTCCAAACTGGTAGGTATGTGGTTTGGAGATGATAGAAGCGCAACTAGGACGGACAA
MO4E4 d06ab671-01 RS0707 5730522E02Rik__ENSMUST00000109511__1__30__0.53333__73.6073__1 RS0451 d06ab671-02	CGCGGTGGTGGTACGACATGATGTGGTTTGGAGATGATAGACTCGCTCCGCCATGATTGCTTTGTTTCGCTAGGAGTAGTTGGTTGTTAGGAAGCGCAACTAGGACGGACAA
MO4E4 d06ab671-01 RS0255 5730522E02Rik__ENSMUST00000109511__982__30__0.43333__67.0737__1 RS0406 d06ab671-02	CGCGGTGGTGGTACGACATGAAGGTTAGGTTGAGAATAGGACAATTATCTCCAGCAAATCTCCAGTGAGGTAGATGATGTAGTAGTAAGGGTAGCGCAACTAGGACGGACAA
MO4E4 d06ab671-01 RS0255 5730522E02Rik__ENSMUST00000109511__793__30__0.43333__67.6318__1 RS0451 d06ab671-02	CGCGGTGGTGGTACGACATGAAGGTTAGGTTGAGAATAGGAGGCACACAGAGAAAGGTCAGGGAATTAAATAGGAGTAGTTGGTTGTTAGGAAGCGCAACTAGGACGGACAA
MO4E4 d06ab671-01 RS0255 5730522E02Rik__ENSMUST00000109511__159__30__0.43333__66.0352__1 RS0707 d06ab671-02	CGCGGTGGTGGTACGACATGAAGGTTAGGTTGAGAATAGGAGAGTCTGTCTTCTGGGATACATTCCACATAATGTGGTTTGGAGATGATAGAAGCGCAACTAGGACGGACAA
MO4E4 d06ab671-01 RS0406 5730522E02Rik__ENSMUST00000109511__899__30__0.43333__66.3881__1 RS0451 d06ab671-02	CGCGGTGGTGGTACGACATGAGATGATGTAGTAGTAAGGGTCTACACACACTAGGCTTGTACCGAATGATAAGGAGTAGTTGGTTGTTAGGAAGCGCAACTAGGACGGACAA
MO4E4 d06ab671-01 RS0707 5730522E02Rik__ENSMUST00000109511__651__30__0.46667__70.3793__1 RS0406 d06ab671-02	CGCGGTGGTGGTACGACATGATGTGGTTTGGAGATGATAGAAGCCATAACACTTTGAGGCCAGATGTGGAAAGATGATGTAGTAGTAAGGGTAGCGCAACTAGGACGGACAA
MO4E4 d06ab671-01 RS0451 5730522E02Rik__ENSMUST00000109511__813__30__0.5__69.9928__1 RS0707 d06ab671-02	CGCGGTGGTGGTACGACATGAGGAGTAGTTGGTTGTTAGGACAAGAACTAAGACTGACAGGGGCACACAGAATGTGGTTTGGAGATGATAGAAGCGCAACTAGGACGGACAA
MO4E4 d06ab671-01 RS0255 5730522E02Rik__ENSMUST00000109511__406__30__0.53333__71.4246__1 RS0406 d06ab671-02	CGCGGTGGTGGTACGACATGAAGGTTAGGTTGAGAATAGGACTTCTGGCAGGGTTTTCTGCAGCCCATATCAGATGATGTAGTAGTAAGGGTAGCGCAACTAGGACGGACAA
MO4E4 d06ab671-01 RS0255 5730522E02Rik__ENSMUST00000109511__631__30__0.43333__67.1528__0.80409 RS0451 d06ab671-02	CGCGGTGGTGGTACGACATGAAGGTTAGGTTGAGAATAGGAAGATGTGGAACCACACACCTTTAATCTCAGAGGAGTAGTTGGTTGTTAGGAAGCGCAACTAGGACGGACAA
MO4E4 d06ab671-01 RS0707 5730522E02Rik__ENSMUST00000109511__552__30__0.43333__68.7895__0.9038 RS0255 d06ab671-02	CGCGGTGGTGGTACGACATGATGTGGTTTGGAGATGATAGAAGGCCATTCTCTTCTACATGGCAAATTCCAAAGGTTAGGTTGAGAATAGGAAGCGCAACTAGGACGGACAA
MO4E4 d06ab671-01 RS0451 5730522E02Rik__ENSMUST00000109511__992__30__0.46667__68.6304__1 RS0406 d06ab671-02	CGCGGTGGTGGTACGACATGAGGAGTAGTTGGTTGTTAGGACTCTCTGCCCCAATTATCTCCAGCAAATCTAGATGATGTAGTAGTAAGGGTAGCGCAACTAGGACGGACAA
MO4E4 d06ab671-01 RS0406 5730522E02Rik__ENSMUST00000109511__366__30__0.43333__67.3253__1 RS0707 d06ab671-02	CGCGGTGGTGGTACGACATGAGATGATGTAGTAGTAAGGGTCCTCTTACTGTCCTTGATCTTGCTGTTTGTATGTGGTTTGGAGATGATAGAAGCGCAACTAGGACGGACAA
MO4E4 d06ab671-01 RS0451 5730522E02Rik__ENSMUST00000109511__253__30__0.43333__68.8523__1 RS0707 d06ab671-02	CGCGGTGGTGGTACGACATGAGGAGTAGTTGGTTGTTAGGAATTGGTTTTCTGCTCCTGGAAGAAGTCCAAATGTGGTTTGGAGATGATAGAAGCGCAACTAGGACGGACAA
MO4E4 d06ab671-01 RS0406 5730522E02Rik__ENSMUST00000109511__742__30__0.4__66.2173__1 RS0255 d06ab671-02	CGCGGTGGTGGTACGACATGAGATGATGTAGTAGTAAGGGTGCTTTCTTCCTAGGATTCATTCATGCACTTAAGGTTAGGTTGAGAATAGGAAGCGCAACTAGGACGGACAA
MO4E4 d06ab671-01 RS0451 5730522E02Rik__ENSMUST00000109511__671__30__0.53333__71.8383__1 RS0255 d06ab671-02	CGCGGTGGTGGTACGACATGAGGAGTAGTTGGTTGTTAGGACACTATGGAGTGCCTCCAGCAGCCATAACAAAGGTTAGGTTGAGAATAGGAAGCGCAACTAGGACGGACAA
MO4E4 d06ab671-01 RS0255 5730522E02Rik__ENSMUST00000109511__1002__30__0.5__69.2526__0.86981 RS0707 d06ab671-02	CGCGGTGGTGGTACGACATGAAGGTTAGGTTGAGAATAGGATCTGTCCTTCCTCTCTGCCCCAATTATCTCATGTGGTTTGGAGATGATAGAAGCGCAACTAGGACGGACAA
MO4E4 d06ab671-01 RS0406 5730522E02Rik__ENSMUST00000109511__962__30__0.5__69.4537__1 RS0451 d06ab671-02	CGCGGTGGTGGTACGACATGAGATGATGTAGTAGTAAGGGTCCAGTGAGGTGAGTGGGCATCTTTATTGTGAGGAGTAGTTGGTTGTTAGGAAGCGCAACTAGGACGGACAA
MO4E4 d06ab671-01 RS0406 5730522E02Rik__ENSMUST00000109511__601__30__0.6__75.4202__0.99593 RS0707 d06ab671-02	CGCGGTGGTGGTACGACATGAGATGATGTAGTAGTAAGGGTTATTTGGAGAGTCGGGGCAGAGGCAGGGGAATGTGGTTTGGAGATGATAGAAGCGCAACTAGGACGGACAA
MO4E4 d06ab671-01 RS0451 5730522E02Rik__ENSMUST00000109511__1012__30__0.5__68.4946__0.79292 RS0707 d06ab671-02	CGCGGTGGTGGTACGACATGAGGAGTAGTTGGTTGTTAGGACAATTTCTACTCTGTCCTTCCTCTCTGCCCATGTGGTTTGGAGATGATAGAAGCGCAACTAGGACGGACAA
MO4E4 d06ab671-01 RS0255 5730522E02Rik__ENSMUST00000109511__202__30__0.46667__66.5882__1 RS0406 d06ab671-02	CGCGGTGGTGGTACGACATGAAGGTTAGGTTGAGAATAGGACGTCTACTGAGAATGTTCTACAGGGATGTCAGATGATGTAGTAGTAAGGGTAGCGCAACTAGGACGGACAA
MO4E4 d06ab671-01 RS0255 5730522E02Rik__ENSMUST00000109511__803__30__0.56667__72.0324__0.86466 RS0451 d06ab671-02	CGCGGTGGTGGTACGACATGAAGGTTAGGTTGAGAATAGGAGACTGACAGGGGCACACAGAGAAAGGTCAGAGGAGTAGTTGGTTGTTAGGAAGCGCAACTAGGACGGACAA
MO4E4 d06ab671-01 RS0707 5730522E02Rik__ENSMUST00000109511__681__30__0.53333__70.3879__1 RS0255 d06ab671-02	CGCGGTGGTGGTACGACATGATGTGGTTTGGAGATGATAGACCTCTGAAATCACTATGGAGTGCCTCCAGCAAGGTTAGGTTGAGAATAGGAAGCGCAACTAGGACGGACAA
MO4E4 d06ab671-01 RS0406 5730522E02Rik__ENSMUST00000109511__661__30__0.56667__74.2778__1 RS0451 d06ab671-02	CGCGGTGGTGGTACGACATGAGATGATGTAGTAGTAAGGGTTGCCTCCAGCAGCCATAACACTTTGAGGCCAGGAGTAGTTGGTTGTTAGGAAGCGCAACTAGGACGGACAA
MO4E4 d06ab671-01 RS0406 5730522E02Rik__ENSMUST00000109511__88__30__0.43333__67.5358__1 RS0707 d06ab671-02	CGCGGTGGTGGTACGACATGAGATGATGTAGTAGTAAGGGTTTAGATGTTCTCAGGAGGGCAATCATCTCAATGTGGTTTGGAGATGATAGAAGCGCAACTAGGACGGACAA
MO4E4 d06ab671-01 RS0451 5730522E02Rik__ENSMUST00000109511__511__30__0.4__66.4706__1 RS0707 d06ab671-02	CGCGGTGGTGGTACGACATGAGGAGTAGTTGGTTGTTAGGAACACAGTGAGATACTTGAACATTCCAGACAATGTGGTTTGGAGATGATAGAAGCGCAACTAGGACGGACAA
MO4E4 d06ab671-01 RS0406 5730522E02Rik__ENSMUST00000109511__929__30__0.4__67.0239__1 RS0255 d06ab671-02	CGCGGTGGTGGTACGACATGAGATGATGTAGTAGTAAGGGTGTTTTCTCTCCTGCACATAAGCACAACAAAAAGGTTAGGTTGAGAATAGGAAGCGCAACTAGGACGGACAA
MO4E4 d06ab671-01 RS0451 5730522E02Rik__ENSMUST00000109511__437__30__0.43333__66.3038__1 RS0255 d06ab671-02	CGCGGTGGTGGTACGACATGAGGAGTAGTTGGTTGTTAGGAGCAACTGAGATGTTACTCTTGAACATCCTGAAGGTTAGGTTGAGAATAGGAAGCGCAACTAGGACGGACAA
MO4E4 d06ab671-01 RS0707 5730522E02Rik__ENSMUST00000109511__952__30__0.4__66.7101__1 RS0255 d06ab671-02	CGCGGTGGTGGTACGACATGATGTGGTTTGGAGATGATAGAGAGTGGGCATCTTTATTGTGTTGGTTTTCTAAGGTTAGGTTGAGAATAGGAAGCGCAACTAGGACGGACAA
MO4E4 d06ab671-01 RS0451 5730522E02Rik__ENSMUST00000109511__416__30__0.5__71.1082__1 RS0406 d06ab671-02	CGCGGTGGTGGTACGACATGAGGAGTAGTTGGTTGTTAGGAAACATCCTGTCTTCTGGCAGGGTTTTCTGCAGATGATGTAGTAGTAAGGGTAGCGCAACTAGGACGGACAA
MO4E4 d06ab671-01 RS0406 5730522E02Rik__ENSMUST00000109511__521__30__0.5__68.9395__0.94646 RS0707 d06ab671-02	CGCGGTGGTGGTACGACATGAGATGATGTAGTAGTAAGGGTGACAGCCAGGACACAGTGAGATACTTGAACATGTGGTTTGGAGATGATAGAAGCGCAACTAGGACGGACAA
MO4E4 d06ab671-01 RS0707 5730522E02Rik__ENSMUST00000109511__396__30__0.5__69.5007__1 RS0451 d06ab671-02	CGCGGTGGTGGTACGACATGATGTGGTTTGGAGATGATAGAGGTTTTCTGCAGCCCATATCACTAACGGAGAGGAGTAGTTGGTTGTTAGGAAGCGCAACTAGGACGGACAA
MO4E4 d06ab671-01 RS0255 5730522E02Rik__ENSMUST00000109511__118__30__0.5__69.0389__1 RS0406 d06ab671-02	CGCGGTGGTGGTACGACATGAAGGTTAGGTTGAGAATAGGACACCTTACACATCTCATTCTGGAGTGGCAGAGATGATGTAGTAGTAAGGGTAGCGCAACTAGGACGGACAA
MO4E4 d06ab671-01 RS0451 5730522E02Rik__ENSMUST00000109511__728__30__0.43333__68.4957__1 RS0255 d06ab671-02	CGCGGTGGTGGTACGACATGAGGAGTAGTTGGTTGTTAGGAATTCATTCATGCACTTACTTCGGGACAGGAAAGGTTAGGTTGAGAATAGGAAGCGCAACTAGGACGGACAA
MO4E4 d06ab671-01 RS0255 5730522E02Rik__ENSMUST00000109511__1091__30__0.4__66.3723__1 RS0707 d06ab671-02	CGCGGTGGTGGTACGACATGAAGGTTAGGTTGAGAATAGGATCAGACATGGTGATGAGGAGAAATGAAGAAATGTGGTTTGGAGATGATAGAAGCGCAACTAGGACGGACAA
MO4E4 d06ab671-01 RS0406 5730522E02Rik__ENSMUST00000109511__942__30__0.4__66.6286__1 RS0451 d06ab671-02	CGCGGTGGTGGTACGACATGAGATGATGTAGTAGTAAGGGTCTTTATTGTGTTGGTTTTCTCTCCTGCACAAGGAGTAGTTGGTTGTTAGGAAGCGCAACTAGGACGGACAA
MO4E4 d06ab671-01 RS0707 5730522E02Rik__ENSMUST00000109511__386__30__0.5__69.4266__1 RS0406 d06ab671-02	CGCGGTGGTGGTACGACATGATGTGGTTTGGAGATGATAGAAGCCCATATCACTAACGGAGCCTCTTACTGAGATGATGTAGTAGTAAGGGTAGCGCAACTAGGACGGACAA
MO4E4 d06ab671-01 RS0707 5730522E02Rik__ENSMUST00000109511__542__30__0.5__69.7079__0.77751 RS0451 d06ab671-02	CGCGGTGGTGGTACGACATGATGTGGTTTGGAGATGATAGACTTCTACATGGCAAATTCCAGGACAGCCAGAGGAGTAGTTGGTTGTTAGGAAGCGCAACTAGGACGGACAA
MO4E4 d06ab671-01 RS0255 5730522E02Rik__ENSMUST00000109511__972__30__0.53333__72.203__1 RS0406 d06ab671-02	CGCGGTGGTGGTACGACATGAAGGTTAGGTTGAGAATAGGACAGCAAATCTCCAGTGAGGTGAGTGGGCATAGATGATGTAGTAGTAAGGGTAGCGCAACTAGGACGGACAA
MO4E4 d06ab671-01 RS0451 5730522E02Rik__ENSMUST00000109511__213__30__0.46667__67.6762__1 RS0255 d06ab671-02	CGCGGTGGTGGTACGACATGAGGAGTAGTTGGTTGTTAGGACCTTCCTCCATCGTCTACTGAGAATGTTCTAAGGTTAGGTTGAGAATAGGAAGCGCAACTAGGACGGACAA
MO4E4 d06ab671-01 RS0255 5730522E02Rik__ENSMUST00000109511__457__30__0.53333__72.9933__1 RS0707 d06ab671-02	CGCGGTGGTGGTACGACATGAAGGTTAGGTTGAGAATAGGATTTCCCAGCAGAGAAGGACGGCAACTGAGAATGTGGTTTGGAGATGATAGAAGCGCAACTAGGACGGACAA
MO4E4 d06ab671-01 RS0451 5730522E02Rik__ENSMUST00000109511__909__30__0.43333__67.806__1 RS0406 d06ab671-02	CGCGGTGGTGGTACGACATGAGGAGTAGTTGGTTGTTAGGAGCACAACAAACTACACACACTAGGCTTGTAAGATGATGTAGTAGTAAGGGTAGCGCAACTAGGACGGACAA
MO4E4 d06ab671-01 RS0406 5730522E02Rik__ENSMUST00000109511__108__30__0.43333__66.8429__1 RS0707 d06ab671-02	CGCGGTGGTGGTACGACATGAGATGATGTAGTAGTAAGGGTATCTCATTCTGGAGTGGCAGTTAGATGTTCATGTGGTTTGGAGATGATAGAAGCGCAACTAGGACGGACAA
MO4E4 d06ab671-01 RS0707 5730522E02Rik__ENSMUST00000109511__68__30__0.6__75.3889__1 RS0451 d06ab671-02	CGCGGTGGTGGTACGACATGATGTGGTTTGGAGATGATAGAAATCATCTCATATGTCGGCCAGGGCGCGGGAGGAGTAGTTGGTTGTTAGGAAGCGCAACTAGGACGGACAA
MO4E4 d06ab671-01 RS0406 5730522E02Rik__ENSMUST00000109511__426__30__0.46667__67.5351__1 RS0255 d06ab671-02	CGCGGTGGTGGTACGACATGAGATGATGTAGTAGTAAGGGTGTTACTCTTGAACATCCTGTCTTCTGGCAGAAGGTTAGGTTGAGAATAGGAAGCGCAACTAGGACGGACAA
MO4E4 d06ab671-01 RS0451 5730522E02Rik__ENSMUST00000109511__467__30__0.6__73.8619__1 RS0255 d06ab671-02	CGCGGTGGTGGTACGACATGAGGAGTAGTTGGTTGTTAGGACCCAGGAGCATTTCCCAGCAGAGAAGGACGAAGGTTAGGTTGAGAATAGGAAGCGCAACTAGGACGGACAA
MO4E4 d06ab671-01 RS0707 5730522E02Rik__ENSMUST00000109511__477__30__0.53333__73.5994__0.99706 RS0255 d06ab671-02	CGCGGTGGTGGTACGACATGATGTGGTTTGGAGATGATAGAAGAATGCTGTCCCAGGAGCATTTCCCAGCAAAGGTTAGGTTGAGAATAGGAAGCGCAACTAGGACGGACAA
MO4E4 d06ab671-01 RS0406 5730522E02Rik__ENSMUST00000109511__447__30__0.46667__68.3937__1 RS0451 d06ab671-02	CGCGGTGGTGGTACGACATGAGATGATGTAGTAGTAAGGGTGAGAAGGACGGCAACTGAGATGTTACTCTTAGGAGTAGTTGGTTGTTAGGAAGCGCAACTAGGACGGACAA
MO4E4 d06ab671-01 RS0406 5730522E02Rik__ENSMUST00000109511__562__30__0.43333__67.1721__0.9038 RS0707 d06ab671-02	CGCGGTGGTGGTACGACATGAGATGATGTAGTAGTAAGGGTTGTGAGTTTCAGGCCATTCTCTTCTACATGATGTGGTTTGGAGATGATAGAAGCGCAACTAGGACGGACAA
MO4E4 d06ab671-01 RS0707 5730522E02Rik__ENSMUST00000109511__233__30__0.5__70.4186__1 RS0451 d06ab671-02	CGCGGTGGTGGTACGACATGATGTGGTTTGGAGATGATAGAAGAAGTCCAAACTGGTAGGTCCTTCCTCCAAGGAGTAGTTGGTTGTTAGGAAGCGCAACTAGGACGGACAA
MO4E4 d06ab671-01 RS0255 5730522E02Rik__ENSMUST00000109511__487__30__0.5__69.9597__0.99706 RS0406 d06ab671-02	CGCGGTGGTGGTACGACATGAAGGTTAGGTTGAGAATAGGACAGACAAGATAGAATGCTGTCCCAGGAGCAAGATGATGTAGTAGTAAGGGTAGCGCAACTAGGACGGACAA
MO4E4 d06ab671-01 RS0255 5730522E02Rik__ENSMUST00000109511__919__30__0.43333__67.5488__0.88179 RS0451 d06ab671-02	CGCGGTGGTGGTACGACATGAAGGTTAGGTTGAGAATAGGACTGCACATAAGCACAACAAACTACACACACAGGAGTAGTTGGTTGTTAGGAAGCGCAACTAGGACGGACAA
MO4E4 d06ab671-01 RS0255 5730522E02Rik__ENSMUST00000109511__78__30__0.53333__71.5653__1 RS0707 d06ab671-02	CGCGGTGGTGGTACGACATGAAGGTTAGGTTGAGAATAGGATCAGGAGGGCAATCATCTCATATGTCGGCCATGTGGTTTGGAGATGATAGAAGCGCAACTAGGACGGACAA
MO4E4 d06ab671-01 RS0451 5730522E02Rik__ENSMUST00000109511__376__30__0.46667__68.7244__1 RS0406 d06ab671-02	CGCGGTGGTGGTACGACATGAGGAGTAGTTGGTTGTTAGGAACTAACGGAGCCTCTTACTGTCCTTGATCTAGATGATGTAGTAGTAAGGGTAGCGCAACTAGGACGGACAA
MO4E4 d06ab671-01 RS0707 5730522E02Rik__ENSMUST00000109511__223__30__0.53333__70.2012__1 RS0406 d06ab671-02	CGCGGTGGTGGTACGACATGATGTGGTTTGGAGATGATAGAACTGGTAGGTCCTTCCTCCATCGTCTACTGAGATGATGTAGTAGTAAGGGTAGCGCAACTAGGACGGACAA
MO4E4 d06ab671-01 RS0451 5730522E02Rik__ENSMUST00000109511__611__30__0.46667__68.1284__1 RS0707 d06ab671-02	CGCGGTGGTGGTACGACATGAGGAGTAGTTGGTTGTTAGGATTAATCTCAGTATTTGGAGAGTCGGGGCAGATGTGGTTTGGAGATGATAGAAGCGCAACTAGGACGGACAA
MO4E4 d06ab671-01 RS0307 Acta2__ENSMUST00000039631__35__30__0.6__75.9712__1 RS0083 d06ab671-02	CGCGGTGGTGGTACGACATGATGTGGAGGGATTGAAGGATAAGCAGCGTCTCAGGGTTCCTGACAGCGACTAATAGGAAATGGTGGTAGTGTAGCGCAACTAGGACGGACAA
MO4E4 d06ab671-01 RS0451 Acta2__ENSMUST00000039631__336__30__0.46667__68.5697__1 RS0083 d06ab671-02	CGCGGTGGTGGTACGACATGAGGAGTAGTTGGTTGTTAGGACCACACGAAGCTCGTTATAGAAAGAGTGGTAATAGGAAATGGTGGTAGTGTAGCGCAACTAGGACGGACAA
MO4E4 d06ab671-01 RS0584 Acta2__ENSMUST00000039631__316__30__0.46667__69.428__0.99955 RS0083 d06ab671-02	CGCGGTGGTGGTACGACATGATGGGAGGATTGAGATGAGTTAAAGAGTGGTGCCAGATCTTTTCCATGTCGAATAGGAAATGGTGGTAGTGTAGCGCAACTAGGACGGACAA
MO4E4 d06ab671-01 RS0307 Acta2__ENSMUST00000039631__55__30__0.53333__72.5833__1 RS0451 d06ab671-02	CGCGGTGGTGGTACGACATGATGTGGAGGGATTGAAGGATATCCTCTTCACACATAGCTGGAGCAGCGTCTAGGAGTAGTTGGTTGTTAGGAAGCGCAACTAGGACGGACAA
MO4E4 d06ab671-01 RS0584 Acta2__ENSMUST00000039631__85__30__0.6__75.8892__1 RS0307 d06ab671-02	CGCGGTGGTGGTACGACATGATGGGAGGATTGAGATGAGTTCCATTGTCGCACACCAGGGCTGTGCTGTCTATGTGGAGGGATTGAAGGATAAGCGCAACTAGGACGGACAA
MO4E4 d06ab671-01 RS0451 Acta2__ENSMUST00000039631__678__30__0.56667__73.3436__1 RS0584 d06ab671-02	CGCGGTGGTGGTACGACATGAGGAGTAGTTGGTTGTTAGGACACGGACAATCTCACGCTCGGCAGTAGTCAATGGGAGGATTGAGATGAGTTAGCGCAACTAGGACGGACAA
MO4E4 d06ab671-01 RS0083 Acta2__ENSMUST00000039631__668__30__0.53333__71.4202__1 RS0307 d06ab671-02	CGCGGTGGTGGTACGACATGAATAGGAAATGGTGGTAGTGTCTCACGCTCGGCAGTAGTCACGAAGGAATAATGTGGAGGGATTGAAGGATAAGCGCAACTAGGACGGACAA
MO4E4 d06ab671-01 RS0451 Acta2__ENSMUST00000039631__485__30__0.6__74.3661__0.87575 RS0083 d06ab671-02	CGCGGTGGTGGTACGACATGAGGAGTAGTTGGTTGTTAGGATCCAGAGGCATAGAGGGACAGCACAGCCTGAATAGGAAATGGTGGTAGTGTAGCGCAACTAGGACGGACAA
MO4E4 d06ab671-01 RS0083 Acta2__ENSMUST00000039631__1060__30__0.53333__70.9233__1 RS0584 d06ab671-02	CGCGGTGGTGGTACGACATGAATAGGAAATGGTGGTAGTGTGAGTACTTGCGTTCTGGAGGGGCAATGATCATGGGAGGATTGAGATGAGTTAGCGCAACTAGGACGGACAA
MO4E4 d06ab671-01 RS0451 Acta2__ENSMUST00000039631__643__30__0.5__69.1027__0.77376 RS0307 d06ab671-02	CGCGGTGGTGGTACGACATGAGGAGTAGTTGGTTGTTAGGAGAATAGCCACGCTCAGTCAGGATCTTCATGATGTGGAGGGATTGAAGGATAAGCGCAACTAGGACGGACAA
MO4E4 d06ab671-01 RS0307 Acta2__ENSMUST00000039631__1134__30__0.46667__69.276__0.79125 RS0584 d06ab671-02	CGCGGTGGTGGTACGACATGATGTGGAGGGATTGAAGGATACGTATTCCTGTTTGCTGATCCACATCTGCTATGGGAGGATTGAGATGAGTTAGCGCAACTAGGACGGACAA
MO4E4 d06ab671-01 RS0451 Acta2__ENSMUST00000039631__505__30__0.5__71.4899__1 RS0584 d06ab671-02	CGCGGTGGTGGTACGACATGAGGAGTAGTTGGTTGTTAGGAAGCACAATACCAGTTGTACGTCCAGAGGCAATGGGAGGATTGAGATGAGTTAGCGCAACTAGGACGGACAA
MO4E4 d06ab671-01 RS0307 Acta2__ENSMUST00000039631__206__30__0.43333__69.4124__1 RS0083 d06ab671-02	CGCGGTGGTGGTACGACATGATGTGGAGGGATTGAAGGATAATAGCTGTCTTTTTGGCCCATTCCAACCATAATAGGAAATGGTGGTAGTGTAGCGCAACTAGGACGGACAA
MO4E4 d06ab671-01 RS0451 Acta2__ENSMUST00000039631__65__30__0.5__70.2287__0.92087 RS0083 d06ab671-02	CGCGGTGGTGGTACGACATGAGGAGTAGTTGGTTGTTAGGATGTGCTGTCTTCCTCTTCACACATAGCTGGAATAGGAAATGGTGGTAGTGTAGCGCAACTAGGACGGACAA
MO4E4 d06ab671-01 RS0083 Acta2__ENSMUST00000039631__515__30__0.5__70.007__1 RS0584 d06ab671-02	CGCGGTGGTGGTACGACATGAATAGGAAATGGTGGTAGTGTTCCAGAGTCCAGCACAATACCAGTTGTACGATGGGAGGATTGAGATGAGTTAGCGCAACTAGGACGGACAA
MO4E4 d06ab671-01 RS0451 Acta2__ENSMUST00000039631__714__30__0.5__70.4266__0.79377 RS0307 d06ab671-02	CGCGGTGGTGGTACGACATGAGGAGTAGTTGGTTGTTAGGAAGTCCAGAGCTACATAGCACAGCTTCTCCTATGTGGAGGGATTGAAGGATAAGCGCAACTAGGACGGACAA
MO4E4 d06ab671-01 RS0584 Acta2__ENSMUST00000039631__45__30__0.56667__74.148__0.98345 RS0307 d06ab671-02	CGCGGTGGTGGTACGACATGATGGGAGGATTGAGATGAGTTACATAGCTGGAGCAGCGTCTCAGGGTTCCTATGTGGAGGGATTGAAGGATAAGCGCAACTAGGACGGACAA
MO4E4 d06ab671-01 RS0584 Acta2__ENSMUST00000039631__575__30__0.6__74.2606__0.97195 RS0451 d06ab671-02	CGCGGTGGTGGTACGACATGATGGGAGGATTGAGATGAGTTCATGATGGCATGAGGCAGGGCATAGCCCTCAGGAGTAGTTGGTTGTTAGGAAGCGCAACTAGGACGGACAA
MO4E4 d06ab671-01 RS0307 Acta2__ENSMUST00000039631__1405__30__0.5__68.1333__1 RS0083 d06ab671-02	CGCGGTGGTGGTACGACATGATGTGGAGGGATTGAAGGATACCACTAGAGGGGGCCACCCTATAATAAATGAATAGGAAATGGTGGTAGTGTAGCGCAACTAGGACGGACAA
MO4E4 d06ab671-01 RS0083 Acta2__ENSMUST00000039631__1050__30__0.46667__68.756__0.80582 RS0451 d06ab671-02	CGCGGTGGTGGTACGACATGAATAGGAAATGGTGGTAGTGTGTTCTGGAGGGGCAATGATCTTGATCTTCAAGGAGTAGTTGGTTGTTAGGAAGCGCAACTAGGACGGACAA
MO4E4 d06ab671-01 RS0083 Acta2__ENSMUST00000039631__740__30__0.56667__73.8871__0.9691 RS0584 d06ab671-02	CGCGGTGGTGGTACGACATGAATAGGAAATGGTGGTAGTGTGGCGGCCGTGGCCATCTCATTTTCAAAGTCATGGGAGGATTGAGATGAGTTAGCGCAACTAGGACGGACAA
MO4E4 d06ab671-01 RS0451 Acta2__ENSMUST00000039631__840__30__0.6__75.6605__0.99909 RS0307 d06ab671-02	CGCGGTGGTGGTACGACATGAGGAGTAGTTGGTTGTTAGGAATGGCTGGAAGAGAGTCTCTGGGCAGCGGAATGTGGAGGGATTGAAGGATAAGCGCAACTAGGACGGACAA
MO4E4 d06ab671-01 RS0307 Acta2__ENSMUST00000039631__787__30__0.6__74.9298__1 RS0584 d06ab671-02	CGCGGTGGTGGTACGACATGATGTGGAGGGATTGAAGGATAACCTGCCCGTCAGGCAGTTCGTAGCTCTTCATGGGAGGATTGAGATGAGTTAGCGCAACTAGGACGGACAA
MO4E4 d06ab671-01 RS0451 Acta2__ENSMUST00000039631__237__30__0.6__75.4848__0.93287 RS0584 d06ab671-02	CGCGGTGGTGGTACGACATGAGGAGTAGTTGGTTGTTAGGATCCCTCTCTTGCTCTGGGCTTCATCCCCCAATGGGAGGATTGAGATGAGTTAGCGCAACTAGGACGGACAA
MO4E4 d06ab671-01 RS0307 Acta2__ENSMUST00000039631__535__30__0.53333__71.4012__0.99993 RS0083 d06ab671-02	CGCGGTGGTGGTACGACATGATGTGGAGGGATTGAAGGATAACGTTGTGAGTCACACCATCTCCAGAGTCCAATAGGAAATGGTGGTAGTGTAGCGCAACTAGGACGGACAA
MO4E4 d06ab671-01 RS0083 Acta2__ENSMUST00000039631__1256__30__0.5__69.9083__1 RS0451 d06ab671-02	CGCGGTGGTGGTACGACATGAATAGGAAATGGTGGTAGTGTCAGGAATGATTTGGAAAGGAACTGGAGGCGAGGAGTAGTTGGTTGTTAGGAAGCGCAACTAGGACGGACAA
MO4E4 d06ab671-01 RS0083 Acta2__ENSMUST00000039631__1108__30__0.56667__73.4133__0.99988 RS0584 d06ab671-02	CGCGGTGGTGGTACGACATGAATAGGAAATGGTGGTAGTGTTGCTGGAAGGTAGACAGCGAAGCCAGGATGATGGGAGGATTGAGATGAGTTAGCGCAACTAGGACGGACAA
MO4E4 d06ab671-01 RS0307 Acta2__ENSMUST00000039631__525__30__0.5__69.8794__1 RS0451 d06ab671-02	CGCGGTGGTGGTACGACATGATGTGGAGGGATTGAAGGATATCACACCATCTCCAGAGTCCAGCACAATACAGGAGTAGTTGGTTGTTAGGAAGCGCAACTAGGACGGACAA
MO4E4 d06ab671-01 RS0584 Acta2__ENSMUST00000039631__1277__30__0.4__67.1436__1 RS0307 d06ab671-02	CGCGGTGGTGGTACGACATGATGGGAGGATTGAGATGAGTTGTAACAAATCAAAGCTTTGGGCAGGAATGAATGTGGAGGGATTGAAGGATAAGCGCAACTAGGACGGACAA
MO4E4 d06ab671-01 RS0451 Acta2__ENSMUST00000039631__306__30__0.53333__71.306__0.80337 RS0584 d06ab671-02	CGCGGTGGTGGTACGACATGAGGAGTAGTTGGTTGTTAGGAGCCAGATCTTTTCCATGTCGTCCCAGTTGGATGGGAGGATTGAGATGAGTTAGCGCAACTAGGACGGACAA
MO4E4 d06ab671-01 RS0083 Acta2__ENSMUST00000039631__287__30__0.5__70.5339__0.85904 RS0307 d06ab671-02	CGCGGTGGTGGTACGACATGAATAGGAAATGGTGGTAGTGTGTCCCAGTTGGTGATGATGCCGTGTTCTATATGTGGAGGGATTGAAGGATAAGCGCAACTAGGACGGACAA
MO4E4 d06ab671-01 RS0451 Acta2__ENSMUST00000039631__196__30__0.46667__70.4704__1 RS0083 d06ab671-02	CGCGGTGGTGGTACGACATGAGGAGTAGTTGGTTGTTAGGATTTTGGCCCATTCCAACCATTACTCCCTGAAATAGGAAATGGTGGTAGTGTAGCGCAACTAGGACGGACAA
MO4E4 d06ab671-01 RS0083 Acta2__ENSMUST00000039631__98__30__0.6__75.5467__0.99999 RS0584 d06ab671-02	CGCGGTGGTGGTACGACATGAATAGGAAATGGTGGTAGTGTACAGAGCCCAGAGCCATTGTCGCACACCAGATGGGAGGATTGAGATGAGTTAGCGCAACTAGGACGGACAA
MO4E4 d06ab671-01 RS0451 Acta2__ENSMUST00000039631__435__30__0.43333__66.1986__0.93444 RS0307 d06ab671-02	CGCGGTGGTGGTACGACATGAGGAGTAGTTGGTTGTTAGGAGGACATTGAAGGTCTCAAACATAATCTGGGATGTGGAGGGATTGAAGGATAAGCGCAACTAGGACGGACAA
MO4E4 d06ab671-01 RS0307 Acta2__ENSMUST00000039631__366__30__0.6__73.7082__1 RS0584 d06ab671-02	CGCGGTGGTGGTACGACATGATGTGGAGGGATTGAAGGATACTGTCAGCAGTGTCGGATGCTCTTCAGGGGATGGGAGGATTGAGATGAGTTAGCGCAACTAGGACGGACAA
MO4E4 d06ab671-01 RS0584 Acta2__ENSMUST00000039631__475__30__0.53333__72.4981__0.90336 RS0451 d06ab671-02	CGCGGTGGTGGTACGACATGATGGGAGGATTGAGATGAGTTTAGAGGGACAGCACAGCCTGAATAGCCACAAGGAGTAGTTGGTTGTTAGGAAGCGCAACTAGGACGGACAA
MO4E4 d06ab671-01 RS0083 Acta2__ENSMUST00000039631__870__30__0.56667__72.8814__0.99352 RS0307 d06ab671-02	CGCGGTGGTGGTACGACATGAATAGGAAATGGTGGTAGTGTGGATGCCCGCTGACTCCATCCCAATGAAAGATGTGGAGGGATTGAAGGATAAGCGCAACTAGGACGGACAA
MO4E4 d06ab671-01 RS0451 Acta2__ENSMUST00000039631__405__30__0.5__71.6973__0.81084 RS0083 d06ab671-02	CGCGGTGGTGGTACGACATGAGGAGTAGTTGGTTGTTAGGATCATTTTCTCCCGGTTGGCCTTAGGGTTCAAATAGGAAATGGTGGTAGTGTAGCGCAACTAGGACGGACAA
MO4E4 d06ab671-01 RS0083 Acta2__ENSMUST00000039631__565__30__0.56667__72.5603__0.77638 RS0584 d06ab671-02	CGCGGTGGTGGTACGACATGAATAGGAAATGGTGGTAGTGTTGAGGCAGGGCATAGCCCTCATAGATAGGCATGGGAGGATTGAGATGAGTTAGCGCAACTAGGACGGACAA
MO4E4 d06ab671-01 RS0307 Acta2__ENSMUST00000039631__730__30__0.43333__67.6064__1 RS0451 d06ab671-02	CGCGGTGGTGGTACGACATGATGTGGAGGGATTGAAGGATAGCCATCTCATTTTCAAAGTCCAGAGCTACAAGGAGTAGTTGGTTGTTAGGAAGCGCAACTAGGACGGACAA
MO4E4 d06ab671-01 RS0584 Acta2__ENSMUST00000039631__1266__30__0.43333__69.5792__1 RS0307 d06ab671-02	CGCGGTGGTGGTACGACATGATGGGAGGATTGAGATGAGTTAAGCTTTGGGCAGGAATGATTTGGAAAGGAATGTGGAGGGATTGAAGGATAAGCGCAACTAGGACGGACAA
MO4E4 d06ab671-01 RS0451 Acta2__ENSMUST00000039631__226__30__0.56667__72.8221__0.99714 RS0584 d06ab671-02	CGCGGTGGTGGTACGACATGAGGAGTAGTTGGTTGTTAGGACTCTGGGCTTCATCCCCCACATAGCTGTCTATGGGAGGATTGAGATGAGTTAGCGCAACTAGGACGGACAA
MO4E4 d06ab671-01 RS0083 Acta2__ENSMUST00000039631__1527__30__0.43333__67.9181__1 RS0307 d06ab671-02	CGCGGTGGTGGTACGACATGAATAGGAAATGGTGGTAGTGTAAGTCCTATACGCTCTCAAATACCCCGTTTATGTGGAGGGATTGAAGGATAAGCGCAACTAGGACGGACAA
MO4E4 d06ab671-01 RS0083 Acta2__ENSMUST00000039631__267__30__0.5__69.6464__1 RS0451 d06ab671-02	CGCGGTGGTGGTACGACATGAATAGGAAATGGTGGTAGTGTCGTGTTCTATCGGATACTTCAGCGTCAGGAAGGAGTAGTTGGTTGTTAGGAAGCGCAACTAGGACGGACAA
MO4E4 d06ab671-01 RS0584 Acta2__ENSMUST00000039631__1195__30__0.56667__73.962__0.89815 RS0083 d06ab671-02	CGCGGTGGTGGTACGACATGATGGGAGGATTGAGATGAGTTAGAGGCAGAGCAGGGGGGACTTAGAAGCATAATAGGAAATGGTGGTAGTGTAGCGCAACTAGGACGGACAA
MO4E4 d06ab671-01 RS0451 Acta2__ENSMUST00000039631__1024__30__0.6__75.6374__1 RS0307 d06ab671-02	CGCGGTGGTGGTACGACATGAGGAGTAGTTGGTTGTTAGGATTCATGGTGCTGGGTGCGAGGGCTGTGATCATGTGGAGGGATTGAAGGATAAGCGCAACTAGGACGGACAA
MO4E4 d06ab671-01 RS0307 Acta2__ENSMUST00000039631__555__30__0.5__68.5625__1 RS0584 d06ab671-02	CGCGGTGGTGGTACGACATGATGTGGAGGGATTGAAGGATACATAGCCCTCATAGATAGGCACGTTGTGAGATGGGAGGATTGAGATGAGTTAGCGCAACTAGGACGGACAA
MO4E4 d06ab671-01 RS0584 Acta2__ENSMUST00000039631__830__30__0.6__75.2194__1 RS0451 d06ab671-02	CGCGGTGGTGGTACGACATGATGGGAGGATTGAGATGAGTTGAGAGTCTCTGGGCAGCGGAAGCGTTCGTTAGGAGTAGTTGGTTGTTAGGAAGCGCAACTAGGACGGACAA
MO4E4 d06ab671-01 RS0307 Acta2__ENSMUST00000039631__598__30__0.6__75.3734__0.96129 RS0083 d06ab671-02	CGCGGTGGTGGTACGACATGATGTGGAGGGATTGAAGGATATCTCGGCCAGCCAAGTCCAGACGCATGATGAATAGGAAATGGTGGTAGTGTAGCGCAACTAGGACGGACAA
MO4E4 d06ab671-01 RS0451 Acta2__ENSMUST00000039631__1487__30__0.43333__68.0314__1 RS0083 d06ab671-02	CGCGGTGGTGGTACGACATGAGGAGTAGTTGGTTGTTAGGAAGTGGACCTTCCTCTGTTGAAGTGATTGATAATAGGAAATGGTGGTAGTGTAGCGCAACTAGGACGGACAA
MO4E4 d06ab671-01 RS0083 Acta2__ENSMUST00000039631__658__30__0.53333__71.84__0.77556 RS0584 d06ab671-02	CGCGGTGGTGGTACGACATGAATAGGAAATGGTGGTAGTGTGCAGTAGTCACGAAGGAATAGCCACGCTCAATGGGAGGATTGAGATGAGTTAGCGCAACTAGGACGGACAA
MO4E4 d06ab671-01 RS0307 Acta2__ENSMUST00000039631__545__30__0.46667__68.4464__1 RS0451 d06ab671-02	CGCGGTGGTGGTACGACATGATGTGGAGGGATTGAAGGATAATAGATAGGCACGTTGTGAGTCACACCATCAGGAGTAGTTGGTTGTTAGGAAGCGCAACTAGGACGGACAA
MO4E4 d06ab671-01 RS0307 Acta2__ENSMUST00000039631__75__30__0.56667__73.5278__0.92087 RS0584 d06ab671-02	CGCGGTGGTGGTACGACATGATGTGGAGGGATTGAAGGATAACACCAGGGCTGTGCTGTCTTCCTCTTCACATGGGAGGATTGAGATGAGTTAGCGCAACTAGGACGGACAA
MO4E4 d06ab671-01 RS0584 Acta2__ENSMUST00000039631__1246__30__0.53333__73.459__1 RS0451 d06ab671-02	CGCGGTGGTGGTACGACATGATGGGAGGATTGAGATGAGTTTTGGAAAGGAACTGGAGGCGCTGATCCACAAGGAGTAGTTGGTTGTTAGGAAGCGCAACTAGGACGGACAA
MO4E4 d06ab671-01 RS0083 Acta2__ENSMUST00000039631__176__30__0.56667__73.3509__1 RS0307 d06ab671-02	CGCGGTGGTGGTACGACATGAATAGGAAATGGTGGTAGTGTTACTCCCTGATGTCTGGGACGTCCCACGATATGTGGAGGGATTGAAGGATAAGCGCAACTAGGACGGACAA
MO4E4 d06ab671-01 RS0083 Acta2__ENSMUST00000039631__1358__30__0.46667__69.6451__1 RS0451 d06ab671-02	CGCGGTGGTGGTACGACATGAATAGGAAATGGTGGTAGTGTACACAATTGAATCAGTGTTGCTAGGCCAGGAGGAGTAGTTGGTTGTTAGGAAGCGCAACTAGGACGGACAA
MO4E4 d06ab671-01 RS0584 Acta2__ENSMUST00000039631__585__30__0.6__75.3496__0.94344 RS0083 d06ab671-02	CGCGGTGGTGGTACGACATGATGGGAGGATTGAGATGAGTTAGTCCAGACGCATGATGGCATGAGGCAGGGAATAGGAAATGGTGGTAGTGTAGCGCAACTAGGACGGACAA
MO4E4 d06ab671-01 RS0451 Acta2__ENSMUST00000039631__1206__30__0.6__75.688__0.92096 RS0307 d06ab671-02	CGCGGTGGTGGTACGACATGAGGAGTAGTTGGTTGTTAGGAAGTTGTGTGCTAGAGGCAGAGCAGGGGGGAATGTGGAGGGATTGAAGGATAAGCGCAACTAGGACGGACAA
MO4E4 d06ab671-01 RS0584 Acta2__ENSMUST00000039631__1467__30__0.46667__70.182__1 RS0307 d06ab671-02	CGCGGTGGTGGTACGACATGATGGGAGGATTGAGATGAGTTAGTGATTGATGCCATCCATGCCTGGGAATAATGTGGAGGGATTGAAGGATAAGCGCAACTAGGACGGACAA
MO4E4 d06ab671-01 RS0584 Acta2__ENSMUST00000039631__850__30__0.46667__68.3118__0.99955 RS0451 d06ab671-02	CGCGGTGGTGGTACGACATGATGGGAGGATTGAGATGAGTTCCAATGAAAGATGGCTGGAAGAGAGTCTCTAGGAGTAGTTGGTTGTTAGGAAGCGCAACTAGGACGGACAA
MO4E4 d06ab671-01 RS0307 Acta2__ENSMUST00000039631__346__30__0.53333__71.5465__0.99743 RS0083 d06ab671-02	CGCGGTGGTGGTACGACATGATGTGGAGGGATTGAAGGATATCTTCAGGGGCCACACGAAGCTCGTTATAGAATAGGAAATGGTGGTAGTGTAGCGCAACTAGGACGGACAA
MO4E4 d06ab671-01 RS0083 Acta2__ENSMUST00000039631__1070__30__0.53333__70.0466__1 RS0451 d06ab671-02	CGCGGTGGTGGTACGACATGAATAGGAAATGGTGGTAGTGTGATCCAGACAGAGTACTTGCGTTCTGGAGGAGGAGTAGTTGGTTGTTAGGAAGCGCAACTAGGACGGACAA
MO4E4 d06ab671-01 RS0584 Acta2__ENSMUST00000039631__156__30__0.6__74.3101__0.97108 RS0083 d06ab671-02	CGCGGTGGTGGTACGACATGATGGGAGGATTGAGATGAGTTGTCCCACGATGGATGGGAAAACAGCCCTGGAATAGGAAATGGTGGTAGTGTAGCGCAACTAGGACGGACAA
MO4E4 d06ab671-01 RS0451 Acta2__ENSMUST00000039631__1733__30__0.4__66.8691__1 RS0307 d06ab671-02	CGCGGTGGTGGTACGACATGAGGAGTAGTTGGTTGTTAGGAGCATATCCATGCACGTGTGTATGCTTTAATATGTGGAGGGATTGAAGGATAAGCGCAACTAGGACGGACAA
MO4E4 d06ab671-01 RS0584 Acta2__ENSMUST00000039631__415__30__0.5__70.7137__0.98328 RS0307 d06ab671-02	CGCGGTGGTGGTACGACATGATGGGAGGATTGAGATGAGTTATAATCTGGGTCATTTTCTCCCGGTTGGCCATGTGGAGGGATTGAAGGATAAGCGCAACTAGGACGGACAA
MO4E4 d06ab671-01 RS0451 Acta2__ENSMUST00000039631__216__30__0.53333__72.542__0.99828 RS0584 d06ab671-02	CGCGGTGGTGGTACGACATGAGGAGTAGTTGGTTGTTAGGACATCCCCCACATAGCTGTCTTTTTGGCCCAATGGGAGGATTGAGATGAGTTAGCGCAACTAGGACGGACAA
MO4E4 d06ab671-01 RS0083 Acta2__ENSMUST00000039631__1338__30__0.53333__71.1033__1 RS0307 d06ab671-02	CGCGGTGGTGGTACGACATGAATAGGAAATGGTGGTAGTGTCTAGGCCAGGGCTACAAGTTAAGGGTAGCAATGTGGAGGGATTGAAGGATAAGCGCAACTAGGACGGACAA
MO4E4 d06ab671-01 RS0451 Acta2__ENSMUST00000039631__1348__30__0.5__71.646__1 RS0083 d06ab671-02	CGCGGTGGTGGTACGACATGAGGAGTAGTTGGTTGTTAGGAATCAGTGTTGCTAGGCCAGGGCTACAAGTTAATAGGAAATGGTGGTAGTGTAGCGCAACTAGGACGGACAA
MO4E4 d06ab671-01 RS0584 Acta2__ENSMUST00000039631__619__30__0.53333__72.0458__1 RS0083 d06ab671-02	CGCGGTGGTGGTACGACATGATGGGAGGATTGAGATGAGTTTTCATGAGGTAGTCGGTGAGATCTCGGCCAAATAGGAAATGGTGGTAGTGTAGCGCAACTAGGACGGACAA
MO4E4 d06ab671-01 RS0307 Acta2__ENSMUST00000039631__959__30__0.6__73.5472__1 RS0451 d06ab671-02	CGCGGTGGTGGTACGACATGATGTGGAGGGATTGAAGGATAGGTGGTACCCCCTGACAGGACGTTGTTAGCAGGAGTAGTTGGTTGTTAGGAAGCGCAACTAGGACGGACAA
MO4E4 d06ab671-01 RS0307 Acta2__ENSMUST00000039631__820__30__0.6__75.5493__1 RS0584 d06ab671-02	CGCGGTGGTGGTACGACATGATGTGGAGGGATTGAAGGATAGGGCAGCGGAAGCGTTCGTTTCCAATGGTGATGGGAGGATTGAGATGAGTTAGCGCAACTAGGACGGACAA
MO4E4 d06ab671-01 RS0584 Acta2__ENSMUST00000039631__356__30__0.6__75.1697__0.99772 RS0451 d06ab671-02	CGCGGTGGTGGTACGACATGATGGGAGGATTGAGATGAGTTTGTCGGATGCTCTTCAGGGGCCACACGAAGAGGAGTAGTTGGTTGTTAGGAAGCGCAACTAGGACGGACAA
MO4E4 d06ab671-01 RS0083 Acta2__ENSMUST00000039631__1328__30__0.43333__67.0131__1 RS0307 d06ab671-02	CGCGGTGGTGGTACGACATGAATAGGAAATGGTGGTAGTGTGCTACAAGTTAAGGGTAGCACATGTCTGATATGTGGAGGGATTGAAGGATAAGCGCAACTAGGACGGACAA
MO4E4 d06ab671-01 RS0083 Acta2__ENSMUST00000039631__969__30__0.6__73.8546__0.79271 RS0451 d06ab671-02	CGCGGTGGTGGTACGACATGAATAGGAAATGGTGGTAGTGTCTGGGTACATGGTGGTACCCCCTGACAGGAAGGAGTAGTTGGTTGTTAGGAAGCGCAACTAGGACGGACAA
MO4E4 d06ab671-01 RS0083 Acta2__ENSMUST00000039631__1598__30__0.43333__67.2629__1 RS0584 d06ab671-02	CGCGGTGGTGGTACGACATGAATAGGAAATGGTGGTAGTGTCACTCTAGCTGTGAAGTCAGTGTCGATTTTATGGGAGGATTGAGATGAGTTAGCGCAACTAGGACGGACAA
MO4E4 d06ab671-01 RS0451 Acta2__ENSMUST00000039631__860__30__0.46667__70.0502__1 RS0307 d06ab671-02	CGCGGTGGTGGTACGACATGAGGAGTAGTTGGTTGTTAGGATGACTCCATCCCAATGAAAGATGGCTGGAAATGTGGAGGGATTGAAGGATAAGCGCAACTAGGACGGACAA
MO4E4 d06ab671-01 RS0307 Acta2__ENSMUST00000039631__1144__30__0.5__69.7895__1 RS0584 d06ab671-02	CGCGGTGGTGGTACGACATGATGTGGAGGGATTGAAGGATACCAGCTTCGTCGTATTCCTGTTTGCTGATCATGGGAGGATTGAGATGAGTTAGCGCAACTAGGACGGACAA
MO4E4 d06ab671-01 RS0584 Acta2__ENSMUST00000039631__1236__30__0.53333__72.9659__1 RS0451 d06ab671-02	CGCGGTGGTGGTACGACATGATGGGAGGATTGAGATGAGTTACTGGAGGCGCTGATCCACAAAACGTTCACAGGAGTAGTTGGTTGTTAGGAAGCGCAACTAGGACGGACAA
MO4E4 d06ab671-01 RS0083 Acta2__ENSMUST00000039631__1415__30__0.6__73.5943__1 RS0307 d06ab671-02	CGCGGTGGTGGTACGACATGAATAGGAAATGGTGGTAGTGTCTATTCCTGACCACTAGAGGGGGCCACCCTATGTGGAGGGATTGAAGGATAAGCGCAACTAGGACGGACAA
MO4E4 d06ab671-01 RS0451 Acta2__ENSMUST00000039631__1154__30__0.6__73.6607__1 RS0083 d06ab671-02	CGCGGTGGTGGTACGACATGAGGAGTAGTTGGTTGTTAGGAGATGGAGGGCCCAGCTTCGTCGTATTCCTGAATAGGAAATGGTGGTAGTGTAGCGCAACTAGGACGGACAA
MO4E4 d06ab671-01 RS0083 Acta2__ENSMUST00000039631__247__30__0.6__75.5022__0.93626 RS0584 d06ab671-02	CGCGGTGGTGGTACGACATGAATAGGAAATGGTGGTAGTGTAGCGTCAGGATCCCTCTCTTGCTCTGGGCTATGGGAGGATTGAGATGAGTTAGCGCAACTAGGACGGACAA
MO4E4 d06ab671-01 RS0451 Acta2__ENSMUST00000039631__166__30__0.56667__74.3451__0.97194 RS0307 d06ab671-02	CGCGGTGGTGGTACGACATGAGGAGTAGTTGGTTGTTAGGATGTCTGGGACGTCCCACGATGGATGGGAAAATGTGGAGGGATTGAAGGATAAGCGCAACTAGGACGGACAA
MO4E4 d06ab671-01 RS0584 Acta2__ENSMUST00000039631__698__30__0.5__71.0229__0.99855 RS0307 d06ab671-02	CGCGGTGGTGGTACGACATGATGGGAGGATTGAGATGAGTTGCACAGCTTCTCCTTGATGTCACGGACAATATGTGGAGGGATTGAAGGATAAGCGCAACTAGGACGGACAA
MO4E4 d06ab671-01 RS0584 Acta2__ENSMUST00000039631__121__30__0.6__75.3734__1 RS0451 d06ab671-02	CGCGGTGGTGGTACGACATGATGGGAGGATTGAGATGAGTTTCATCACCAGCGAAGCCGGCCTTACAGAGCAGGAGTAGTTGGTTGTTAGGAAGCGCAACTAGGACGGACAA
MO4E4 d06ab671-01 RS0307 Acta2__ENSMUST00000039631__1588__30__0.4__66.0703__1 RS0083 d06ab671-02	CGCGGTGGTGGTACGACATGATGTGGAGGGATTGAAGGATAGTGAAGTCAGTGTCGATTTTTCCTATTGGTAATAGGAAATGGTGGTAGTGTAGCGCAACTAGGACGGACAA
MO4E4 d06ab671-01 RS0083 Acta2__ENSMUST00000039631__1216__30__0.46667__70.4977__1 RS0451 d06ab671-02	CGCGGTGGTGGTACGACATGAATAGGAAATGGTGGTAGTGTAAACGTTCACAGTTGTGTGCTAGAGGCAGAAGGAGTAGTTGGTTGTTAGGAAGCGCAACTAGGACGGACAA
MO4E4 d06ab671-01 RS0083 Acta2__ENSMUST00000039631__949__30__0.5__68.4744__1 RS0584 d06ab671-02	CGCGGTGGTGGTACGACATGAATAGGAAATGGTGGTAGTGTCCTGACAGGACGTTGTTAGCATAGAGATCCATGGGAGGATTGAGATGAGTTAGCGCAACTAGGACGGACAA
MO4E4 d06ab671-01 RS0307 Acta2__ENSMUST00000039631__1517__30__0.4__66.0079__1 RS0451 d06ab671-02	CGCGGTGGTGGTACGACATGATGTGGAGGGATTGAAGGATACGCTCTCAAATACCCCGTTTACATCATTTAAGGAGTAGTTGGTTGTTAGGAAGCGCAACTAGGACGGACAA
MO4E4 d06ab671-01 RS0584 Acta2__ENSMUST00000039631__1425__30__0.46667__67.4415__1 RS0307 d06ab671-02	CGCGGTGGTGGTACGACATGATGGGAGGATTGAGATGAGTTTGTGTCACATCTATTCCTGACCACTAGAGGATGTGGAGGGATTGAAGGATAAGCGCAACTAGGACGGACAA
MO4E4 d06ab671-01 RS0584 Acta2__ENSMUST00000039631__386__30__0.56667__72.0825__1 RS0451 d06ab671-02	CGCGGTGGTGGTACGACATGATGGGAGGATTGAGATGAGTTCTTAGGGTTCAGTGGTGCCTCTGTCAGCAGAGGAGTAGTTGGTTGTTAGGAAGCGCAACTAGGACGGACAA
MO4E4 d06ab671-01 RS0307 Acta2__ENSMUST00000039631__376__30__0.6__75.2797__1 RS0083 d06ab671-02	CGCGGTGGTGGTACGACATGATGTGGAGGGATTGAAGGATAAGTGGTGCCTCTGTCAGCAGTGTCGGATGCAATAGGAAATGGTGGTAGTGTAGCGCAACTAGGACGGACAA
MO4E4 d06ab671-01 RS0083 Acta2__ENSMUST00000039631__777__30__0.6__73.0102__0.80496 RS0451 d06ab671-02	CGCGGTGGTGGTACGACATGAATAGGAAATGGTGGTAGTGTCAGGCAGTTCGTAGCTCTTCTCCAGGGAGGAGGAGTAGTTGGTTGTTAGGAAGCGCAACTAGGACGGACAA
MO4E4 d06ab671-01 RS0175 Adam2__ENSMUST00000022618__853__30__0.5__70.0631__1 RS0109 d06ab671-02	CGCGGTGGTGGTACGACATGATGAAAGGAATGGGTTGTGGTTCCCTTGATAGGTAGCGCCAACATAATCGGATGTGATGGAAGTTAGAGGGTAGCGCAACTAGGACGGACAA
MO4E4 d06ab671-01 RS0578 Adam2__ENSMUST00000022618__1346__30__0.56667__75.3296__0.93022 RS0109 d06ab671-02	CGCGGTGGTGGTACGACATGAGGGTGGTTTAGTGTGTGTTTTCATCTTGGGCAAGCCTGCAAACCTCCCCTATGTGATGGAAGTTAGAGGGTAGCGCAACTAGGACGGACAA
MO4E4 d06ab671-01 RS0639 Adam2__ENSMUST00000022618__843__30__0.5__70.3345__1 RS0109 d06ab671-02	CGCGGTGGTGGTACGACATGAAGTGTGGGATTGATGAGATAGGTAGCGCCAACATAATCGGTAGTGTTCCTATGTGATGGAAGTTAGAGGGTAGCGCAACTAGGACGGACAA
MO4E4 d06ab671-01 RS0578 Adam2__ENSMUST00000022618__1566__30__0.46667__69.8262__1 RS0175 d06ab671-02	CGCGGTGGTGGTACGACATGAGGGTGGTTTAGTGTGTGTTTACAGCTCCCAGATATGTCGCTCTTGGAATTATGAAAGGAATGGGTTGTGGTAGCGCAACTAGGACGGACAA
MO4E4 d06ab671-01 RS0639 Adam2__ENSMUST00000022618__875__30__0.43333__67.3533__1 RS0175 d06ab671-02	CGCGGTGGTGGTACGACATGAAGTGTGGGATTGATGAGATAGCATAGTTCTTGTCACACATCTTCCCTTGAATGAAAGGAATGGGTTGTGGTAGCGCAACTAGGACGGACAA
MO4E4 d06ab671-01 RS0639 Adam2__ENSMUST00000022618__388__30__0.4__66.1435__0.93389 RS0578 d06ab671-02	CGCGGTGGTGGTACGACATGAAGTGTGGGATTGATGAGATAGAGGTTCAATTCCATAGCTAACGTTTCCAAAGGGTGGTTTAGTGTGTGTTTAGCGCAACTAGGACGGACAA
MO4E4 d06ab671-01 RS0109 Adam2__ENSMUST00000022618__1207__30__0.4__66.9045__1 RS0175 d06ab671-02	CGCGGTGGTGGTACGACATGATGTGATGGAAGTTAGAGGGTCCTTCTTTCCACAGTCGCAAATTTCATCTTATGAAAGGAATGGGTTGTGGTAGCGCAACTAGGACGGACAA
MO4E4 d06ab671-01 RS0578 Adam2__ENSMUST00000022618__1446__30__0.43333__67.8326__1 RS0109 d06ab671-02	CGCGGTGGTGGTACGACATGAGGGTGGTTTAGTGTGTGTTTAATACAGATCCACTTGCGATTGTCACATGGATGTGATGGAAGTTAGAGGGTAGCGCAACTAGGACGGACAA
MO4E4 d06ab671-01 RS0109 Adam2__ENSMUST00000022618__645__30__0.43333__68.0607__1 RS0639 d06ab671-02	CGCGGTGGTGGTACGACATGATGTGATGGAAGTTAGAGGGTGATAGCATTTGCCAGTCCAATCAACTGGAAAAGTGTGGGATTGATGAGATAAGCGCAACTAGGACGGACAA
MO4E4 d06ab671-01 RS0578 Adam2__ENSMUST00000022618__2305__30__0.5__70.5203__1 RS0175 d06ab671-02	CGCGGTGGTGGTACGACATGAGGGTGGTTTAGTGTGTGTTTAGACCACGATATGCAGGCTTGACTTTCAGGATGAAAGGAATGGGTTGTGGTAGCGCAACTAGGACGGACAA
MO4E4 d06ab671-01 RS0639 Adam2__ENSMUST00000022618__1019__30__0.6__74.3268__1 RS0175 d06ab671-02	CGCGGTGGTGGTACGACATGAAGTGTGGGATTGATGAGATAGGGTTCATCACGCAGACAGGTACGCCACACATGAAAGGAATGGGTTGTGGTAGCGCAACTAGGACGGACAA
MO4E4 d06ab671-01 RS0578 Adam2__ENSMUST00000022618__526__30__0.5__70.1222__1 RS0639 d06ab671-02	CGCGGTGGTGGTACGACATGAGGGTGGTTTAGTGTGTGTTTCGATCCGCTGTGGCTTGATACTTCGTATCTAAGTGTGGGATTGATGAGATAAGCGCAACTAGGACGGACAA
MO4E4 d06ab671-01 RS0175 Adam2__ENSMUST00000022618__1466__30__0.5__68.8369__1 RS0109 d06ab671-02	CGCGGTGGTGGTACGACATGATGAAAGGAATGGGTTGTGGTCCACTCTGACAGGTGCCGTTAATACAGATCATGTGATGGAAGTTAGAGGGTAGCGCAACTAGGACGGACAA
MO4E4 d06ab671-01 RS0578 Adam2__ENSMUST00000022618__2325__30__0.46667__69.4663__0.92861 RS0109 d06ab671-02	CGCGGTGGTGGTACGACATGAGGGTGGTTTAGTGTGTGTTTTATGATTTCTGGCCTGATGGAGACCACGATATGTGATGGAAGTTAGAGGGTAGCGCAACTAGGACGGACAA
MO4E4 d06ab671-01 RS0109 Adam2__ENSMUST00000022618__2151__30__0.4__66.0249__0.92861 RS0639 d06ab671-02	CGCGGTGGTGGTACGACATGATGTGATGGAAGTTAGAGGGTGCTTGAGAAGTCATCCATTCTCCATTTCATAAGTGTGGGATTGATGAGATAAGCGCAACTAGGACGGACAA
MO4E4 d06ab671-01 RS0175 Adam2__ENSMUST00000022618__1088__30__0.43333__68.0348__0.92875 RS0578 d06ab671-02	CGCGGTGGTGGTACGACATGATGAAAGGAATGGGTTGTGGTATAAACTTGGAAAAGTCCTCCATGCTGCAGAGGGTGGTTTAGTGTGTGTTTAGCGCAACTAGGACGGACAA
MO4E4 d06ab671-01 RS0639 Adam2__ENSMUST00000022618__155__30__0.4__66.9049__1 RS0175 d06ab671-02	CGCGGTGGTGGTACGACATGAAGTGTGGGATTGATGAGATATCGATTTTGAGATTGTAGGTCACCTGTGTTATGAAAGGAATGGGTTGTGGTAGCGCAACTAGGACGGACAA
MO4E4 d06ab671-01 RS0639 Adam2__ENSMUST00000022618__833__30__0.43333__67.2066__1 RS0578 d06ab671-02	CGCGGTGGTGGTACGACATGAAGTGTGGGATTGATGAGATAACATAATCGGTAGTGTTCCTGTAGACGAGTAGGGTGGTTTAGTGTGTGTTTAGCGCAACTAGGACGGACAA
MO4E4 d06ab671-01 RS0175 Adam2__ENSMUST00000022618__604__30__0.5__71.5598__1 RS0109 d06ab671-02	CGCGGTGGTGGTACGACATGATGAAAGGAATGGGTTGTGGTTGACAATGGCTGTATCAGCCCCGATATGCTATGTGATGGAAGTTAGAGGGTAGCGCAACTAGGACGGACAA
MO4E4 d06ab671-01 RS0109 Adam2__ENSMUST00000022618__773__30__0.5__69.9928__1 RS0578 d06ab671-02	CGCGGTGGTGGTACGACATGATGTGATGGAAGTTAGAGGGTAGGTACGACTGTTTCCACTTCAGGAACCTGAGGGTGGTTTAGTGTGTGTTTAGCGCAACTAGGACGGACAA
MO4E4 d06ab671-01 RS0639 Adam2__ENSMUST00000022618__516__30__0.4__66.0625__1 RS0109 d06ab671-02	CGCGGTGGTGGTACGACATGAAGTGTGGGATTGATGAGATATGGCTTGATACTTCGTATCTTATACTGCGAATGTGATGGAAGTTAGAGGGTAGCGCAACTAGGACGGACAA
MO4E4 d06ab671-01 RS0175 Adam2__ENSMUST00000022618__1777__30__0.56667__73.155__1 RS0578 d06ab671-02	CGCGGTGGTGGTACGACATGATGAAAGGAATGGGTTGTGGTCGCAGACGGTTCCATCTCTCACCCACATCTAGGGTGGTTTAGTGTGTGTTTAGCGCAACTAGGACGGACAA
MO4E4 d06ab671-01 RS0175 Adam2__ENSMUST00000022618__2100__30__0.5__69.6954__1 RS0639 d06ab671-02	CGCGGTGGTGGTACGACATGATGAAAGGAATGGGTTGTGGTCAGCATCCCAATCAGGACAAGGATCACAACAAGTGTGGGATTGATGAGATAAGCGCAACTAGGACGGACAA
MO4E4 d06ab671-01 RS0578 Adam2__ENSMUST00000022618__2216__30__0.43333__66.9193__0.92916 RS0639 d06ab671-02	CGCGGTGGTGGTACGACATGAGGGTGGTTTAGTGTGTGTTTTTGTGACATTGTGGAATCTGTCCAGACTAGAAGTGTGGGATTGATGAGATAAGCGCAACTAGGACGGACAA
MO4E4 d06ab671-01 RS0175 Adam2__ENSMUST00000022618__2036__30__0.53333__71.6172__1 RS0109 d06ab671-02	CGCGGTGGTGGTACGACATGATGAAAGGAATGGGTTGTGGTGGAGACTTGGAGCGGTAAGCACTTGCAATGATGTGATGGAAGTTAGAGGGTAGCGCAACTAGGACGGACAA
MO4E4 d06ab671-01 RS0109 Adam2__ENSMUST00000022618__1145__30__0.53333__72.3282__1 RS0578 d06ab671-02	CGCGGTGGTGGTACGACATGATGTGATGGAAGTTAGAGGGTTTGTAAGATGGCTGTAGCCGTGGCTGGTTCAGGGTGGTTTAGTGTGTGTTTAGCGCAACTAGGACGGACAA
MO4E4 d06ab671-01 RS0109 Adam2__ENSMUST00000022618__2238__30__0.4__66.2334__0.92945 RS0639 d06ab671-02	CGCGGTGGTGGTACGACATGATGTGATGGAAGTTAGAGGGTTCTGTCCACTGAAGAGAATTACTTGTGACAAAGTGTGGGATTGATGAGATAAGCGCAACTAGGACGGACAA
MO4E4 d06ab671-01 RS0578 Adam2__ENSMUST00000022618__1707__30__0.43333__68.4364__1 RS0175 d06ab671-02	CGCGGTGGTGGTACGACATGAGGGTGGTTTAGTGTGTGTTTGCAGACATGCCCGCTTATATTGGCATAAATATGAAAGGAATGGGTTGTGGTAGCGCAACTAGGACGGACAA
MO4E4 d06ab671-01 RS0175 Adam2__ENSMUST00000022618__1797__30__0.53333__72.904__1 RS0639 d06ab671-02	CGCGGTGGTGGTACGACATGATGAAAGGAATGGGTTGTGGTCTGGCAAACCTTATTTGACCCGCAGACGGTAAGTGTGGGATTGATGAGATAAGCGCAACTAGGACGGACAA
MO4E4 d06ab671-01 RS0639 Adam2__ENSMUST00000022618__95__30__0.46667__70.5342__1 RS0578 d06ab671-02	CGCGGTGGTGGTACGACATGAAGTGTGGGATTGATGAGATATTCTCTGGCACTGTGACTTGCACGTGTAATAGGGTGGTTTAGTGTGTGTTTAGCGCAACTAGGACGGACAA
MO4E4 d06ab671-01 RS0109 Adam2__ENSMUST00000022618__1526__30__0.43333__69.1268__1 RS0175 d06ab671-02	CGCGGTGGTGGTACGACATGATGTGATGGAAGTTAGAGGGTAAACATTCACTTGAACCAAAGCCTGCATCGATGAAAGGAATGGGTTGTGGTAGCGCAACTAGGACGGACAA
MO4E4 d06ab671-01 RS0578 Adam2__ENSMUST00000022618__135__30__0.5__70.4549__1 RS0109 d06ab671-02	CGCGGTGGTGGTACGACATGAGGGTGGTTTAGTGTGTGTTTCACCTGTGTTTCGTAGCCATTGCTTGTGACATGTGATGGAAGTTAGAGGGTAGCGCAACTAGGACGGACAA
MO4E4 d06ab671-01 RS0639 Adam2__ENSMUST00000022618__733__30__0.43333__69.3981__1 RS0109 d06ab671-02	CGCGGTGGTGGTACGACATGAAGTGTGGGATTGATGAGATATGTTAGCATCGCCTGTGGTCAAGATTTTGTATGTGATGGAAGTTAGAGGGTAGCGCAACTAGGACGGACAA
MO4E4 d06ab671-01 RS0578 Adam2__ENSMUST00000022618__1536__30__0.43333__68.3118__1 RS0175 d06ab671-02	CGCGGTGGTGGTACGACATGAGGGTGGTTTAGTGTGTGTTTCAGCTCCCAGAAACATTCACTTGAACCAAAATGAAAGGAATGGGTTGTGGTAGCGCAACTAGGACGGACAA
MO4E4 d06ab671-01 RS0175 Adam2__ENSMUST00000022618__215__30__0.43333__68.9939__1 RS0639 d06ab671-02	CGCGGTGGTGGTACGACATGATGAAAGGAATGGGTTGTGGTACTCTAAAGTTGGGAGGCAAGAACGGTTTTAAGTGTGGGATTGATGAGATAAGCGCAACTAGGACGGACAA
MO4E4 d06ab671-01 RS0578 Adam2__ENSMUST00000022618__419__30__0.43333__68.1156__1 RS0639 d06ab671-02	CGCGGTGGTGGTACGACATGAGGGTGGTTTAGTGTGTGTTTATCACGTGTTCAAAACCACTGGAAGATTCCAAGTGTGGGATTGATGAGATAAGCGCAACTAGGACGGACAA
MO4E4 d06ab671-01 RS0175 Adam2__ENSMUST00000022618__205__30__0.46667__71.1398__1 RS0109 d06ab671-02	CGCGGTGGTGGTACGACATGATGAAAGGAATGGGTTGTGGTTGGGAGGCAAGAACGGTTTTTGCATTAGGTATGTGATGGAAGTTAGAGGGTAGCGCAACTAGGACGGACAA
MO4E4 d06ab671-01 RS0109 Adam2__ENSMUST00000022618__2080__30__0.43333__66.8282__1 RS0578 d06ab671-02	CGCGGTGGTGGTACGACATGATGTGATGGAAGTTAGAGGGTGGATCACAACGTAGAAAGGGATGATCAAGAAGGGTGGTTTAGTGTGTGTTTAGCGCAACTAGGACGGACAA
MO4E4 d06ab671-01 RS0109 Adam2__ENSMUST00000022618__2335__30__0.43333__66.819__1 RS0639 d06ab671-02	CGCGGTGGTGGTACGACATGATGTGATGGAAGTTAGAGGGTAATGGAGAGATATGATTTCTGGCCTGATGGAAGTGTGGGATTGATGAGATAAGCGCAACTAGGACGGACAA
MO4E4 d06ab671-01 RS0175 Adam2__ENSMUST00000022618__1963__30__0.43333__68.1084__1 RS0578 d06ab671-02	CGCGGTGGTGGTACGACATGATGAAAGGAATGGGTTGTGGTTATCAATGCTCCCGCCAGGATATGAATCTTAGGGTGGTTTAGTGTGTGTTTAGCGCAACTAGGACGGACAA
MO4E4 d06ab671-01 RS0639 Adam2__ENSMUST00000022618__2067__30__0.46667__68.8894__1 RS0175 d06ab671-02	CGCGGTGGTGGTACGACATGAAGTGTGGGATTGATGAGATAGAAAGGGATGATCAAGAAAAATGGCCACCGATGAAAGGAATGGGTTGTGGTAGCGCAACTAGGACGGACAA
MO4E4 d06ab671-01 RS0578 Adam2__ENSMUST00000022618__803__30__0.43333__69.8076__1 RS0639 d06ab671-02	CGCGGTGGTGGTACGACATGAGGGTGGTTTAGTGTGTGTTTAAAAACGCCATATCATGTGGTCGCAGAACAAAGTGTGGGATTGATGAGATAAGCGCAACTAGGACGGACAA
MO4E4 d06ab671-01 RS0175 Adam2__ENSMUST00000022618__969__30__0.6__74.9692__1 RS0109 d06ab671-02	CGCGGTGGTGGTACGACATGATGAAAGGAATGGGTTGTGGTATACGCTAGCCCCATGCTGAGGCTCAGCAGATGTGATGGAAGTTAGAGGGTAGCGCAACTAGGACGGACAA
MO4E4 d06ab671-01 RS0578 Adam2__ENSMUST00000022618__2140__30__0.4__66.1089__0.92861 RS0109 d06ab671-02	CGCGGTGGTGGTACGACATGAGGGTGGTTTAGTGTGTGTTTCATCCATTCTCCATTTCATCCTTTGGGAATATGTGATGGAAGTTAGAGGGTAGCGCAACTAGGACGGACAA
MO4E4 d06ab671-01 RS0109 Adam2__ENSMUST00000022618__105__30__0.53333__71.2079__1 RS0639 d06ab671-02	CGCGGTGGTGGTACGACATGATGTGATGGAAGTTAGAGGGTGGACCGGATTTTCTCTGGCACTGTGACTTGAAGTGTGGGATTGATGAGATAAGCGCAACTAGGACGGACAA
MO4E4 d06ab671-01 RS0578 Adam2__ENSMUST00000022618__1068__30__0.6__74.51__1 RS0175 d06ab671-02	CGCGGTGGTGGTACGACATGAGGGTGGTTTAGTGTGTGTTTCATGCTGCAGTTACTGAAGGCCCGGACACCATGAAAGGAATGGGTTGTGGTAGCGCAACTAGGACGGACAA
MO4E4 d06ab671-01 RS0639 Adam2__ENSMUST00000022618__469__30__0.53333__71.3804__1 RS0175 d06ab671-02	CGCGGTGGTGGTACGACATGAAGTGTGGGATTGATGAGATACCTTCTCGGCGTAGAGTAATGCACCTCCTTATGAAAGGAATGGGTTGTGGTAGCGCAACTAGGACGGACAA
MO4E4 d06ab671-01 RS0639 Adam2__ENSMUST00000022618__2120__30__0.43333__67.2721__0.93066 RS0578 d06ab671-02	CGCGGTGGTGGTACGACATGAAGTGTGGGATTGATGAGATACTTTGGGAATAGACTTTTACCAGCATCCCAAGGGTGGTTTAGTGTGTGTTTAGCGCAACTAGGACGGACAA
MO4E4 d06ab671-01 RS0175 Adam2__ENSMUST00000022618__1586__30__0.56667__73.7783__0.87948 RS0109 d06ab671-02	CGCGGTGGTGGTACGACATGATGAAAGGAATGGGTTGTGGTTATCCCCCAGCAGAGATTCCACAGCTCCCAATGTGATGGAAGTTAGAGGGTAGCGCAACTAGGACGGACAA
MO4E4 d06ab671-01 RS0109 Adam2__ENSMUST00000022618__743__30__0.5__70.6294__1 RS0578 d06ab671-02	CGCGGTGGTGGTACGACATGATGTGATGGAAGTTAGAGGGTTAGAGCAACTTGTTAGCATCGCCTGTGGTCAGGGTGGTTTAGTGTGTGTTTAGCGCAACTAGGACGGACAA
MO4E4 d06ab671-01 RS0109 Adam2__ENSMUST00000022618__1983__30__0.46667__70.8349__0.92861 RS0639 d06ab671-02	CGCGGTGGTGGTACGACATGATGTGATGGAAGTTAGAGGGTAGCCCTTTCCTTGTTGCCACTATCAATGCTAAGTGTGGGATTGATGAGATAAGCGCAACTAGGACGGACAA
MO4E4 d06ab671-01 RS0175 Adam2__ENSMUST00000022618__1516__30__0.43333__69.9179__1 RS0578 d06ab671-02	CGCGGTGGTGGTACGACATGATGAAAGGAATGGGTTGTGGTTTGAACCAAAGCCTGCATCGATGCCAAATAAGGGTGGTTTAGTGTGTGTTTAGCGCAACTAGGACGGACAA
MO4E4 d06ab671-01 RS0639 Adam2__ENSMUST00000022618__1386__30__0.53333__72.3435__1 RS0175 d06ab671-02	CGCGGTGGTGGTACGACATGAAGTGTGGGATTGATGAGATACACTTCGGATGTGCCGTTGCAGTACTCTGTATGAAAGGAATGGGTTGTGGTAGCGCAACTAGGACGGACAA
MO4E4 d06ab671-01 RS0578 Adam2__ENSMUST00000022618__698__30__0.4__67.0663__1 RS0639 d06ab671-02	CGCGGTGGTGGTACGACATGAGGGTGGTTTAGTGTGTGTTTTCCATCCAAAATTCCAGGGAAGACAGAATTAAGTGTGGGATTGATGAGATAAGCGCAACTAGGACGGACAA
MO4E4 d06ab671-01 RS0109 Adam2__ENSMUST00000022618__624__30__0.4__66.2318__1 RS0175 d06ab671-02	CGCGGTGGTGGTACGACATGATGTGATGGAAGTTAGAGGGTCAACTGGAAAATCTTTTGAGTGACAATGGCATGAAAGGAATGGGTTGTGGTAGCGCAACTAGGACGGACAA
MO4E4 d06ab671-01 RS0578 Adam2__ENSMUST00000022618__1953__30__0.4__66.2917__1 RS0109 d06ab671-02	CGCGGTGGTGGTACGACATGAGGGTGGTTTAGTGTGTGTTTCCCGCCAGGATATGAATCTTTCATTCTTTTATGTGATGGAAGTTAGAGGGTAGCGCAACTAGGACGGACAA
MO4E4 d06ab671-01 RS0109 Adam2__ENSMUST00000022618__863__30__0.5__71.0357__1 RS0639 d06ab671-02	CGCGGTGGTGGTACGACATGATGTGATGGAAGTTAGAGGGTTCACACATCTTCCCTTGATAGGTAGCGCCAAAGTGTGGGATTGATGAGATAAGCGCAACTAGGACGGACAA
MO4E4 d06ab671-01 RS0578 Adam2__ENSMUST00000022618__65__30__0.53333__72.0391__1 RS0175 d06ab671-02	CGCGGTGGTGGTACGACATGAGGGTGGTTTAGTGTGTGTTTTTCTCACGAGTGCCTTCTGTTTGGGACTGGATGAAAGGAATGGGTTGTGGTAGCGCAACTAGGACGGACAA
MO4E4 d06ab671-01 RS0175 Adam2__ENSMUST00000022618__266__30__0.4__66.7449__1 RS0639 d06ab671-02	CGCGGTGGTGGTACGACATGATGAAAGGAATGGGTTGTGGTTGAAACTTCTGCTCAAGAGACCTCATGATTAAGTGTGGGATTGATGAGATAAGCGCAACTAGGACGGACAA
MO4E4 d06ab671-01 RS0639 Adam2__ENSMUST00000022618__823__30__0.43333__68.1017__0.90431 RS0578 d06ab671-02	CGCGGTGGTGGTACGACATGAAGTGTGGGATTGATGAGATATAGTGTTCCTGTAGACGAGTAAAAACGCCAAGGGTGGTTTAGTGTGTGTTTAGCGCAACTAGGACGGACAA
MO4E4 d06ab671-01 RS0109 Adam2__ENSMUST00000022618__2047__30__0.6__75.0521__1 RS0175 d06ab671-02	CGCGGTGGTGGTACGACATGATGTGATGGAAGTTAGAGGGTATGGCCACCGTGGAGACTTGGAGCGGTAAGATGAAAGGAATGGGTTGTGGTAGCGCAACTAGGACGGACAA
MO4E4 d06ab671-01 RS0109 Adam2__ENSMUST00000022618__925__30__0.46667__69.787__1 RS0578 d06ab671-02	CGCGGTGGTGGTACGACATGATGTGATGGAAGTTAGAGGGTTTGCAAGTGATTCCAGAGTTACGGCTTTGGAGGGTGGTTTAGTGTGTGTTTAGCGCAACTAGGACGGACAA
MO4E4 d06ab671-01 RS0639 Adam2__ENSMUST00000022618__459__30__0.46667__66.9951__1 RS0109 d06ab671-02	CGCGGTGGTGGTACGACATGAAGTGTGGGATTGATGAGATAGTAGAGTAATGCACCTCCTTTCTCAGGTTCATGTGATGGAAGTTAGAGGGTAGCGCAACTAGGACGGACAA
MO4E4 d06ab671-01 RS0175 Adam2__ENSMUST00000022618__1496__30__0.46667__70.4448__0.98704 RS0578 d06ab671-02	CGCGGTGGTGGTACGACATGATGAAAGGAATGGGTTGTGGTATGCCAAATAGATCCTGGCACTGCTGTTCTAGGGTGGTTTAGTGTGTGTTTAGCGCAACTAGGACGGACAA
MO4E4 d06ab671-01 RS0175 Adam2__ENSMUST00000022618__614__30__0.43333__67.8398__0.92952 RS0639 d06ab671-02	CGCGGTGGTGGTACGACATGATGAAAGGAATGGGTTGTGGTATCTTTTGAGTGACAATGGCTGTATCAGCCAAGTGTGGGATTGATGAGATAAGCGCAACTAGGACGGACAA
MO4E4 d06ab671-01 RS0639 Adam2__ENSMUST00000022618__439__30__0.46667__69.4088__1 RS0578 d06ab671-02	CGCGGTGGTGGTACGACATGAAGTGTGGGATTGATGAGATATCTCAGGTTCCACTTGGTAGATCACGTGTTAGGGTGGTTTAGTGTGTGTTTAGCGCAACTAGGACGGACAA
MO4E4 d06ab671-01 RS0109 Adam2__ENSMUST00000022618__1899__30__0.4__66.0104__1 RS0175 d06ab671-02	CGCGGTGGTGGTACGACATGATGTGATGGAAGTTAGAGGGTGTCACAGTGGCAGTTCTTCTTGTTATTACAATGAAAGGAATGGGTTGTGGTAGCGCAACTAGGACGGACAA
MO4E4 d06ab671-01 RS0578 Adam2__ENSMUST00000022618__1973__30__0.53333__73.7124__1 RS0109 d06ab671-02	CGCGGTGGTGGTACGACATGAGGGTGGTTTAGTGTGTGTTTTTGTTGCCACTATCAATGCTCCCGCCAGGAATGTGATGGAAGTTAGAGGGTAGCGCAACTAGGACGGACAA
MO4E4 d06ab671-01 RS0109 Adam2__ENSMUST00000022618__359__30__0.43333__68.0987__1 RS0639 d06ab671-02	CGCGGTGGTGGTACGACATGATGTGATGGAAGTTAGAGGGTAATTGGAGAAAACCCCTGAGTCCAGTACATAAGTGTGGGATTGATGAGATAAGCGCAACTAGGACGGACAA
MO4E4 d06ab671-01 RS0578 Adam2__ENSMUST00000022618__75__30__0.46667__69.2686__1 RS0175 d06ab671-02	CGCGGTGGTGGTACGACATGAGGGTGGTTTAGTGTGTGTTTCACGTGTAATTTCTCACGAGTGCCTTCTGTATGAAAGGAATGGGTTGTGGTAGCGCAACTAGGACGGACAA
MO4E4 d06ab671-01 RS0639 Adam2__ENSMUST00000022618__979__30__0.56667__74.3539__1 RS0175 d06ab671-02	CGCGGTGGTGGTACGACATGAAGTGTGGGATTGATGAGATATCACGTCGTCATACGCTAGCCCCATGCTGAATGAAAGGAATGGGTTGTGGTAGCGCAACTAGGACGGACAA
MO4E4 d06ab671-01 RS0578 Adam2__ENSMUST00000022618__584__30__0.4__66.6973__1 RS0639 d06ab671-02	CGCGGTGGTGGTACGACATGAGGGTGGTTTAGTGTGTGTTTCCGATATGCTCAAACATTTGCTTTTCAACGAAGTGTGGGATTGATGAGATAAGCGCAACTAGGACGGACAA
MO4E4 d06ab671-01 RS0109 Adam2__ENSMUST00000022618__915__30__0.53333__73.1113__1 RS0175 d06ab671-02	CGCGGTGGTGGTACGACATGATGTGATGGAAGTTAGAGGGTTTCCAGAGTTACGGCTTTGGGGTGCAAAGCATGAAAGGAATGGGTTGTGGTAGCGCAACTAGGACGGACAA
MO4E4 d06ab671-01 RS0109 Adam2__ENSMUST00000022618__885__30__0.43333__68.2178__1 RS0578 d06ab671-02	CGCGGTGGTGGTACGACATGATGTGATGGAAGTTAGAGGGTAACTCCTCCTGCATAGTTCTTGTCACACATAGGGTGGTTTAGTGTGTGTTTAGCGCAACTAGGACGGACAA
MO4E4 d06ab671-01 RS0639 Adam2__ENSMUST00000022618__1175__30__0.6__74.5894__0.922 RS0109 d06ab671-02	CGCGGTGGTGGTACGACATGAAGTGTGGGATTGATGAGATATCCACCTCTCCATTCCCACAGACCGCCATCATGTGATGGAAGTTAGAGGGTAGCGCAACTAGGACGGACAA
MO4E4 d06ab671-01 RS0175 Adam2__ENSMUST00000022618__175__30__0.4__66.5124__1 RS0578 d06ab671-02	CGCGGTGGTGGTACGACATGATGAAAGGAATGGGTTGTGGTCCAAGGTGTATGTTTTCCCTTCGATTTTGAAGGGTGGTTTAGTGTGTGTTTAGCGCAACTAGGACGGACAA
MO4E4 d06ab671-01 RS0175 Adam2__ENSMUST00000022618__763__30__0.46667__68.7571__1 RS0639 d06ab671-02	CGCGGTGGTGGTACGACATGATGAAAGGAATGGGTTGTGGTGTTTCCACTTCAGGAACCTGTAGAGCAACTAAGTGTGGGATTGATGAGATAAGCGCAACTAGGACGGACAA
MO4E4 d06ab671-01 RS0639 Adam2__ENSMUST00000022618__1596__30__0.53333__70.7173__1 RS0578 d06ab671-02	CGCGGTGGTGGTACGACATGAAGTGTGGGATTGATGAGATAGCATTCCTTGTATCCCCCAGCAGAGATTCCAGGGTGGTTTAGTGTGTGTTTAGCGCAACTAGGACGGACAA
MO4E4 d06ab671-01 RS0175 Adam2__ENSMUST00000022618__723__30__0.4__67.1466__1 RS0109 d06ab671-02	CGCGGTGGTGGTACGACATGATGAAAGGAATGGGTTGTGGTGCCTGTGGTCAAGATTTTGTTTTCATCCATATGTGATGGAAGTTAGAGGGTAGCGCAACTAGGACGGACAA
MO4E4 d06ab671-01 RS0109 Adam2__ENSMUST00000022618__44__30__0.6__75.2699__1 RS0578 d06ab671-02	CGCGGTGGTGGTACGACATGATGTGATGGAAGTTAGAGGGTTGGGACTGGCTAAGGCCGCCAAGTTCACTCAGGGTGGTTTAGTGTGTGTTTAGCGCAACTAGGACGGACAA
MO4E4 d06ab671-01 RS0639 Adam2__ENSMUST00000022618__185__30__0.43333__68.5129__1 RS0109 d06ab671-02	CGCGGTGGTGGTACGACATGAAGTGTGGGATTGATGAGATATGCATTAGGTCCAAGGTGTATGTTTTCCCTATGTGATGGAAGTTAGAGGGTAGCGCAACTAGGACGGACAA
MO4E4 d06ab671-01 RS0578 Adam2__ENSMUST00000022618__1697__30__0.4__66.5093__1 RS0175 d06ab671-02	CGCGGTGGTGGTACGACATGAGGGTGGTTTAGTGTGTGTTTCCGCTTATATTGGCATAAATAACAGTGGCAATGAAAGGAATGGGTTGTGGTAGCGCAACTAGGACGGACAA
MO4E4 d06ab671-01 RS0175 Adam2__ENSMUST00000022618__1909__30__0.5__71.1593__1 RS0639 d06ab671-02	CGCGGTGGTGGTACGACATGATGAAAGGAATGGGTTGTGGTAGTATGTGGGGTCACAGTGGCAGTTCTTCTAAGTGTGGGATTGATGAGATAAGCGCAACTAGGACGGACAA
MO4E4 d06ab671-01 RS0578 Adam2__ENSMUST00000022618__1727__30__0.53333__72.3151__0.92862 RS0639 d06ab671-02	CGCGGTGGTGGTACGACATGAGGGTGGTTTAGTGTGTGTTTTGGGGATATTCCAGGGAAACGCAGACATGCAAGTGTGGGATTGATGAGATAAGCGCAACTAGGACGGACAA
MO4E4 d06ab671-01 RS0175 Adam2__ENSMUST00000022618__1556__30__0.5__69.1531__0.93583 RS0109 d06ab671-02	CGCGGTGGTGGTACGACATGATGAAAGGAATGGGTTGTGGTGATATGTCGCTCTTGGAATTCAGCTCCCAGATGTGATGGAAGTTAGAGGGTAGCGCAACTAGGACGGACAA
MO4E4 d06ab671-01 RS0578 Adam2__ENSMUST00000022618__1816__30__0.4__67.116__1 RS0109 d06ab671-02	CGCGGTGGTGGTACGACATGAGGGTGGTTTAGTGTGTGTTTCTGCTACACATTTTTGATTCTGGCAAACCTATGTGATGGAAGTTAGAGGGTAGCGCAACTAGGACGGACAA
MO4E4 d06ab671-01 RS0109 Adam2__ENSMUST00000022618__1476__30__0.56667__73.6281__1 RS0639 d06ab671-02	CGCGGTGGTGGTACGACATGATGTGATGGAAGTTAGAGGGTCTGCTGTTCTCCACTCTGACAGGTGCCGTTAAGTGTGGGATTGATGAGATAAGCGCAACTAGGACGGACAA
MO4E4 d06ab671-01 RS0175 Adam2__ENSMUST00000022618__1849__30__0.43333__68.2576__1 RS0578 d06ab671-02	CGCGGTGGTGGTACGACATGATGAAAGGAATGGGTTGTGGTTTTCCAGGTTGCAATCATAGCCCAAGAAAGAGGGTGGTTTAGTGTGTGTTTAGCGCAACTAGGACGGACAA
MO4E4 d06ab671-01 RS0175 Adam2__ENSMUST00000022618__2196__30__0.4__66.085__1 RS0639 d06ab671-02	CGCGGTGGTGGTACGACATGATGAAAGGAATGGGTTGTGGTTCCAGACTAGTCTTTGGATTCACTTTCACTAAGTGTGGGATTGATGAGATAAGCGCAACTAGGACGGACAA
MO4E4 d06ab671-01 RS0639 Adam2__ENSMUST00000022618__1829__30__0.4__66.6286__1 RS0578 d06ab671-02	CGCGGTGGTGGTACGACATGAAGTGTGGGATTGATGAGATACCCAAGAAAGTGTCTGCTACACATTTTTGAAGGGTGGTTTAGTGTGTGTTTAGCGCAACTAGGACGGACAA
MO4E4 d06ab671-01 RS0109 Adam2__ENSMUST00000022618__2171__30__0.4__66.8459__1 RS0175 d06ab671-02	CGCGGTGGTGGTACGACATGATGTGATGGAAGTTAGAGGGTTCACTTTCAAATTGCTCTTCGCTTGAGAAGATGAAAGGAATGGGTTGTGGTAGCGCAACTAGGACGGACAA
MO4E4 d06ab671-01 RS0578 Adam2__ENSMUST00000022618__1078__30__0.46667__69.2413__0.83038 RS0109 d06ab671-02	CGCGGTGGTGGTACGACATGAGGGTGGTTTAGTGTGTGTTTAAAAGTCCTCCATGCTGCAGTTACTGAAGGATGTGATGGAAGTTAGAGGGTAGCGCAACTAGGACGGACAA
MO4E4 d06ab671-01 RS0451 Adamts2__ENSMUST00000040523__4213__30__0.46667__68.7396__0.94579 RS0307 d06ab671-02	CGCGGTGGTGGTACGACATGAGGAGTAGTTGGTTGTTAGGATGGGGACTGGTCATCATCAAGGAAATGAAGATGTGGAGGGATTGAAGGATAAGCGCAACTAGGACGGACAA
MO4E4 d06ab671-01 RS0307 Adamts2__ENSMUST00000040523__2606__30__0.43333__68.0671__1 RS0468 d06ab671-02	CGCGGTGGTGGTACGACATGATGTGGAGGGATTGAAGGATATCTTCCAGGACATTGTTGTCGTCAACATTGAAGGAGGAGGGTAATGATAGAAGCGCAACTAGGACGGACAA
MO4E4 d06ab671-01 RS0708 Adamts2__ENSMUST00000040523__2144__30__0.6__75.688__0.93139 RS0307 d06ab671-02	CGCGGTGGTGGTACGACATGAGAGATTAGAGATGAGTTGGAACTTTCCTGCAGTCCCCACGCACACACAGGATGTGGAGGGATTGAAGGATAAGCGCAACTAGGACGGACAA
MO4E4 d06ab671-01 RS0468 Adamts2__ENSMUST00000040523__5486__30__0.43333__67.7936__0.79253 RS0451 d06ab671-02	CGCGGTGGTGGTACGACATGAAGGAGGAGGGTAATGATAGAGTTCAAGGTCATTGGGATTAAAGGTGTGGTAGGAGTAGTTGGTTGTTAGGAAGCGCAACTAGGACGGACAA
MO4E4 d06ab671-01 RS0708 Adamts2__ENSMUST00000040523__704__30__0.6__75.9799__1 RS0451 d06ab671-02	CGCGGTGGTGGTACGACATGAGAGATTAGAGATGAGTTGGATTGGGAGTGGGCGGTCGGCGATATACCACAAGGAGTAGTTGGTTGTTAGGAAGCGCAACTAGGACGGACAA
MO4E4 d06ab671-01 RS0708 Adamts2__ENSMUST00000040523__854__30__0.6__75.9777__1 RS0468 d06ab671-02	CGCGGTGGTGGTACGACATGAGAGATTAGAGATGAGTTGGATTGTAGTCATCGTCCGTGGCATGCCTGCGCAAGGAGGAGGGTAATGATAGAAGCGCAACTAGGACGGACAA
MO4E4 d06ab671-01 RS0451 Adamts2__ENSMUST00000040523__1500__30__0.6__75.7892__1 RS0307 d06ab671-02	CGCGGTGGTGGTACGACATGAGGAGTAGTTGGTTGTTAGGATGGGAGTTGAGGCAATGCTGGCCAGTCGTGATGTGGAGGGATTGAAGGATAAGCGCAACTAGGACGGACAA
MO4E4 d06ab671-01 RS0307 Adamts2__ENSMUST00000040523__2650__30__0.6__75.4696__1 RS0468 d06ab671-02	CGCGGTGGTGGTACGACATGATGTGGAGGGATTGAAGGATAAGGGAGACCACTTCTTCAGGGCCCACTCGTAAGGAGGAGGGTAATGATAGAAGCGCAACTAGGACGGACAA
MO4E4 d06ab671-01 RS0307 Adamts2__ENSMUST00000040523__6745__30__0.53333__70.584__1 RS0708 d06ab671-02	CGCGGTGGTGGTACGACATGATGTGGAGGGATTGAAGGATAGCCTCTGAGGAACACCCCAGAAATAAGAGCAGAGATTAGAGATGAGTTGGAAGCGCAACTAGGACGGACAA
MO4E4 d06ab671-01 RS0468 Adamts2__ENSMUST00000040523__1886__30__0.6__75.2293__1 RS0451 d06ab671-02	CGCGGTGGTGGTACGACATGAAGGAGGAGGGTAATGATAGATTGCAGAGCTGGAAGTCATAGGCCAGGCCCAGGAGTAGTTGGTTGTTAGGAAGCGCAACTAGGACGGACAA
MO4E4 d06ab671-01 RS0451 Adamts2__ENSMUST00000040523__5949__30__0.5__69.6252__1 RS0708 d06ab671-02	CGCGGTGGTGGTACGACATGAGGAGTAGTTGGTTGTTAGGACAAGTCTCAGCACCCTAAATTCTGCGAAGGAGAGATTAGAGATGAGTTGGAAGCGCAACTAGGACGGACAA
MO4E4 d06ab671-01 RS0708 Adamts2__ENSMUST00000040523__7159__30__0.4__66.3252__1 RS0468 d06ab671-02	CGCGGTGGTGGTACGACATGAGAGATTAGAGATGAGTTGGACGATGGCTGTTGTCAGATAAAATTCTGTGAAAGGAGGAGGGTAATGATAGAAGCGCAACTAGGACGGACAA
MO4E4 d06ab671-01 RS0451 Adamts2__ENSMUST00000040523__6433__30__0.43333__66.5918__1 RS0307 d06ab671-02	CGCGGTGGTGGTACGACATGAGGAGTAGTTGGTTGTTAGGAAGTCATCCCAACTAGTACTAGTCCAGAACAATGTGGAGGGATTGAAGGATAAGCGCAACTAGGACGGACAA
MO4E4 d06ab671-01 RS0307 Adamts2__ENSMUST00000040523__4581__30__0.5__71.2897__0.97371 RS0468 d06ab671-02	CGCGGTGGTGGTACGACATGATGTGGAGGGATTGAAGGATATTGGAGCCAGGTGGAGCTAGACCTGAAATTAAGGAGGAGGGTAATGATAGAAGCGCAACTAGGACGGACAA
MO4E4 d06ab671-01 RS0307 Adamts2__ENSMUST00000040523__3329__30__0.53333__72.189__0.93372 RS0708 d06ab671-02	CGCGGTGGTGGTACGACATGATGTGGAGGGATTGAAGGATAGACTTGCAGCAAAGCTTGTTGTAGCTGGGGAGAGATTAGAGATGAGTTGGAAGCGCAACTAGGACGGACAA
MO4E4 d06ab671-01 RS0468 Adamts2__ENSMUST00000040523__1628__30__0.6__75.135__1 RS0451 d06ab671-02	CGCGGTGGTGGTACGACATGAAGGAGGAGGGTAATGATAGAAAGTAGGGGTTGTCTGGGTGGCTGCACCAGAGGAGTAGTTGGTTGTTAGGAAGCGCAACTAGGACGGACAA
MO4E4 d06ab671-01 RS0451 Adamts2__ENSMUST00000040523__1442__30__0.6__74.9123__0.97327 RS0708 d06ab671-02	CGCGGTGGTGGTACGACATGAGGAGTAGTTGGTTGTTAGGATAGGAATGCAGGTAGCGGCTGAGCTCCTGCAGAGATTAGAGATGAGTTGGAAGCGCAACTAGGACGGACAA
MO4E4 d06ab671-01 RS0468 Adamts2__ENSMUST00000040523__5919__30__0.43333__66.3012__0.97124 RS0708 d06ab671-02	CGCGGTGGTGGTACGACATGAAGGAGGAGGGTAATGATAGAGCTGGGGAATGTCAATAAGGAAGATGAATCAGAGATTAGAGATGAGTTGGAAGCGCAACTAGGACGGACAA
MO4E4 d06ab671-01 RS0451 Adamts2__ENSMUST00000040523__2576__30__0.4__66.0692__1 RS0307 d06ab671-02	CGCGGTGGTGGTACGACATGAGGAGTAGTTGGTTGTTAGGAAGGGAGTCCTCGTGAATCATGTATTTGTATATGTGGAGGGATTGAAGGATAAGCGCAACTAGGACGGACAA
MO4E4 d06ab671-01 RS0307 Adamts2__ENSMUST00000040523__4153__30__0.43333__68.1709__1 RS0468 d06ab671-02	CGCGGTGGTGGTACGACATGATGTGGAGGGATTGAAGGATAAAAATTTTTCTCTCTGGGAGTCATCCCCCTAAGGAGGAGGGTAATGATAGAAGCGCAACTAGGACGGACAA
MO4E4 d06ab671-01 RS0307 Adamts2__ENSMUST00000040523__7052__30__0.4__67.1582__1 RS0708 d06ab671-02	CGCGGTGGTGGTACGACATGATGTGGAGGGATTGAAGGATATCAGACCAACATTGGTACTAAGCACCATTTAGAGATTAGAGATGAGTTGGAAGCGCAACTAGGACGGACAA
MO4E4 d06ab671-01 RS0468 Adamts2__ENSMUST00000040523__2174__30__0.6__74.4675__1 RS0451 d06ab671-02	CGCGGTGGTGGTACGACATGAAGGAGGAGGGTAATGATAGATTACGGGACCCGATCACCCCATCACATCCCAGGAGTAGTTGGTTGTTAGGAAGCGCAACTAGGACGGACAA
MO4E4 d06ab671-01 RS0451 Adamts2__ENSMUST00000040523__884__30__0.56667__72.1693__0.94211 RS0708 d06ab671-02	CGCGGTGGTGGTACGACATGAGGAGTAGTTGGTTGTTAGGAGAGTCATCCACACCCAGCAGGACCTCAATGAGAGATTAGAGATGAGTTGGAAGCGCAACTAGGACGGACAA
MO4E4 d06ab671-01 RS0468 Adamts2__ENSMUST00000040523__6105__30__0.43333__66.2119__1 RS0708 d06ab671-02	CGCGGTGGTGGTACGACATGAAGGAGGAGGGTAATGATAGAGGTGTCTATGCTCTGACTTCTTTCCATAGAAGAGATTAGAGATGAGTTGGAAGCGCAACTAGGACGGACAA
MO4E4 d06ab671-01 RS0451 Adamts2__ENSMUST00000040523__6564__30__0.6__74.5406__1 RS0307 d06ab671-02	CGCGGTGGTGGTACGACATGAGGAGTAGTTGGTTGTTAGGAGCCCAACGCACCAAGGATGTTGTCTCCCTCATGTGGAGGGATTGAAGGATAAGCGCAACTAGGACGGACAA
MO4E4 d06ab671-01 RS0307 Adamts2__ENSMUST00000040523__5750__30__0.6__75.3164__1 RS0468 d06ab671-02	CGCGGTGGTGGTACGACATGATGTGGAGGGATTGAAGGATAATACGCCTTTGCCCACCACCCTCCTGTCACAAGGAGGAGGGTAATGATAGAAGCGCAACTAGGACGGACAA
MO4E4 d06ab671-01 RS0708 Adamts2__ENSMUST00000040523__1688__30__0.56667__74.2479__1 RS0307 d06ab671-02	CGCGGTGGTGGTACGACATGAGAGATTAGAGATGAGTTGGACAGTGCTTGCCAGGCGCACACATAGTACCAATGTGGAGGGATTGAAGGATAAGCGCAACTAGGACGGACAA
MO4E4 d06ab671-01 RS0451 Adamts2__ENSMUST00000040523__1126__30__0.6__75.0856__0.9497 RS0468 d06ab671-02	CGCGGTGGTGGTACGACATGAGGAGTAGTTGGTTGTTAGGACATCGTGGTCTGTGTCCGGCTTCTGCTGGAAAGGAGGAGGGTAATGATAGAAGCGCAACTAGGACGGACAA
MO4E4 d06ab671-01 RS0451 Adamts2__ENSMUST00000040523__1265__30__0.5__70.8222__0.85872 RS0708 d06ab671-02	CGCGGTGGTGGTACGACATGAGGAGTAGTTGGTTGTTAGGAAATGCCGAGGAGAAGCCATCTTCATGGTTCAGAGATTAGAGATGAGTTGGAAGCGCAACTAGGACGGACAA
MO4E4 d06ab671-01 RS0708 Adamts2__ENSMUST00000040523__1748__30__0.56667__72.3097__1 RS0468 d06ab671-02	CGCGGTGGTGGTACGACATGAGAGATTAGAGATGAGTTGGACCCCAGTTGCCGTCTCGTTTGAGGATATCGAAGGAGGAGGGTAATGATAGAAGCGCAACTAGGACGGACAA
MO4E4 d06ab671-01 RS0451 Adamts2__ENSMUST00000040523__2440__30__0.56667__72.6996__1 RS0307 d06ab671-02	CGCGGTGGTGGTACGACATGAGGAGTAGTTGGTTGTTAGGACCCACTCCACACCCATGGCAATGAAGGATCATGTGGAGGGATTGAAGGATAAGCGCAACTAGGACGGACAA
MO4E4 d06ab671-01 RS0307 Adamts2__ENSMUST00000040523__3647__30__0.4__66.7227__0.85965 RS0468 d06ab671-02	CGCGGTGGTGGTACGACATGATGTGGAGGGATTGAAGGATATCCTGGATTCTTTGGTTCCTTGTCTTTACAAAGGAGGAGGGTAATGATAGAAGCGCAACTAGGACGGACAA
MO4E4 d06ab671-01 RS0708 Adamts2__ENSMUST00000040523__974__30__0.4__66.9276__1 RS0307 d06ab671-02	CGCGGTGGTGGTACGACATGAGAGATTAGAGATGAGTTGGAAACGACTCATCATGGTAGATTTCGTTGACAATGTGGAGGGATTGAAGGATAAGCGCAACTAGGACGGACAA
MO4E4 d06ab671-01 RS0451 Adamts2__ENSMUST00000040523__2046__30__0.53333__71.9783__1 RS0468 d06ab671-02	CGCGGTGGTGGTACGACATGAGGAGTAGTTGGTTGTTAGGATGTCTCCTTGGACTCACAGTAGAGGTGGCAAAGGAGGAGGGTAATGATAGAAGCGCAACTAGGACGGACAA
MO4E4 d06ab671-01 RS0451 Adamts2__ENSMUST00000040523__3404__30__0.6__75.044__0.97856 RS0708 d06ab671-02	CGCGGTGGTGGTACGACATGAGGAGTAGTTGGTTGTTAGGAATGTCATTGTGCTTCCCGGGAGGAGGCTCCAGAGATTAGAGATGAGTTGGAAGCGCAACTAGGACGGACAA
MO4E4 d06ab671-01 RS0708 Adamts2__ENSMUST00000040523__4183__30__0.43333__66.7093__1 RS0468 d06ab671-02	CGCGGTGGTGGTACGACATGAGAGATTAGAGATGAGTTGGAGTTCTCAACCATTGCTTAGTAAGTTGGAGCAAGGAGGAGGGTAATGATAGAAGCGCAACTAGGACGGACAA
MO4E4 d06ab671-01 RS0451 Adamts2__ENSMUST00000040523__5363__30__0.5__70.6932__0.7617 RS0307 d06ab671-02	CGCGGTGGTGGTACGACATGAGGAGTAGTTGGTTGTTAGGATGCCATGTGGAACTGAGCAACTGCTAGATCATGTGGAGGGATTGAAGGATAAGCGCAACTAGGACGGACAA
MO4E4 d06ab671-01 RS0307 Adamts2__ENSMUST00000040523__5780__30__0.46667__71.3077__0.98695 RS0468 d06ab671-02	CGCGGTGGTGGTACGACATGATGTGGAGGGATTGAAGGATATGGAGTAGCATGCTCACAAAATGCCAGCAAAAGGAGGAGGGTAATGATAGAAGCGCAACTAGGACGGACAA
MO4E4 d06ab671-01 RS0307 Adamts2__ENSMUST00000040523__4848__30__0.56667__73.8976__1 RS0708 d06ab671-02	CGCGGTGGTGGTACGACATGATGTGGAGGGATTGAAGGATAACTCTTCTACCACAGCCATGGGTAGGGGCAAGAGATTAGAGATGAGTTGGAAGCGCAACTAGGACGGACAA
MO4E4 d06ab671-01 RS0451 Adamts2__ENSMUST00000040523__578__30__0.6__73.6592__1 RS0468 d06ab671-02	CGCGGTGGTGGTACGACATGAGGAGTAGTTGGTTGTTAGGACCATCACAGTTACTGAGCGCCACCGAGGAGAAGGAGGAGGGTAATGATAGAAGCGCAACTAGGACGGACAA
MO4E4 d06ab671-01 RS0708 Adamts2__ENSMUST00000040523__1191__30__0.56667__74.6854__1 RS0451 d06ab671-02	CGCGGTGGTGGTACGACATGAGAGATTAGAGATGAGTTGGAATAGCCTTGCATGCCCGAGGGCCCAAAATCAGGAGTAGTTGGTTGTTAGGAAGCGCAACTAGGACGGACAA
MO4E4 d06ab671-01 RS0708 Adamts2__ENSMUST00000040523__6957__30__0.53333__73.3431__1 RS0468 d06ab671-02	CGCGGTGGTGGTACGACATGAGAGATTAGAGATGAGTTGGATCCACGGGGTTTCCGAAAGGGCCTCTTTAAAAGGAGGAGGGTAATGATAGAAGCGCAACTAGGACGGACAA
MO4E4 d06ab671-01 RS0307 Adamts2__ENSMUST00000040523__643__30__0.5__70.4671__1 RS0451 d06ab671-02	CGCGGTGGTGGTACGACATGATGTGGAGGGATTGAAGGATATCTGCCCCTTCTCCAGAGGTTCGATAAAGAAGGAGTAGTTGGTTGTTAGGAAGCGCAACTAGGACGGACAA
MO4E4 d06ab671-01 RS0468 Adamts2__ENSMUST00000040523__4431__30__0.56667__73.4984__1 RS0307 d06ab671-02	CGCGGTGGTGGTACGACATGAAGGAGGAGGGTAATGATAGATGGCTAAAGCCCACCAACAGCTCTAGGTGGATGTGGAGGGATTGAAGGATAAGCGCAACTAGGACGGACAA
MO4E4 d06ab671-01 RS0307 Adamts2__ENSMUST00000040523__1658__30__0.5__71.5634__0.99069 RS0708 d06ab671-02	CGCGGTGGTGGTACGACATGATGTGGAGGGATTGAAGGATATCCAGTGGAGGACCCTTCTTTGTCTTGCAAAGAGATTAGAGATGAGTTGGAAGCGCAACTAGGACGGACAA
MO4E4 d06ab671-01 RS0451 Adamts2__ENSMUST00000040523__4818__30__0.5__70.5195__1 RS0468 d06ab671-02	CGCGGTGGTGGTACGACATGAGGAGTAGTTGGTTGTTAGGAGCAAGTAAGGCCATGGTGAAGTGGAGAAGAAAGGAGGAGGGTAATGATAGAAGCGCAACTAGGACGGACAA
MO4E4 d06ab671-01 RS0451 Adamts2__ENSMUST00000040523__1982__30__0.56667__73.1311__1 RS0708 d06ab671-02	CGCGGTGGTGGTACGACATGAGGAGTAGTTGGTTGTTAGGACAGTGGTGCTGGACATCACCGTGCTCAAAGAGAGATTAGAGATGAGTTGGAAGCGCAACTAGGACGGACAA
MO4E4 d06ab671-01 RS0708 Adamts2__ENSMUST00000040523__1807__30__0.6__75.8321__1 RS0468 d06ab671-02	CGCGGTGGTGGTACGACATGAGAGATTAGAGATGAGTTGGATCCTGAACTTCACGCCTGTGCCACAGGTGCAAGGAGGAGGGTAATGATAGAAGCGCAACTAGGACGGACAA
MO4E4 d06ab671-01 RS0451 Adamts2__ENSMUST00000040523__5870__30__0.5__68.4946__1 RS0307 d06ab671-02	CGCGGTGGTGGTACGACATGAGGAGTAGTTGGTTGTTAGGAGGACACAGAGGAGAAGCCTTAGAATTCTGGATGTGGAGGGATTGAAGGATAAGCGCAACTAGGACGGACAA
MO4E4 d06ab671-01 RS0307 Adamts2__ENSMUST00000040523__6239__30__0.5__69.1506__1 RS0468 d06ab671-02	CGCGGTGGTGGTACGACATGATGTGGAGGGATTGAAGGATAGGGGTAGTAAAGGGACATTTCCCAGTTTGGAAGGAGGAGGGTAATGATAGAAGCGCAACTAGGACGGACAA
MO4E4 d06ab671-01 RS0708 Adamts2__ENSMUST00000040523__6359__30__0.53333__71.4514__1 RS0307 d06ab671-02	CGCGGTGGTGGTACGACATGAGAGATTAGAGATGAGTTGGATCTTTAGCCCAGGAGTAAACCCTGCTGACCATGTGGAGGGATTGAAGGATAAGCGCAACTAGGACGGACAA
MO4E4 d06ab671-01 RS0468 Adamts2__ENSMUST00000040523__5138__30__0.6__74.3525__0.92614 RS0451 d06ab671-02	CGCGGTGGTGGTACGACATGAAGGAGGAGGGTAATGATAGAGCTCCCACCTCCCACCCTGTACGTCAGATTAGGAGTAGTTGGTTGTTAGGAAGCGCAACTAGGACGGACAA
MO4E4 d06ab671-01 RS0708 Adamts2__ENSMUST00000040523__6685__30__0.56667__73.8508__1 RS0451 d06ab671-02	CGCGGTGGTGGTACGACATGAGAGATTAGAGATGAGTTGGAATTCTCCAAACCATCCTCCCATGCTCGGGCAGGAGTAGTTGGTTGTTAGGAAGCGCAACTAGGACGGACAA
MO4E4 d06ab671-01 RS0468 Adamts2__ENSMUST00000040523__409__30__0.56667__73.5046__1 RS0708 d06ab671-02	CGCGGTGGTGGTACGACATGAAGGAGGAGGGTAATGATAGAGCAGGTCTCGGCCGAATACTGTGAGGTTGTAGAGATTAGAGATGAGTTGGAAGCGCAACTAGGACGGACAA
MO4E4 d06ab671-01 RS0451 Adamts2__ENSMUST00000040523__739__30__0.6__74.7231__1 RS0307 d06ab671-02	CGCGGTGGTGGTACGACATGAGGAGTAGTTGGTTGTTAGGATGTCCAGAGCCTGTGGTTCGCTCACAGGAGATGTGGAGGGATTGAAGGATAAGCGCAACTAGGACGGACAA
MO4E4 d06ab671-01 RS0307 Adamts2__ENSMUST00000040523__2016__30__0.6__74.6024__1 RS0468 d06ab671-02	CGCGGTGGTGGTACGACATGATGTGGAGGGATTGAAGGATATCTCTCCTTGGCATCCCGGTGCTCATGAGGAAGGAGGAGGGTAATGATAGAAGCGCAACTAGGACGGACAA
MO4E4 d06ab671-01 RS0307 Adamts2__ENSMUST00000040523__3102__30__0.53333__72.2091__1 RS0708 d06ab671-02	CGCGGTGGTGGTACGACATGATGTGGAGGGATTGAAGGATATCGCTCCTCCCGGCAGACACCAAAATTATCAGAGATTAGAGATGAGTTGGAAGCGCAACTAGGACGGACAA
MO4E4 d06ab671-01 RS0451 Adamts2__ENSMUST00000040523__5078__30__0.6__75.2822__1 RS0468 d06ab671-02	CGCGGTGGTGGTACGACATGAGGAGTAGTTGGTTGTTAGGATAAAGGTTGGAGGTGGGCAGGGGCAAGGTCAAGGAGGAGGGTAATGATAGAAGCGCAACTAGGACGGACAA
MO4E4 d06ab671-01 RS0451 Adamts2__ENSMUST00000040523__3832__30__0.4__66.7895__1 RS0708 d06ab671-02	CGCGGTGGTGGTACGACATGAGGAGTAGTTGGTTGTTAGGAGTACCATTTTCCATGCATTCCAAACCTTCTAGAGATTAGAGATGAGTTGGAAGCGCAACTAGGACGGACAA
MO4E4 d06ab671-01 RS0708 Adamts2__ENSMUST00000040523__3586__30__0.56667__72.6708__1 RS0468 d06ab671-02	CGCGGTGGTGGTACGACATGAGAGATTAGAGATGAGTTGGAGAGACGGGACCTCTTCATCCACACCATGGAAAGGAGGAGGGTAATGATAGAAGCGCAACTAGGACGGACAA
MO4E4 d06ab671-01 RS0307 Adamts2__ENSMUST00000040523__1952__30__0.6__74.2393__0.98294 RS0451 d06ab671-02	CGCGGTGGTGGTACGACATGATGTGGAGGGATTGAAGGATATACAGGTCCCACTGCTGACACTGCTCCTCCAGGAGTAGTTGGTTGTTAGGAAGCGCAACTAGGACGGACAA
MO4E4 d06ab671-01 RS0468 Adamts2__ENSMUST00000040523__2531__30__0.53333__70.8191__1 RS0307 d06ab671-02	CGCGGTGGTGGTACGACATGAAGGAGGAGGGTAATGATAGAGTGTCTCCTTCAGGAATAACCAGCACGGTGATGTGGAGGGATTGAAGGATAAGCGCAACTAGGACGGACAA
MO4E4 d06ab671-01 RS0307 Adamts2__ENSMUST00000040523__5706__30__0.46667__68.5091__0.89589 RS0708 d06ab671-02	CGCGGTGGTGGTACGACATGATGTGGAGGGATTGAAGGATACTCCCATTTTCCTCCCATTCATATCTGGCTAGAGATTAGAGATGAGTTGGAAGCGCAACTAGGACGGACAA
MO4E4 d06ab671-01 RS0451 Adamts2__ENSMUST00000040523__2204__30__0.6__74.5296__1 RS0468 d06ab671-02	CGCGGTGGTGGTACGACATGAGGAGTAGTTGGTTGTTAGGACCTCCACACACGCCACACTTGTCTTCCTGCAAGGAGGAGGGTAATGATAGAAGCGCAACTAGGACGGACAA
MO4E4 d06ab671-01 RS0451 Adamts2__ENSMUST00000040523__1036__30__0.5__71.9848__1 RS0708 d06ab671-02	CGCGGTGGTGGTACGACATGAGGAGTAGTTGGTTGTTAGGATCATGGACTTTGCGTGGCTCAGCAGGATAAAGAGATTAGAGATGAGTTGGAAGCGCAACTAGGACGGACAA
MO4E4 d06ab671-01 RS0708 Adamts2__ENSMUST00000040523__1838__30__0.6__75.9618__1 RS0468 d06ab671-02	CGCGGTGGTGGTACGACATGAGAGATTAGAGATGAGTTGGATTGGCTGGATGTGGGTTGTCACACTGGCGGAAGGAGGAGGGTAATGATAGAAGCGCAACTAGGACGGACAA
MO4E4 d06ab671-01 RS0307 Adamts2__ENSMUST00000040523__1918__30__0.6__74.679__1 RS0451 d06ab671-02	CGCGGTGGTGGTACGACATGATGTGGAGGGATTGAAGGATAAGTCAGCCAGGGAATTGGGACAGTCCTGGGAGGAGTAGTTGGTTGTTAGGAAGCGCAACTAGGACGGACAA
MO4E4 d06ab671-01 RS0468 Adamts2__ENSMUST00000040523__613__30__0.6__73.2845__1 RS0307 d06ab671-02	CGCGGTGGTGGTACGACATGAAGGAGGAGGGTAATGATAGAACTCCTCCTCCTCCATCCGGATCAGACCAGATGTGGAGGGATTGAAGGATAAGCGCAACTAGGACGGACAA
MO4E4 d06ab671-01 RS0307 Adamts2__ENSMUST00000040523__2689__30__0.6__74.5061__1 RS0708 d06ab671-02	CGCGGTGGTGGTACGACATGATGTGGAGGGATTGAAGGATAACTTAGTGAACTGGGACCCTCCACCGCAGGAGAGATTAGAGATGAGTTGGAAGCGCAACTAGGACGGACAA
MO4E4 d06ab671-01 RS0451 Adamts2__ENSMUST00000040523__3299__30__0.5__69.9158__1 RS0468 d06ab671-02	CGCGGTGGTGGTACGACATGAGGAGTAGTTGGTTGTTAGGAATGGAGCAGTAGCGAGACAAGACTTCCATCAAGGAGGAGGGTAATGATAGAAGCGCAACTAGGACGGACAA
MO4E4 d06ab671-01 RS0451 Adamts2__ENSMUST00000040523__2726__30__0.6__75.2089__1 RS0708 d06ab671-02	CGCGGTGGTGGTACGACATGAGGAGTAGTTGGTTGTTAGGATGTACCATCTTGCTGTCCAACCTCCGGCGGAGAGATTAGAGATGAGTTGGAAGCGCAACTAGGACGGACAA
MO4E4 d06ab671-01 RS0468 Adamts2__ENSMUST00000040523__2264__30__0.5__70.539__1 RS0708 d06ab671-02	CGCGGTGGTGGTACGACATGAAGGAGGAGGGTAATGATAGATCTTGTTTCCTCGGTGACCTCGTGAATGTGAGAGATTAGAGATGAGTTGGAAGCGCAACTAGGACGGACAA
MO4E4 d06ab671-01 RS0451 Adamts2__ENSMUST00000040523__6463__30__0.46667__67.9874__1 RS0307 d06ab671-02	CGCGGTGGTGGTACGACATGAGGAGTAGTTGGTTGTTAGGATATCCCACAGCCCTTAGAATGGGTAAACTCATGTGGAGGGATTGAAGGATAAGCGCAACTAGGACGGACAA
MO4E4 d06ab671-01 RS0468 Adamts2__ENSMUST00000040523__5840__30__0.6__74.8585__1 RS0307 d06ab671-02	CGCGGTGGTGGTACGACATGAAGGAGGAGGGTAATGATAGACCAGGCTGGGCCCAGCTAGAGCACTAACATATGTGGAGGGATTGAAGGATAAGCGCAACTAGGACGGACAA
MO4E4 d06ab671-01 RS0708 Adamts2__ENSMUST00000040523__2294__30__0.46667__68.9316__0.93265 RS0307 d06ab671-02	CGCGGTGGTGGTACGACATGAGAGATTAGAGATGAGTTGGACCTGCGGGGATCTCAAACATCTTGATGTAAATGTGGAGGGATTGAAGGATAAGCGCAACTAGGACGGACAA
MO4E4 d06ab671-01 RS0468 Adamts2__ENSMUST00000040523__1598__30__0.6__75.5764__1 RS0451 d06ab671-02	CGCGGTGGTGGTACGACATGAAGGAGGAGGGTAATGATAGAAGCTGTTTGCAGGGGTCGAAGGTCCGGAACAGGAGTAGTTGGTTGTTAGGAAGCGCAACTAGGACGGACAA
MO4E4 d06ab671-01 RS0708 Adamts2__ENSMUST00000040523__6837__30__0.56667__73.0103__1 RS0451 d06ab671-02	CGCGGTGGTGGTACGACATGAGAGATTAGAGATGAGTTGGATGCCGGAAACCTTCAGAGGACACCTACCTGAGGAGTAGTTGGTTGTTAGGAAGCGCAACTAGGACGGACAA
MO4E4 d06ab671-01 RS0468 Adamts2__ENSMUST00000040523__6534__30__0.6__75.7392__1 RS0708 d06ab671-02	CGCGGTGGTGGTACGACATGAAGGAGGAGGGTAATGATAGAAAGGCTGTCTTGCTGGGGCTGTCCCATGTGAGAGATTAGAGATGAGTTGGAAGCGCAACTAGGACGGACAA
MO4E4 d06ab671-01 RS0307 Adamts2__ENSMUST00000040523__3862__30__0.46667__70.2831__0.90899 RS0451 d06ab671-02	CGCGGTGGTGGTACGACATGATGTGGAGGGATTGAAGGATAATGCCCCCACCCACCCCAATATATTCTTTTAGGAGTAGTTGGTTGTTAGGAAGCGCAACTAGGACGGACAA
MO4E4 d06ab671-01 RS0307 Adamts2__ENSMUST00000040523__6269__30__0.43333__68.4423__1 RS0468 d06ab671-02	CGCGGTGGTGGTACGACATGATGTGGAGGGATTGAAGGATAAACAGAATTGCTCTCAACCACATACCAGGAAAGGAGGAGGGTAATGATAGAAGCGCAACTAGGACGGACAA
MO4E4 d06ab671-01 RS0307 Adamts2__ENSMUST00000040523__6299__30__0.53333__71.3463__1 RS0708 d06ab671-02	CGCGGTGGTGGTACGACATGATGTGGAGGGATTGAAGGATAATTCACTCCCAGCTTACAAGGGGGAAGGAGAGAGATTAGAGATGAGTTGGAAGCGCAACTAGGACGGACAA
MO4E4 d06ab671-01 RS0468 Adamts2__ENSMUST00000040523__3616__30__0.6__74.7043__1 RS0451 d06ab671-02	CGCGGTGGTGGTACGACATGAAGGAGGAGGGTAATGATAGAACAGGCTTGGCCGTCGAGGGATCAGGTTAGAGGAGTAGTTGGTTGTTAGGAAGCGCAACTAGGACGGACAA
MO4E4 d06ab671-01 RS0451 Adamts2__ENSMUST00000040523__6209__30__0.6__75.4136__0.93799 RS0708 d06ab671-02	CGCGGTGGTGGTACGACATGAGGAGTAGTTGGTTGTTAGGATTCTTTGGGAGCTGGAGCAGTGCAGGGTCGAGAGATTAGAGATGAGTTGGAAGCGCAACTAGGACGGACAA
MO4E4 d06ab671-01 RS0708 Adamts2__ENSMUST00000040523__4123__30__0.43333__66.2985__1 RS0468 d06ab671-02	CGCGGTGGTGGTACGACATGAGAGATTAGAGATGAGTTGGATGACCTCCCATCATTGATAAGAAACTAGGGAAGGAGGAGGGTAATGATAGAAGCGCAACTAGGACGGACAA
MO4E4 d06ab671-01 RS0451 Adamts2__ENSMUST00000040523__4365__30__0.5__68.1611__1 RS0307 d06ab671-02	CGCGGTGGTGGTACGACATGAGGAGTAGTTGGTTGTTAGGAGGTTACCACACTTATCCTATCCTCTGCCTGATGTGGAGGGATTGAAGGATAAGCGCAACTAGGACGGACAA
MO4E4 d06ab671-01 RS0307 Adamts2__ENSMUST00000040523__3526__30__0.53333__70.9342__0.93565 RS0468 d06ab671-02	CGCGGTGGTGGTACGACATGATGTGGAGGGATTGAAGGATACTGGGTGATCTTCAGTGGCATTGGTGCTAGAAGGAGGAGGGTAATGATAGAAGCGCAACTAGGACGGACAA
MO4E4 d06ab671-01 RS0307 Adamts2__ENSMUST00000040523__5810__30__0.56667__71.839__1 RS0708 d06ab671-02	CGCGGTGGTGGTACGACATGATGTGGAGGGATTGAAGGATAGCCCTTAGGTCTTACTAAGGTGTGGGGCACAGAGATTAGAGATGAGTTGGAAGCGCAACTAGGACGGACAA
MO4E4 d06ab671-01 RS0468 Adamts2__ENSMUST00000040523__2937__30__0.56667__75.1823__1 RS0451 d06ab671-02	CGCGGTGGTGGTACGACATGAAGGAGGAGGGTAATGATAGAATCGTTGCAGTGTTTGGTGTGCACGGAGCGAGGAGTAGTTGGTTGTTAGGAAGCGCAACTAGGACGGACAA
MO4E4 d06ab671-01 RS0708 Adamts2__ENSMUST00000040523__3072__30__0.6__75.774__1 RS0451 d06ab671-02	CGCGGTGGTGGTACGACATGAGAGATTAGAGATGAGTTGGAATCTGCAGTGCGACAGAGCACTGGCCGTTCAGGAGTAGTTGGTTGTTAGGAAGCGCAACTAGGACGGACAA
MO4E4 d06ab671-01 RS0708 Adamts2__ENSMUST00000040523__4908__30__0.46667__68.2828__1 RS0468 d06ab671-02	CGCGGTGGTGGTACGACATGAGAGATTAGAGATGAGTTGGAGACTCCATCATTCTTCCTCACTGGGTCTTTAAGGAGGAGGGTAATGATAGAAGCGCAACTAGGACGGACAA
MO4E4 d06ab671-01 RS0307 Adamts2__ENSMUST00000040523__4788__30__0.56667__74.1883__1 RS0451 d06ab671-02	CGCGGTGGTGGTACGACATGATGTGGAGGGATTGAAGGATAGAGAAGTGGTCCTTGCCGCCTTTGACCCAAAGGAGTAGTTGGTTGTTAGGAAGCGCAACTAGGACGGACAA
MO4E4 d06ab671-01 RS0307 Adamts2__ENSMUST00000040523__3269__30__0.5__70.1008__1 RS0468 d06ab671-02	CGCGGTGGTGGTACGACATGATGTGGAGGGATTGAAGGATACTACAGAACATTGACTTGTCGCCTTGGCACAAGGAGGAGGGTAATGATAGAAGCGCAACTAGGACGGACAA
MO4E4 d06ab671-01 RS0237 Adamts4__ENSMUST00000111314__3149__30__0.43333__66.9992__1 RS0015 d06ab671-02	CGCGGTGGTGGTACGACATGAGGGTTGATTAGTGGTAGAAAGGGACTAAAGATAGGCACAAGTGACATGAAAGGGATGTATTGAAGGAGGATAGCGCAACTAGGACGGACAA
MO4E4 d06ab671-01 RS0548 Adamts4__ENSMUST00000111314__2845__30__0.5__70.0089__0.99461 RS0015 d06ab671-02	CGCGGTGGTGGTACGACATGAGAGGGTTTGTAAGGTGAATACACAATCATCCCTTACTCCCTGAAGGCAGTAGGGATGTATTGAAGGAGGATAGCGCAACTAGGACGGACAA
MO4E4 d06ab671-01 RS0578 Adamts4__ENSMUST00000111314__295__30__0.6__73.9498__1 RS0015 d06ab671-02	CGCGGTGGTGGTACGACATGAGGGTGGTTTAGTGTGTGTTTGCCCTCACGTGTGCCTCAGGATTCCTGAAGAGGGATGTATTGAAGGAGGATAGCGCAACTAGGACGGACAA
MO4E4 d06ab671-01 RS0548 Adamts4__ENSMUST00000111314__519__30__0.53333__72.9824__1 RS0237 d06ab671-02	CGCGGTGGTGGTACGACATGAGAGGGTTTGTAAGGTGAATATAAAGGCTTTAGCGGCAGCTGCCATAACCGAGGGTTGATTAGTGGTAGAAAAGCGCAACTAGGACGGACAA
MO4E4 d06ab671-01 RS0578 Adamts4__ENSMUST00000111314__2366__30__0.53333__72.0052__0.95854 RS0237 d06ab671-02	CGCGGTGGTGGTACGACATGAGGGTGGTTTAGTGTGTGTTTGTGTTTTAGCAGGAGGCAGTTGCAGAAGCCAGGGTTGATTAGTGGTAGAAAAGCGCAACTAGGACGGACAA
MO4E4 d06ab671-01 RS0548 Adamts4__ENSMUST00000111314__489__30__0.5__71.4175__1 RS0578 d06ab671-02	CGCGGTGGTGGTACGACATGAGAGGGTTTGTAAGGTGAATATCAGCAGGTAGCGCTTTAACCCTGTACCATAGGGTGGTTTAGTGTGTGTTTAGCGCAACTAGGACGGACAA
MO4E4 d06ab671-01 RS0237 Adamts4__ENSMUST00000111314__3304__30__0.4__66.2958__0.93638 RS0015 d06ab671-02	CGCGGTGGTGGTACGACATGAGGGTTGATTAGTGGTAGAAACCTTCATGTTCTTGTTGACTATCTTTGCCAAGGGATGTATTGAAGGAGGATAGCGCAACTAGGACGGACAA
MO4E4 d06ab671-01 RS0015 Adamts4__ENSMUST00000111314__3364__30__0.43333__66.8982__1 RS0548 d06ab671-02	CGCGGTGGTGGTACGACATGAGGGATGTATTGAAGGAGGATGCCATTCTTACAACTAAGCTCCTGTTTGTGAGAGGGTTTGTAAGGTGAATAAGCGCAACTAGGACGGACAA
MO4E4 d06ab671-01 RS0015 Adamts4__ENSMUST00000111314__3669__30__0.43333__68.1357__1 RS0578 d06ab671-02	CGCGGTGGTGGTACGACATGAGGGATGTATTGAAGGAGGATTTCCATTCCTAGATGTTGGTTGGGCTTACTAGGGTGGTTTAGTGTGTGTTTAGCGCAACTAGGACGGACAA
MO4E4 d06ab671-01 RS0237 Adamts4__ENSMUST00000111314__2069__30__0.6__75.8232__0.93024 RS0548 d06ab671-02	CGCGGTGGTGGTACGACATGAGGGTTGATTAGTGGTAGAAATGTCTCTGAGGCTGCTGTGGCTCCGCTGTAAGAGGGTTTGTAAGGTGAATAAGCGCAACTAGGACGGACAA
MO4E4 d06ab671-01 RS0578 Adamts4__ENSMUST00000111314__742__30__0.6__74.8067__0.99773 RS0237 d06ab671-02	CGCGGTGGTGGTACGACATGAGGGTGGTTTAGTGTGTGTTTTCACAAGTGGAGACCCCACACAGGTCCTGCAGGGTTGATTAGTGGTAGAAAAGCGCAACTAGGACGGACAA
MO4E4 d06ab671-01 RS0578 Adamts4__ENSMUST00000111314__1839__30__0.56667__75.0676__0.95215 RS0548 d06ab671-02	CGCGGTGGTGGTACGACATGAGGGTGGTTTAGTGTGTGTTTTTTTGAAGGAGCCCGACTGCTTGCTGCAGCAGAGGGTTTGTAAGGTGAATAAGCGCAACTAGGACGGACAA
MO4E4 d06ab671-01 RS0237 Adamts4__ENSMUST00000111314__2138__30__0.56667__74.2564__0.80891 RS0015 d06ab671-02	CGCGGTGGTGGTACGACATGAGGGTTGATTAGTGGTAGAAAATTCTGTGGGTTGCCAGCCACCAGGACTTGAGGGATGTATTGAAGGAGGATAGCGCAACTAGGACGGACAA
MO4E4 d06ab671-01 RS0015 Adamts4__ENSMUST00000111314__3242__30__0.43333__67.7058__1 RS0548 d06ab671-02	CGCGGTGGTGGTACGACATGAGGGATGTATTGAAGGAGGATTGCCTACAGAAGTAATAGACAAGATGGCCAAGAGGGTTTGTAAGGTGAATAAGCGCAACTAGGACGGACAA
MO4E4 d06ab671-01 RS0015 Adamts4__ENSMUST00000111314__1935__30__0.6__75.4297__1 RS0578 d06ab671-02	CGCGGTGGTGGTACGACATGAGGGATGTATTGAAGGAGGATAGATGCTCTTGAGACCAGACCCCCCCTGCTAGGGTGGTTTAGTGTGTGTTTAGCGCAACTAGGACGGACAA
MO4E4 d06ab671-01 RS0548 Adamts4__ENSMUST00000111314__3054__30__0.6__75.9014__0.93214 RS0237 d06ab671-02	CGCGGTGGTGGTACGACATGAGAGGGTTTGTAAGGTGAATAGGAGCAGCAGCTGCCATTCCTTGAGCACCTAGGGTTGATTAGTGGTAGAAAAGCGCAACTAGGACGGACAA
MO4E4 d06ab671-01 RS0237 Adamts4__ENSMUST00000111314__922__30__0.56667__73.1932__1 RS0578 d06ab671-02	CGCGGTGGTGGTACGACATGAGGGTTGATTAGTGGTAGAAACGAGAGGAACCCCCCTGCCCATTCAAGTTAAGGGTGGTTTAGTGTGTGTTTAGCGCAACTAGGACGGACAA
MO4E4 d06ab671-01 RS0548 Adamts4__ENSMUST00000111314__196__30__0.56667__72.6393__0.80944 RS0578 d06ab671-02	CGCGGTGGTGGTACGACATGAGAGGGTTTGTAAGGTGAATAGCTGTCGTTCTGGAAGAAGAGGAGGCTTGCAGGGTGGTTTAGTGTGTGTTTAGCGCAACTAGGACGGACAA
MO4E4 d06ab671-01 RS0015 Adamts4__ENSMUST00000111314__2584__30__0.5__69.9267__1 RS0237 d06ab671-02	CGCGGTGGTGGTACGACATGAGGGATGTATTGAAGGAGGATAATAAATACAACTAGGGCCCAGGACCCACCAGGGTTGATTAGTGGTAGAAAAGCGCAACTAGGACGGACAA
MO4E4 d06ab671-01 RS0548 Adamts4__ENSMUST00000111314__1614__30__0.6__74.8824__1 RS0015 d06ab671-02	CGCGGTGGTGGTACGACATGAGAGGGTTTGTAAGGTGAATAATTGGTCTCGAGGGGCCACACCTGTGTAGCAGGGATGTATTGAAGGAGGATAGCGCAACTAGGACGGACAA
MO4E4 d06ab671-01 RS0578 Adamts4__ENSMUST00000111314__892__30__0.5__70.1545__1 RS0015 d06ab671-02	CGCGGTGGTGGTACGACATGAGGGTGGTTTAGTGTGTGTTTGTGCATGGCTTGGAGTTATCATGGAGCATGAGGGATGTATTGAAGGAGGATAGCGCAACTAGGACGGACAA
MO4E4 d06ab671-01 RS0548 Adamts4__ENSMUST00000111314__3609__30__0.5__69.9683__0.98445 RS0237 d06ab671-02	CGCGGTGGTGGTACGACATGAGAGGGTTTGTAAGGTGAATATGTCACCACAAAGGTCACCTCTCCTGTTACAGGGTTGATTAGTGGTAGAAAAGCGCAACTAGGACGGACAA
MO4E4 d06ab671-01 RS0237 Adamts4__ENSMUST00000111314__429__30__0.5__67.9869__1 RS0578 d06ab671-02	CGCGGTGGTGGTACGACATGAGGGTTGATTAGTGGTAGAAACCAGTGTCTCCACGAATCTACTCAGAGAAGAGGGTGGTTTAGTGTGTGTTTAGCGCAACTAGGACGGACAA
MO4E4 d06ab671-01 RS0548 Adamts4__ENSMUST00000111314__1302__30__0.6__75.249__0.92276 RS0578 d06ab671-02	CGCGGTGGTGGTACGACATGAGAGGGTTTGTAAGGTGAATAAGTCCTTGAGCTGGTCCACGTGCAGACAGCAGGGTGGTTTAGTGTGTGTTTAGCGCAACTAGGACGGACAA
MO4E4 d06ab671-01 RS0015 Adamts4__ENSMUST00000111314__677__30__0.6__74.5261__1 RS0237 d06ab671-02	CGCGGTGGTGGTACGACATGAGGGATGTATTGAAGGAGGATATCTGAGTCGTTAGGGGTGTTGAGGCCCCGAGGGTTGATTAGTGGTAGAAAAGCGCAACTAGGACGGACAA
MO4E4 d06ab671-01 RS0548 Adamts4__ENSMUST00000111314__234__30__0.4__66.2219__1 RS0015 d06ab671-02	CGCGGTGGTGGTACGACATGAGAGGGTTTGTAAGGTGAATACCAAATCCCAGTGTTTTTGTGGTAATGTTGAGGGATGTATTGAAGGAGGATAGCGCAACTAGGACGGACAA
MO4E4 d06ab671-01 RS0578 Adamts4__ENSMUST00000111314__2815__30__0.4__66.0607__1 RS0015 d06ab671-02	CGCGGTGGTGGTACGACATGAGGGTGGTTTAGTGTGTGTTTCCTACCTTTGACTTTCCTTTTCCCAGAAAAAGGGATGTATTGAAGGAGGATAGCGCAACTAGGACGGACAA
MO4E4 d06ab671-01 RS0548 Adamts4__ENSMUST00000111314__3639__30__0.46667__68.4123__1 RS0237 d06ab671-02	CGCGGTGGTGGTACGACATGAGAGGGTTTGTAAGGTGAATATTGATTGATTCTGGAGTCACTGTCCCAGTCAGGGTTGATTAGTGGTAGAAAAGCGCAACTAGGACGGACAA
MO4E4 d06ab671-01 RS0578 Adamts4__ENSMUST00000111314__1995__30__0.53333__72.8997__1 RS0237 d06ab671-02	CGCGGTGGTGGTACGACATGAGGGTGGTTTAGTGTGTGTTTGCATCAGCGTGTATTCACCATTGAGGGCGTAGGGTTGATTAGTGGTAGAAAAGCGCAACTAGGACGGACAA
MO4E4 d06ab671-01 RS0578 Adamts4__ENSMUST00000111314__73__30__0.6__73.85__1 RS0548 d06ab671-02	CGCGGTGGTGGTACGACATGAGGGTGGTTTAGTGTGTGTTTTGTGGGAGTAGGACTAGAGGCTGAGCTGCGAGAGGGTTTGTAAGGTGAATAAGCGCAACTAGGACGGACAA
MO4E4 d06ab671-01 RS0015 Adamts4__ENSMUST00000111314__2714__30__0.46667__68.4171__0.79792 RS0237 d06ab671-02	CGCGGTGGTGGTACGACATGAGGGATGTATTGAAGGAGGATCACACACACACACCACTCATATTTGTCACCAGGGTTGATTAGTGGTAGAAAAGCGCAACTAGGACGGACAA
MO4E4 d06ab671-01 RS0015 Adamts4__ENSMUST00000111314__2554__30__0.6__73.147__1 RS0548 d06ab671-02	CGCGGTGGTGGTACGACATGAGGGATGTATTGAAGGAGGATCTGTCTTCCCCCCATTCCTCCTGTGACCTGAGAGGGTTTGTAAGGTGAATAAGCGCAACTAGGACGGACAA
MO4E4 d06ab671-01 RS0015 Adamts4__ENSMUST00000111314__3459__30__0.43333__66.4566__1 RS0578 d06ab671-02	CGCGGTGGTGGTACGACATGAGGGATGTATTGAAGGAGGATCCAGGTAATAAGATGCTGAACCCTAACTCAAGGGTGGTTTAGTGTGTGTTTAGCGCAACTAGGACGGACAA
MO4E4 d06ab671-01 RS0237 Adamts4__ENSMUST00000111314__2168__30__0.56667__73.211__1 RS0548 d06ab671-02	CGCGGTGGTGGTACGACATGAGGGTTGATTAGTGGTAGAAACGGGACAAAGAAACTGTACCGCAGACGTGCAGAGGGTTTGTAAGGTGAATAAGCGCAACTAGGACGGACAA
MO4E4 d06ab671-01 RS0578 Adamts4__ENSMUST00000111314__1000__30__0.6__75.5344__1 RS0237 d06ab671-02	CGCGGTGGTGGTACGACATGAGGGTGGTTTAGTGTGTGTTTTCAGTGATGAATCGGGCACTGCAGGGCGACAGGGTTGATTAGTGGTAGAAAAGCGCAACTAGGACGGACAA
MO4E4 d06ab671-01 RS0548 Adamts4__ENSMUST00000111314__1659__30__0.6__75.1217__1 RS0578 d06ab671-02	CGCGGTGGTGGTACGACATGAGAGGGTTTGTAAGGTGAATAATACGTAGTAGTAGCCCAGTGCCCGGGCCTAGGGTGGTTTAGTGTGTGTTTAGCGCAACTAGGACGGACAA
MO4E4 d06ab671-01 RS0237 Adamts4__ENSMUST00000111314__549__30__0.5__72.3502__1 RS0015 d06ab671-02	CGCGGTGGTGGTACGACATGAGGGTTGATTAGTGGTAGAAAAGTTGACAGGGTTTCGGATGCTTGGGTGTTAGGGATGTATTGAAGGAGGATAGCGCAACTAGGACGGACAA
MO4E4 d06ab671-01 RS0548 Adamts4__ENSMUST00000111314__133__30__0.6__74.3892__1 RS0015 d06ab671-02	CGCGGTGGTGGTACGACATGAGAGGGTTTGTAAGGTGAATAAAAGCAGCTGGGACTGACTCAGGGAGGAGGAGGGATGTATTGAAGGAGGATAGCGCAACTAGGACGGACAA
MO4E4 d06ab671-01 RS0578 Adamts4__ENSMUST00000111314__952__30__0.56667__74.0008__0.93623 RS0015 d06ab671-02	CGCGGTGGTGGTACGACATGAGGGTGGTTTAGTGTGTGTTTACATGGGCCATGACAGGAGCCATGACATGGAGGGATGTATTGAAGGAGGATAGCGCAACTAGGACGGACAA
MO4E4 d06ab671-01 RS0548 Adamts4__ENSMUST00000111314__1438__30__0.6__75.3649__1 RS0237 d06ab671-02	CGCGGTGGTGGTACGACATGAGAGGGTTTGTAAGGTGAATATCACAATACTTGCCACCGTTCCGGGGGACGAGGGTTGATTAGTGGTAGAAAAGCGCAACTAGGACGGACAA
MO4E4 d06ab671-01 RS0237 Adamts4__ENSMUST00000111314__1401__30__0.6__74.909__1 RS0578 d06ab671-02	CGCGGTGGTGGTACGACATGAGGGTTGATTAGTGGTAGAAATGCAATCCCGGGAGGAGAACTGGACACCACAGGGTGGTTTAGTGTGTGTTTAGCGCAACTAGGACGGACAA
MO4E4 d06ab671-01 RS0578 Adamts4__ENSMUST00000111314__1030__30__0.53333__72.3044__1 RS0548 d06ab671-02	CGCGGTGGTGGTACGACATGAGGGTGGTTTAGTGTGTGTTTAGGCAGTGCCCATAACCATTGTCCAGGAAGAGAGGGTTTGTAAGGTGAATAAGCGCAACTAGGACGGACAA
MO4E4 d06ab671-01 RS0237 Adamts4__ENSMUST00000111314__325__30__0.56667__71.7914__1 RS0015 d06ab671-02	CGCGGTGGTGGTACGACATGAGGGTTGATTAGTGGTAGAAACCGGGGTCTAGAATTCAGCCGAGTTAGCTGAGGGATGTATTGAAGGAGGATAGCGCAACTAGGACGGACAA
MO4E4 d06ab671-01 RS0015 Adamts4__ENSMUST00000111314__2757__30__0.43333__66.4816__0.90011 RS0548 d06ab671-02	CGCGGTGGTGGTACGACATGAGGGATGTATTGAAGGAGGATGCAGGTTGTACCTCATACATAAACACACACAGAGGGTTTGTAAGGTGAATAAGCGCAACTAGGACGGACAA
MO4E4 d06ab671-01 RS0015 Adamts4__ENSMUST00000111314__3182__30__0.6__74.9032__1 RS0578 d06ab671-02	CGCGGTGGTGGTACGACATGAGGGATGTATTGAAGGAGGATAACAGGGTCCTGCCAACCGAAGGTCCTGAGAGGGTGGTTTAGTGTGTGTTTAGCGCAACTAGGACGGACAA
MO4E4 d06ab671-01 RS0548 Adamts4__ENSMUST00000111314__1122__30__0.6__74.6291__1 RS0237 d06ab671-02	CGCGGTGGTGGTACGACATGAGAGGGTTTGTAAGGTGAATAGACCGAAGGTCAGTTGGCATTGGCGGTCAGAGGGTTGATTAGTGGTAGAAAAGCGCAACTAGGACGGACAA
MO4E4 d06ab671-01 RS0237 Adamts4__ENSMUST00000111314__2464__30__0.6__75.2046__0.93759 RS0578 d06ab671-02	CGCGGTGGTGGTACGACATGAGGGTTGATTAGTGGTAGAAAAAGACATCACTGCCTCCCAGGGCAGGAAGCAGGGTGGTTTAGTGTGTGTTTAGCGCAACTAGGACGGACAA
MO4E4 d06ab671-01 RS0548 Adamts4__ENSMUST00000111314__34__30__0.5__70.1134__1 RS0578 d06ab671-02	CGCGGTGGTGGTACGACATGAGAGGGTTTGTAAGGTGAATACTGCACTGTGTGGTTGGAGGAACAATTCAGAGGGTGGTTTAGTGTGTGTTTAGCGCAACTAGGACGGACAA
MO4E4 d06ab671-01 RS0015 Adamts4__ENSMUST00000111314__2494__30__0.53333__70.3544__1 RS0237 d06ab671-02	CGCGGTGGTGGTACGACATGAGGGATGTATTGAAGGAGGATGTACTGTCACCTAGCCCCTTTCCATTCACCAGGGTTGATTAGTGGTAGAAAAGCGCAACTAGGACGGACAA
MO4E4 d06ab671-01 RS0548 Adamts4__ENSMUST00000111314__2336__30__0.6__74.4171__1 RS0015 d06ab671-02	CGCGGTGGTGGTACGACATGAGAGGGTTTGTAAGGTGAATATGCTCATTCTCCCAGATGAGTCCGAGGCCCAGGGATGTATTGAAGGAGGATAGCGCAACTAGGACGGACAA
MO4E4 d06ab671-01 RS0578 Adamts4__ENSMUST00000111314__2654__30__0.46667__67.5889__1 RS0015 d06ab671-02	CGCGGTGGTGGTACGACATGAGGGTGGTTTAGTGTGTGTTTCTATAATGGGTGAGTTTCCCCAAGACCCTAAGGGATGTATTGAAGGAGGATAGCGCAACTAGGACGGACAA
MO4E4 d06ab671-01 RS0548 Adamts4__ENSMUST00000111314__3212__30__0.43333__66.3973__1 RS0237 d06ab671-02	CGCGGTGGTGGTACGACATGAGAGGGTTTGTAAGGTGAATATCTGAGAGTCTGAACTCTCTCCAAATCCTAAGGGTTGATTAGTGGTAGAAAAGCGCAACTAGGACGGACAA
MO4E4 d06ab671-01 RS0237 Adamts4__ENSMUST00000111314__1090__30__0.5__71.5901__1 RS0578 d06ab671-02	CGCGGTGGTGGTACGACATGAGGGTTGATTAGTGGTAGAAATCATAGTCCTTGCCAGGAAAAGTCGCTGGTAGGGTGGTTTAGTGTGTGTTTAGCGCAACTAGGACGGACAA
MO4E4 d06ab671-01 RS0578 Adamts4__ENSMUST00000111314__1570__30__0.56667__73.5378__1 RS0548 d06ab671-02	CGCGGTGGTGGTACGACATGAGGGTGGTTTAGTGTGTGTTTATGGGCCCTGGAAAGCTCTTGAAGAGGTCGAGAGGGTTTGTAAGGTGAATAAGCGCAACTAGGACGGACAA
MO4E4 d06ab671-01 RS0015 Adamts4__ENSMUST00000111314__2025__30__0.6__73.5815__1 RS0237 d06ab671-02	CGCGGTGGTGGTACGACATGAGGGATGTATTGAAGGAGGATCCCCAGGAAGAACCACATCTGTTGGGGAGGAGGGTTGATTAGTGGTAGAAAAGCGCAACTAGGACGGACAA
MO4E4 d06ab671-01 RS0015 Adamts4__ENSMUST00000111314__459__30__0.5__70.7896__1 RS0548 d06ab671-02	CGCGGTGGTGGTACGACATGAGGGATGTATTGAAGGAGGATGGAATGCTGCCATCTTGTCATCTGCTACCAAGAGGGTTTGTAAGGTGAATAAGCGCAACTAGGACGGACAA
MO4E4 d06ab671-01 RS0015 Adamts4__ENSMUST00000111314__4__30__0.6__74.5455__1 RS0578 d06ab671-02	CGCGGTGGTGGTACGACATGAGGGATGTATTGAAGGAGGATTCAGCAGCTAGGGCCACAGCCAGATCTCAGAGGGTGGTTTAGTGTGTGTTTAGCGCAACTAGGACGGACAA
MO4E4 d06ab671-01 RS0237 Adamts4__ENSMUST00000111314__707__30__0.5__69.9274__1 RS0548 d06ab671-02	CGCGGTGGTGGTACGACATGAGGGTTGATTAGTGGTAGAAAGAACAGAATGGCTGTGTCAAAGTGGTCAGGAGAGGGTTTGTAAGGTGAATAAGCGCAACTAGGACGGACAA
MO4E4 d06ab671-01 RS0237 Adamts4__ENSMUST00000111314__1965__30__0.53333__73.4549__1 RS0578 d06ab671-02	CGCGGTGGTGGTACGACATGAGGGTTGATTAGTGGTAGAAAAAGAACCGTCAGAAAGCTTCAGGGCCAGGTAGGGTGGTTTAGTGTGTGTTTAGCGCAACTAGGACGGACAA
MO4E4 d06ab671-01 RS0548 Adamts4__ENSMUST00000111314__3424__30__0.56667__73.2554__0.92932 RS0578 d06ab671-02	CGCGGTGGTGGTACGACATGAGAGGGTTTGTAAGGTGAATAAGATCCACCAGCTCCTGGAATGCCAGGATGAGGGTGGTTTAGTGTGTGTTTAGCGCAACTAGGACGGACAA
MO4E4 d06ab671-01 RS0015 Adamts4__ENSMUST00000111314__2524__30__0.53333__68.8921__1 RS0237 d06ab671-02	CGCGGTGGTGGTACGACATGAGGGATGTATTGAAGGAGGATCAGGGTAGAGGGGGCAGTTTAGTAGATAGGAGGGTTGATTAGTGGTAGAAAAGCGCAACTAGGACGGACAA
MO4E4 d06ab671-01 RS0548 Adamts4__ENSMUST00000111314__3699__30__0.46667__69.5203__1 RS0015 d06ab671-02	CGCGGTGGTGGTACGACATGAGAGGGTTTGTAAGGTGAATAACCAGACCACATCCTGTTCCTCTCATTGAAAGGGATGTATTGAAGGAGGATAGCGCAACTAGGACGGACAA
MO4E4 d06ab671-01 RS0015 Adamts4__ENSMUST00000111314__1901__30__0.6__75.8104__1 RS0578 d06ab671-02	CGCGGTGGTGGTACGACATGAGGGATGTATTGAAGGAGGATTACAAGGATATGGGTGGCCCCCGCAGGGATAGGGTGGTTTAGTGTGTGTTTAGCGCAACTAGGACGGACAA
MO4E4 d06ab671-01 RS0237 Adamts4__ENSMUST00000111314__2280__30__0.6__75.0519__1 RS0548 d06ab671-02	CGCGGTGGTGGTACGACATGAGGGTTGATTAGTGGTAGAAAAGTGAGGTTATTTCCGGCCTGCCCAGGGACAGAGGGTTTGTAAGGTGAATAAGCGCAACTAGGACGGACAA
MO4E4 d06ab671-01 RS0578 Adamts4__ENSMUST00000111314__1477__30__0.6__75.373__1 RS0237 d06ab671-02	CGCGGTGGTGGTACGACATGAGGGTGGTTTAGTGTGTGTTTTTCTCCGTGTTGCAGGAGCGGAAGCGAGTCAGGGTTGATTAGTGGTAGAAAAGCGCAACTAGGACGGACAA
MO4E4 d06ab671-01 RS0548 Adamts4__ENSMUST00000111314__3334__30__0.46667__69.6438__1 RS0578 d06ab671-02	CGCGGTGGTGGTACGACATGAGAGGGTTTGTAAGGTGAATATCCAGGGAGTTGTTGGGTTCTGTTCTTGTAAGGGTGGTTTAGTGTGTGTTTAGCGCAACTAGGACGGACAA
MO4E4 d06ab671-01 RS0237 Adamts4__ENSMUST00000111314__1367__30__0.6__74.7626__1 RS0015 d06ab671-02	CGCGGTGGTGGTACGACATGAGGGTTGATTAGTGGTAGAAAACAAGTCCTGGAGCAGTCACCCCATGGTCCAGGGATGTATTGAAGGAGGATAGCGCAACTAGGACGGACAA
MO4E4 d06ab671-01 RS0015 Adamts4__ENSMUST00000111314__3024__30__0.43333__67.2437__1 RS0548 d06ab671-02	CGCGGTGGTGGTACGACATGAGGGATGTATTGAAGGAGGATACTGAGTGAGAGGCTCTATGCTAGTTCTTTAGAGGGTTTGTAAGGTGAATAAGCGCAACTAGGACGGACAA
MO4E4 d06ab671-01 RS0015 Adamts4__ENSMUST00000111314__163__30__0.56667__73.5576__1 RS0578 d06ab671-02	CGCGGTGGTGGTACGACATGAGGGATGTATTGAAGGAGGATGTTTCATGGCTAAGTGGGCCCCAGAGGTGAAGGGTGGTTTAGTGTGTGTTTAGCGCAACTAGGACGGACAA
MO4E4 d06ab671-01 RS0237 Adamts4__ENSMUST00000111314__2684__30__0.46667__68.0014__1 RS0548 d06ab671-02	CGCGGTGGTGGTACGACATGAGGGTTGATTAGTGGTAGAAAAACACCCTGGATTTCATAGCTAGGTTAGGGAGAGGGTTTGTAAGGTGAATAAGCGCAACTAGGACGGACAA
MO4E4 d06ab671-01 RS0578 Adamts4__ENSMUST00000111314__3732__30__0.4__66.753__0.8962 RS0237 d06ab671-02	CGCGGTGGTGGTACGACATGAGGGTGGTTTAGTGTGTGTTTGGCTTTGCTTTGCTTTGTTGATTATTAGGCAGGGTTGATTAGTGGTAGAAAAGCGCAACTAGGACGGACAA
MO4E4 d06ab671-01 RS0548 Adamts4__ENSMUST00000111314__862__30__0.5__72.382__1 RS0578 d06ab671-02	CGCGGTGGTGGTACGACATGAGAGGGTTTGTAAGGTGAATATTGAAGACATGGCCCAGTTCATGAGCAGCAAGGGTGGTTTAGTGTGTGTTTAGCGCAACTAGGACGGACAA
MO4E4 d06ab671-01 RS0237 Adamts4__ENSMUST00000111314__3115__30__0.6__75.889__1 RS0015 d06ab671-02	CGCGGTGGTGGTACGACATGAGGGTTGATTAGTGGTAGAAATGTGGACTTCGAGTGCCTGGCAGAGCCTCTAGGGATGTATTGAAGGAGGATAGCGCAACTAGGACGGACAA
MO4E4 d06ab671-01 RS0015 Adamts4__ENSMUST00000111314__1869__30__0.43333__68.139__1 RS0548 d06ab671-02	CGCGGTGGTGGTACGACATGAGGGATGTATTGAAGGAGGATTGACCACATCGCTGTATCCATACCTGAATTAGAGGGTTTGTAAGGTGAATAAGCGCAACTAGGACGGACAA
MO4E4 d06ab671-01 RS0015 Adamts4__ENSMUST00000111314__3084__30__0.56667__73.9434__1 RS0578 d06ab671-02	CGCGGTGGTGGTACGACATGAGGGATGTATTGAAGGAGGATTGGAGGGTGACTGGGAGAACAAGGACCACAAGGGTGGTTTAGTGTGTGTTTAGCGCAACTAGGACGGACAA
MO4E4 d06ab671-01 RS0548 Adamts4__ENSMUST00000111314__3394__30__0.5__68.272__1 RS0237 d06ab671-02	CGCGGTGGTGGTACGACATGAGAGGGTTTGTAAGGTGAATACTATTACATCATCCCTTCTCTGCCCCTTCCAGGGTTGATTAGTGGTAGAAAAGCGCAACTAGGACGGACAA
MO4E4 d06ab671-01 RS0578 Adamts4__ENSMUST00000111314__2900__30__0.4__66.2958__1 RS0237 d06ab671-02	CGCGGTGGTGGTACGACATGAGGGTGGTTTAGTGTGTGTTTCCACATTTGTCTGACTCCAAAAAGAGCATAAGGGTTGATTAGTGGTAGAAAAGCGCAACTAGGACGGACAA
MO4E4 d06ab671-01 RS0548 Adamts4__ENSMUST00000111314__772__30__0.6__75.198__0.76088 RS0578 d06ab671-02	CGCGGTGGTGGTACGACATGAGAGGGTTTGTAAGGTGAATAACTGTGCCCACATCAGCCATACCCAGGGTGAGGGTGGTTTAGTGTGTGTTTAGCGCAACTAGGACGGACAA
MO4E4 d06ab671-01 RS0015 Adamts4__ENSMUST00000111314__399__30__0.4__67.232__0.79222 RS0237 d06ab671-02	CGCGGTGGTGGTACGACATGAGGGATGTATTGAAGGAGGATCGAAGCGCTTGAGGAGAAGAAGAAAAAAAAAGGGTTGATTAGTGGTAGAAAAGCGCAACTAGGACGGACAA
MO4E4 d06ab671-01 RS0548 Adamts4__ENSMUST00000111314__2624__30__0.4__66.1889__1 RS0015 d06ab671-02	CGCGGTGGTGGTACGACATGAGAGGGTTTGTAAGGTGAATAGTCCCCTTTCCTGGTGCTAAATAAAAATGAAGGGATGTATTGAAGGAGGATAGCGCAACTAGGACGGACAA
MO4E4 d06ab671-01 RS0015 Adamts4__ENSMUST00000111314__2208__30__0.6__74.9032__1 RS0578 d06ab671-02	CGCGGTGGTGGTACGACATGAGGGATGTATTGAAGGAGGATAGTCTTGGGGAGGAGGGCGTGGTGTTGAAGAGGGTGGTTTAGTGTGTGTTTAGCGCAACTAGGACGGACAA
MO4E4 d06ab671-01 RS0548 Adamts4__ENSMUST00000111314__3519__30__0.53333__71.8145__1 RS0237 d06ab671-02	CGCGGTGGTGGTACGACATGAGAGGGTTTGTAAGGTGAATACTGGCCCCATTCCACAGACTTGTACTCCAAAGGGTTGATTAGTGGTAGAAAAGCGCAACTAGGACGGACAA
MO4E4 d06ab671-01 RS0237 Adamts4__ENSMUST00000111314__3579__30__0.4__66.8811__1 RS0578 d06ab671-02	CGCGGTGGTGGTACGACATGAGGGTTGATTAGTGGTAGAAAAACGGCCTTTACTGTTTGAAAATCCTTGAGAGGGTGGTTTAGTGTGTGTTTAGCGCAACTAGGACGGACAA
MO4E4 d06ab671-01 RS0548 Adamts4__ENSMUST00000111314__1510__30__0.6__75.5135__1 RS0578 d06ab671-02	CGCGGTGGTGGTACGACATGAGAGGGTTTGTAAGGTGAATATCACGGAAGGTCAATGCTGAGCCGTGTGGGAGGGTGGTTTAGTGTGTGTTTAGCGCAACTAGGACGGACAA
MO4E4 d06ab671-01 RS0015 Adamts4__ENSMUST00000111314__355__30__0.5__68.7943__1 RS0237 d06ab671-02	CGCGGTGGTGGTACGACATGAGGGATGTATTGAAGGAGGATGTCCTGAGATCTCTCTCACCTCCCTTCATTAGGGTTGATTAGTGGTAGAAAAGCGCAACTAGGACGGACAA
MO4E4 d06ab671-01 RS0015 Adamts4__ENSMUST00000111314__832__30__0.56667__72.2407__0.99391 RS0548 d06ab671-02	CGCGGTGGTGGTACGACATGAGGGATGTATTGAAGGAGGATGTGAAGGCTGACTGGAGCCCATCATCTTCCAGAGGGTTTGTAAGGTGAATAAGCGCAACTAGGACGGACAA
MO4E4 d06ab671-01 RS0578 Adamts4__ENSMUST00000111314__802__30__0.5__70.1329__1 RS0015 d06ab671-02	CGCGGTGGTGGTACGACATGAGGGTGGTTTAGTGTGTGTTTACAATAGCACAGCTCCTAGCTGGATCACACAGGGATGTATTGAAGGAGGATAGCGCAACTAGGACGGACAA
MO4E4 d06ab671-01 RS0548 Adamts4__ENSMUST00000111314__2930__30__0.46667__69.4565__1 RS0237 d06ab671-02	CGCGGTGGTGGTACGACATGAGAGGGTTTGTAAGGTGAATAATGCTCAAAGATGCGGGGCCAGAATATAACAGGGTTGATTAGTGGTAGAAAAGCGCAACTAGGACGGACAA
MO4E4 d06ab671-01 RS0578 Adamts4__ENSMUST00000111314__1753__30__0.6__75.2882__1 RS0237 d06ab671-02	CGCGGTGGTGGTACGACATGAGGGTGGTTTAGTGTGTGTTTATCCGGTCACAGCCAGCATGGATACAGCGGAGGGTTGATTAGTGGTAGAAAAGCGCAACTAGGACGGACAA
MO4E4 d06ab671-01 RS0578 Adamts4__ENSMUST00000111314__3549__30__0.43333__67.5718__1 RS0548 d06ab671-02	CGCGGTGGTGGTACGACATGAGGGTGGTTTAGTGTGTGTTTCACAGAGCAATGCTGTCAGAGCAGTTATTAAGAGGGTTTGTAAGGTGAATAAGCGCAACTAGGACGGACAA
MO4E4 d06ab671-01 RS0015 Adamts4__ENSMUST00000111314__2238__30__0.56667__73.761__0.94019 RS0237 d06ab671-02	CGCGGTGGTGGTACGACATGAGGGATGTATTGAAGGAGGATTCTTCAGTATCTCTGCCCTGCGTTGCAGCCAGGGTTGATTAGTGGTAGAAAAGCGCAACTAGGACGGACAA
MO4E4 d06ab671-01 RS0015 Adamts4__ENSMUST00000111314__1787__30__0.4__66.8517__1 RS0548 d06ab671-02	CGCGGTGGTGGTACGACATGAGGGATGTATTGAAGGAGGATCATGCACTTGTCAAATTTCTTTTTGGAGCCAGAGGGTTTGTAAGGTGAATAAGCGCAACTAGGACGGACAA
MO4E4 d06ab671-01 RS0247 Adra1b__ENSMUST00000167574__623__30__0.6__75.0521__1 RS0343 d06ab671-02	CGCGGTGGTGGTACGACATGAAGGGTGTGTTTGTAAAGGGTTAGGCTCAGGATGGAGGCCGTGCAACACAGATTGGAGGTGTAGGGAGTAAAAGCGCAACTAGGACGGACAA
MO4E4 d06ab671-01 RS0247 Adra1b__ENSMUST00000167574__230__30__0.46667__69.1869__1 RS0384 d06ab671-02	CGCGGTGGTGGTACGACATGAAGGGTGTGTTTGTAAAGGGTCAGATCGGGATTCATTTTAAAGTCCGCCCTATAGAGTTGATAGAGGGAGAAAGCGCAACTAGGACGGACAA
MO4E4 d06ab671-01 RS0247 Adra1b__ENSMUST00000167574__2342__30__0.5__71.4072__0.9994 RS0451 d06ab671-02	CGCGGTGGTGGTACGACATGAAGGGTGTGTTTGTAAAGGGTGCTCTCCTTCACAAATCACTCAAAGGCGCAAGGAGTAGTTGGTTGTTAGGAAGCGCAACTAGGACGGACAA
MO4E4 d06ab671-01 RS0343 Adra1b__ENSMUST00000167574__130__30__0.6__74.4313__1 RS0384 d06ab671-02	CGCGGTGGTGGTACGACATGATTGGAGGTGTAGGGAGTAAATCCCTCCGTGGTCTTCTTTCCAGAGGCGTCATAGAGTTGATAGAGGGAGAAAGCGCAACTAGGACGGACAA
MO4E4 d06ab671-01 RS0343 Adra1b__ENSMUST00000167574__991__30__0.46667__68.5415__0.99846 RS0451 d06ab671-02	CGCGGTGGTGGTACGACATGATTGGAGGTGTAGGGAGTAAATTCTTAGAGTGGATTCTCAGGGTCAGCTCTAGGAGTAGTTGGTTGTTAGGAAGCGCAACTAGGACGGACAA
MO4E4 d06ab671-01 RS0384 Adra1b__ENSMUST00000167574__466__30__0.6__75.7315__0.99848 RS0451 d06ab671-02	CGCGGTGGTGGTACGACATGATAGAGTTGATAGAGGGAGAAATGAAGTAGTTGGTGGGCGTCCGCAGGTGCAGGAGTAGTTGGTTGTTAGGAAGCGCAACTAGGACGGACAA
MO4E4 d06ab671-01 RS0343 Adra1b__ENSMUST00000167574__2731__30__0.43333__66.4846__1 RS0247 d06ab671-02	CGCGGTGGTGGTACGACATGATTGGAGGTGTAGGGAGTAAAGGCTGAGATAATTCTGGTTCAGTGTAGGATAAGGGTGTGTTTGTAAAGGGTAGCGCAACTAGGACGGACAA
MO4E4 d06ab671-01 RS0384 Adra1b__ENSMUST00000167574__761__30__0.6__75.3229__0.99966 RS0247 d06ab671-02	CGCGGTGGTGGTACGACATGATAGAGTTGATAGAGGGAGAAAAGGAGAGGCCCGATGGAGATGACCGTGGAAAGGGTGTGTTTGTAAAGGGTAGCGCAACTAGGACGGACAA
MO4E4 d06ab671-01 RS0247 Adra1b__ENSMUST00000167574__2776__30__0.43333__67.0386__1 RS0451 d06ab671-02	CGCGGTGGTGGTACGACATGAAGGGTGTGTTTGTAAAGGGTGCCAAAATCTTAACCTCAGTCACCCATCTAAGGAGTAGTTGGTTGTTAGGAAGCGCAACTAGGACGGACAA
MO4E4 d06ab671-01 RS0343 Adra1b__ENSMUST00000167574__526__30__0.6__73.5258__1 RS0384 d06ab671-02	CGCGGTGGTGGTACGACATGATTGGAGGTGTAGGGAGTAAAGTAGCGGAGAAGGGCAGGACTGTGAAGCTCATAGAGTTGATAGAGGGAGAAAGCGCAACTAGGACGGACAA
MO4E4 d06ab671-01 RS0451 Adra1b__ENSMUST00000167574__2372__30__0.46667__67.347__0.9494 RS0343 d06ab671-02	CGCGGTGGTGGTACGACATGAGGAGTAGTTGGTTGTTAGGAGATCAGACCTGAAGGAAGAGGAAACACAAGATTGGAGGTGTAGGGAGTAAAAGCGCAACTAGGACGGACAA
MO4E4 d06ab671-01 RS0451 Adra1b__ENSMUST00000167574__2398__30__0.43333__66.6298__0.89096 RS0384 d06ab671-02	CGCGGTGGTGGTACGACATGAGGAGTAGTTGGTTGTTAGGAGCCCCAAAAGAAAAGTCCTAGGATTTGATCATAGAGTTGATAGAGGGAGAAAGCGCAACTAGGACGGACAA
MO4E4 d06ab671-01 RS0343 Adra1b__ENSMUST00000167574__961__30__0.46667__68.8805__1 RS0247 d06ab671-02	CGCGGTGGTGGTACGACATGATTGGAGGTGTAGGGAGTAAATTGGAGTTGGACATTTCCTTCATGACTCCCAAGGGTGTGTTTGTAAAGGGTAGCGCAACTAGGACGGACAA
MO4E4 d06ab671-01 RS0247 Adra1b__ENSMUST00000167574__185__30__0.6__75.7049__0.9872 RS0384 d06ab671-02	CGCGGTGGTGGTACGACATGAAGGGTGTGTTTGTAAAGGGTAGATTGGGCTCGGAAGGGCTGCGACCAAAGATAGAGTTGATAGAGGGAGAAAGCGCAACTAGGACGGACAA
MO4E4 d06ab671-01 RS0451 Adra1b__ENSMUST00000167574__506__30__0.53333__73.227__1 RS0247 d06ab671-02	CGCGGTGGTGGTACGACATGAGGAGTAGTTGGTTGTTAGGATGTGAAGCTCAACAGCAGGTCAGCAATGGCAAGGGTGTGTTTGTAAAGGGTAGCGCAACTAGGACGGACAA
MO4E4 d06ab671-01 RS0384 Adra1b__ENSMUST00000167574__1705__30__0.6__75.8066__0.98911 RS0343 d06ab671-02	CGCGGTGGTGGTACGACATGATAGAGTTGATAGAGGGAGAAAGGTCAGTTGTGGTGTCGCAGCCCCCATTGATTGGAGGTGTAGGGAGTAAAAGCGCAACTAGGACGGACAA
MO4E4 d06ab671-01 RS0451 Adra1b__ENSMUST00000167574__2362__30__0.5__69.0282__0.96531 RS0343 d06ab671-02	CGCGGTGGTGGTACGACATGAGGAGTAGTTGGTTGTTAGGAGAAGGAAGAGGAAACACAAGGCTCTCCTTCATTGGAGGTGTAGGGAGTAAAAGCGCAACTAGGACGGACAA
MO4E4 d06ab671-01 RS0384 Adra1b__ENSMUST00000167574__2580__30__0.4__67.1989__1 RS0451 d06ab671-02	CGCGGTGGTGGTACGACATGATAGAGTTGATAGAGGGAGAATGGAATGGCCTTGTCTATAGTTTTTGTGGTAGGAGTAGTTGGTTGTTAGGAAGCGCAACTAGGACGGACAA
MO4E4 d06ab671-01 RS0247 Adra1b__ENSMUST00000167574__2515__30__0.4__66.2701__1 RS0343 d06ab671-02	CGCGGTGGTGGTACGACATGAAGGGTGTGTTTGTAAAGGGTCTGTTGTGGCACCTGAATACCTCTTTTAAAATTGGAGGTGTAGGGAGTAAAAGCGCAACTAGGACGGACAA
MO4E4 d06ab671-01 RS0384 Adra1b__ENSMUST00000167574__1113__30__0.46667__70.2846__0.99791 RS0247 d06ab671-02	CGCGGTGGTGGTACGACATGATAGAGTTGATAGAGGGAGAACTACAATGCCCAAGGTTTTGGCTGCTTTCTAAGGGTGTGTTTGTAAAGGGTAGCGCAACTAGGACGGACAA
MO4E4 d06ab671-01 RS0451 Adra1b__ENSMUST00000167574__1905__30__0.6__73.5479__1 RS0247 d06ab671-02	CGCGGTGGTGGTACGACATGAGGAGTAGTTGGTTGTTAGGACCCTCCCCTTTGTCCCCTTGAGACCTTGTGAAGGGTGTGTTTGTAAAGGGTAGCGCAACTAGGACGGACAA
MO4E4 d06ab671-01 RS0343 Adra1b__ENSMUST00000167574__801__30__0.5__71.9797__1 RS0384 d06ab671-02	CGCGGTGGTGGTACGACATGATTGGAGGTGTAGGGAGTAAACACATTCTTTGTCGTCATTGGGCGCAGGTTATAGAGTTGATAGAGGGAGAAAGCGCAACTAGGACGGACAA
MO4E4 d06ab671-01 RS0343 Adra1b__ENSMUST00000167574__2796__30__0.5__72.6461__1 RS0451 d06ab671-02	CGCGGTGGTGGTACGACATGATTGGAGGTGTAGGGAGTAAATCAGTGTCTTGCTGGCCCATGCCAAAATCTAGGAGTAGTTGGTTGTTAGGAAGCGCAACTAGGACGGACAA
MO4E4 d06ab671-01 RS0451 Adra1b__ENSMUST00000167574__851__30__0.6__74.4724__0.99988 RS0384 d06ab671-02	CGCGGTGGTGGTACGACATGAGGAGTAGTTGGTTGTTAGGAGAAGGAGCCCAGGGAGGAAAAGAGGGCGTAATAGAGTTGATAGAGGGAGAAAGCGCAACTAGGACGGACAA
MO4E4 d06ab671-01 RS0343 Adra1b__ENSMUST00000167574__2786__30__0.5__71.4324__1 RS0247 d06ab671-02	CGCGGTGGTGGTACGACATGATTGGAGGTGTAGGGAGTAAAGCTGGCCCATGCCAAAATCTTAACCTCAGTAAGGGTGTGTTTGTAAAGGGTAGCGCAACTAGGACGGACAA
MO4E4 d06ab671-01 RS0384 Adra1b__ENSMUST00000167574__405__30__0.53333__72.7909__0.99986 RS0247 d06ab671-02	CGCGGTGGTGGTACGACATGATAGAGTTGATAGAGGGAGAATGTTGCCCACGATGGCAAAGAGGATGAAGGAAGGGTGTGTTTGTAAAGGGTAGCGCAACTAGGACGGACAA
MO4E4 d06ab671-01 RS0247 Adra1b__ENSMUST00000167574__1965__30__0.6__74.8945__1 RS0451 d06ab671-02	CGCGGTGGTGGTACGACATGAAGGGTGTGTTTGTAAAGGGTCTCTTCGCTGTACCTGGCACCCATGCCTCTAGGAGTAGTTGGTTGTTAGGAAGCGCAACTAGGACGGACAA
MO4E4 d06ab671-01 RS0343 Adra1b__ENSMUST00000167574__1093__30__0.4__66.6858__1 RS0384 d06ab671-02	CGCGGTGGTGGTACGACATGATTGGAGGTGTAGGGAGTAAAGCTGCTTTCTTTTCCCTGGAGAACTTAAAAATAGAGTTGATAGAGGGAGAAAGCGCAACTAGGACGGACAA
MO4E4 d06ab671-01 RS0451 Adra1b__ENSMUST00000167574__1443__30__0.6__74.7417__1 RS0343 d06ab671-02	CGCGGTGGTGGTACGACATGAGGAGTAGTTGGTTGTTAGGATGCCACTGTCATCCAGAGAGTCCTTCCGCGATTGGAGGTGTAGGGAGTAAAAGCGCAACTAGGACGGACAA
MO4E4 d06ab671-01 RS0384 Adra1b__ENSMUST00000167574__1017__30__0.46667__69.2873__1 RS0451 d06ab671-02	CGCGGTGGTGGTACGACATGATAGAGTTGATAGAGGGAGAATACTGCTGAGGGTGTCCTCATGAAAGTTCTAGGAGTAGTTGGTTGTTAGGAAGCGCAACTAGGACGGACAA
MO4E4 d06ab671-01 RS0343 Adra1b__ENSMUST00000167574__1123__30__0.43333__68.5802__1 RS0247 d06ab671-02	CGCGGTGGTGGTACGACATGATTGGAGGTGTAGGGAGTAAAAACATTCCGACTACAATGCCCAAGGTTTTGAAGGGTGTGTTTGTAAAGGGTAGCGCAACTAGGACGGACAA
MO4E4 d06ab671-01 RS0247 Adra1b__ENSMUST00000167574__673__30__0.5__69.5455__1 RS0384 d06ab671-02	CGCGGTGGTGGTACGACATGAAGGGTGTGTTTGTAAAGGGTTACTGCAGAGAGTATCGCACCCCAATGTAGATAGAGTTGATAGAGGGAGAAAGCGCAACTAGGACGGACAA
MO4E4 d06ab671-01 RS0451 Adra1b__ENSMUST00000167574__2382__30__0.46667__66.4762__1 RS0247 d06ab671-02	CGCGGTGGTGGTACGACATGAGGAGTAGTTGGTTGTTAGGACCTAGGATTTGATCAGACCTGAAGGAAGAGAAGGGTGTGTTTGTAAAGGGTAGCGCAACTAGGACGGACAA
MO4E4 d06ab671-01 RS0343 Adra1b__ENSMUST00000167574__2256__30__0.53333__72.3864__1 RS0384 d06ab671-02	CGCGGTGGTGGTACGACATGATTGGAGGTGTAGGGAGTAAAATTGACTGGAGAGCAGGGAGGGGTTTGAGAATAGAGTTGATAGAGGGAGAAAGCGCAACTAGGACGGACAA
MO4E4 d06ab671-01 RS0451 Adra1b__ENSMUST00000167574__2030__30__0.6__73.8408__1 RS0343 d06ab671-02	CGCGGTGGTGGTACGACATGAGGAGTAGTTGGTTGTTAGGAAGAGAGAGACTTAAGTCCCGGCCGGCGTAGATTGGAGGTGTAGGGAGTAAAAGCGCAACTAGGACGGACAA
MO4E4 d06ab671-01 RS0384 Adra1b__ENSMUST00000167574__1143__30__0.46667__69.8527__1 RS0451 d06ab671-02	CGCGGTGGTGGTACGACATGATAGAGTTGATAGAGGGAGAAAGGGGAGCCAACATAAGATGAACATTCCGAAGGAGTAGTTGGTTGTTAGGAAGCGCAACTAGGACGGACAA
MO4E4 d06ab671-01 RS0343 Adra1b__ENSMUST00000167574__415__30__0.5__71.7269__1 RS0247 d06ab671-02	CGCGGTGGTGGTACGACATGATTGGAGGTGTAGGGAGTAAAATGACCAAGATGTTGCCCACGATGGCAAAGAAGGGTGTGTTTGTAAAGGGTAGCGCAACTAGGACGGACAA
MO4E4 d06ab671-01 RS0247 Adra1b__ENSMUST00000167574__496__30__0.53333__74.1991__0.96409 RS0384 d06ab671-02	CGCGGTGGTGGTACGACATGAAGGGTGTGTTTGTAAAGGGTAACAGCAGGTCAGCAATGGCCAGGTTGACAATAGAGTTGATAGAGGGAGAAAGCGCAACTAGGACGGACAA
MO4E4 d06ab671-01 RS0451 Adra1b__ENSMUST00000167574__612__30__0.6__75.8553__1 RS0247 d06ab671-02	CGCGGTGGTGGTACGACATGAGGAGTAGTTGGTTGTTAGGATGGAGGCCGTGCAACACAGGACATCAACCGAAGGGTGTGTTTGTAAAGGGTAGCGCAACTAGGACGGACAA
MO4E4 d06ab671-01 RS0384 Adra1b__ENSMUST00000167574__325__30__0.6__74.8191__1 RS0343 d06ab671-02	CGCGGTGGTGGTACGACATGATAGAGTTGATAGAGGGAGAAAGTGTGGAGTTGCTCGAGGTCTGGTTGGGGATTGGAGGTGTAGGGAGTAAAAGCGCAACTAGGACGGACAA
MO4E4 d06ab671-01 RS0451 Adra1b__ENSMUST00000167574__2352__30__0.43333__67.9__1 RS0343 d06ab671-02	CGCGGTGGTGGTACGACATGAGGAGTAGTTGGTTGTTAGGAGAAACACAAGGCTCTCCTTCACAAATCACTATTGGAGGTGTAGGGAGTAAAAGCGCAACTAGGACGGACAA
MO4E4 d06ab671-01 RS0451 Adra1b__ENSMUST00000167574__1955__30__0.56667__73.929__1 RS0384 d06ab671-02	CGCGGTGGTGGTACGACATGAGGAGTAGTTGGTTGTTAGGATACCTGGCACCCATGCCTCTGCCAGAAAAGATAGAGTTGATAGAGGGAGAAAGCGCAACTAGGACGGACAA
MO4E4 d06ab671-01 RS0343 Adra1b__ENSMUST00000167574__2525__30__0.46667__68.5275__1 RS0247 d06ab671-02	CGCGGTGGTGGTACGACATGATTGGAGGTGTAGGGAGTAAAGTTTCCACATCTGTTGTGGCACCTGAATACAAGGGTGTGTTTGTAAAGGGTAGCGCAACTAGGACGGACAA
MO4E4 d06ab671-01 RS0247 Adra1b__ENSMUST00000167574__435__30__0.6__75.4336__1 RS0384 d06ab671-02	CGCGGTGGTGGTACGACATGAAGGGTGTGTTTGTAAAGGGTGGTTGCAGGCCACCGACAGGATGACCAAGAATAGAGTTGATAGAGGGAGAAAGCGCAACTAGGACGGACAA
MO4E4 d06ab671-01 RS0247 Adra1b__ENSMUST00000167574__160__30__0.53333__72.2255__1 RS0451 d06ab671-02	CGCGGTGGTGGTACGACATGAAGGGTGTGTTTGTAAAGGGTCAAAGCTCCTCAGCTGCCCTGAAACTTTGCAGGAGTAGTTGGTTGTTAGGAAGCGCAACTAGGACGGACAA
MO4E4 d06ab671-01 RS0384 Adra1b__ENSMUST00000167574__1207__30__0.6__75.3187__1 RS0343 d06ab671-02	CGCGGTGGTGGTACGACATGATAGAGTTGATAGAGGGAGAATTGAATACGGCGTCCGGGGGCTTTAGGGTGATTGGAGGTGTAGGGAGTAAAAGCGCAACTAGGACGGACAA
MO4E4 d06ab671-01 RS0343 Adra1b__ENSMUST00000167574__741__30__0.56667__74.1295__1 RS0451 d06ab671-02	CGCGGTGGTGGTACGACATGATTGGAGGTGTAGGGAGTAAATGACCGTGGACAAGACCCACACACTGAGGAAGGAGTAGTTGGTTGTTAGGAAGCGCAACTAGGACGGACAA
MO4E4 d06ab671-01 RS0384 Adra1b__ENSMUST00000167574__1943__30__0.6__75.9912__0.96744 RS0451 d06ab671-02	CGCGGTGGTGGTACGACATGATAGAGTTGATAGAGGGAGAAATGCCTCTGCCAGAAAAGCAGCTGCCCCTCAGGAGTAGTTGGTTGTTAGGAAGCGCAACTAGGACGGACAA
MO4E4 d06ab671-01 RS0247 Adra1b__ENSMUST00000167574__2276__30__0.53333__71.9219__1 RS0343 d06ab671-02	CGCGGTGGTGGTACGACATGAAGGGTGTGTTTGTAAAGGGTGACCCTATCAAAGGGCCAGCATTGACTGGAATTGGAGGTGTAGGGAGTAAAAGCGCAACTAGGACGGACAA
MO4E4 d06ab671-01 RS0384 Adra1b__ENSMUST00000167574__1775__30__0.6__75.2548__1 RS0247 d06ab671-02	CGCGGTGGTGGTACGACATGATAGAGTTGATAGAGGGAGAATGAAGAGAGACCCTAAAAGTGCCCGGGCGCAAGGGTGTGTTTGTAAAGGGTAGCGCAACTAGGACGGACAA
MO4E4 d06ab671-01 RS0247 Adra1b__ENSMUST00000167574__663__30__0.53333__72.2278__1 RS0451 d06ab671-02	CGCGGTGGTGGTACGACATGAAGGGTGTGTTTGTAAAGGGTAGTATCGCACCCCAATGTAGCGGTCAATGGAGGAGTAGTTGGTTGTTAGGAAGCGCAACTAGGACGGACAA
MO4E4 d06ab671-01 RS0343 Adra1b__ENSMUST00000167574__1827__30__0.6__74.1295__1 RS0384 d06ab671-02	CGCGGTGGTGGTACGACATGATTGGAGGTGTAGGGAGTAAAGATGGTGTTCTTCCCCCAACCCCCGATGTGATAGAGTTGATAGAGGGAGAAAGCGCAACTAGGACGGACAA
MO4E4 d06ab671-01 RS0451 Adra1b__ENSMUST00000167574__2535__30__0.53333__71.0201__0.95725 RS0343 d06ab671-02	CGCGGTGGTGGTACGACATGAGGAGTAGTTGGTTGTTAGGAGAGTCCTCTGGTTTCCACATCTGTTGTGGCATTGGAGGTGTAGGGAGTAAAAGCGCAACTAGGACGGACAA
MO4E4 d06ab671-01 RS0384 Adra1b__ENSMUST00000167574__2650__30__0.4__66.5121__0.93766 RS0451 d06ab671-02	CGCGGTGGTGGTACGACATGATAGAGTTGATAGAGGGAGAACCCTAATTGTCTGCAAATATGTGTGTGTGTAGGAGTAGTTGGTTGTTAGGAAGCGCAACTAGGACGGACAA
MO4E4 d06ab671-01 RS0247 Adra1b__ENSMUST00000167574__2916__30__0.5__69.7545__1 RS0343 d06ab671-02	CGCGGTGGTGGTACGACATGAAGGGTGTGTTTGTAAAGGGTGGTATAATGCATGGGAGGAGGTCAGAGCATATTGGAGGTGTAGGGAGTAAAAGCGCAACTAGGACGGACAA
MO4E4 d06ab671-01 RS0247 Adra1b__ENSMUST00000167574__2886__30__0.5__70.2535__1 RS0384 d06ab671-02	CGCGGTGGTGGTACGACATGAAGGGTGTGTTTGTAAAGGGTAACTTGCCAGAGTCCAGACTCTGCTTTACCATAGAGTTGATAGAGGGAGAAAGCGCAACTAGGACGGACAA
MO4E4 d06ab671-01 RS0451 Adra1b__ENSMUST00000167574__2876__30__0.5__69.9971__1 RS0247 d06ab671-02	CGCGGTGGTGGTACGACATGAGGAGTAGTTGGTTGTTAGGAAGTCCAGACTCTGCTTTACCTTGTGTGTCCAAGGGTGTGTTTGTAAAGGGTAGCGCAACTAGGACGGACAA
MO4E4 d06ab671-01 RS0384 Adra1b__ENSMUST00000167574__931__30__0.6__73.9315__1 RS0343 d06ab671-02	CGCGGTGGTGGTACGACATGATAGAGTTGATAGAGGGAGAAGCCTCCAGATTCTTGGTGGTCCTCTTGGCCATTGGAGGTGTAGGGAGTAAAAGCGCAACTAGGACGGACAA
MO4E4 d06ab671-01 RS0343 Adra1b__ENSMUST00000167574__2126__30__0.56667__74.4309__1 RS0451 d06ab671-02	CGCGGTGGTGGTACGACATGATTGGAGGTGTAGGGAGTAAAACGCAGCCCACACGTACACCAAACAGACACAGGAGTAGTTGGTTGTTAGGAAGCGCAACTAGGACGGACAA
MO4E4 d06ab671-01 RS0384 Adra1b__ENSMUST00000167574__1237__30__0.53333__70.6432__0.98357 RS0451 d06ab671-02	CGCGGTGGTGGTACGACATGATAGAGTTGATAGAGGGAGAACTGTTGAAGTAGCCCAGCCAGAACACTACCAGGAGTAGTTGGTTGTTAGGAAGCGCAACTAGGACGGACAA
MO4E4 d06ab671-01 RS0247 Adra1b__ENSMUST00000167574__2246__30__0.53333__71.4203__1 RS0343 d06ab671-02	CGCGGTGGTGGTACGACATGAAGGGTGTGTTTGTAAAGGGTGAGCAGGGAGGGGTTTGAGAGGTACAAAGTATTGGAGGTGTAGGGAGTAAAAGCGCAACTAGGACGGACAA
MO4E4 d06ab671-01 RS0384 Adra1b__ENSMUST00000167574__1785__30__0.53333__71.4574__1 RS0247 d06ab671-02	CGCGGTGGTGGTACGACATGATAGAGTTGATAGAGGGAGAAGGCGGGTGGATGAAGAGAGACCCTAAAAGTAAGGGTGTGTTTGTAAAGGGTAGCGCAACTAGGACGGACAA
MO4E4 d06ab671-01 RS0451 Adra1b__ENSMUST00000167574__2696__30__0.43333__68.0155__1 RS0247 d06ab671-02	CGCGGTGGTGGTACGACATGAGGAGTAGTTGGTTGTTAGGATGTACCTTGGAAGTTGTGATTAACCCAGGAAAGGGTGTGTTTGTAAAGGGTAGCGCAACTAGGACGGACAA
MO4E4 d06ab671-01 RS0343 Adra1b__ENSMUST00000167574__881__30__0.56667__73.1117__1 RS0384 d06ab671-02	CGCGGTGGTGGTACGACATGATTGGAGGTGTAGGGAGTAAACATGACCAGGATGACCGCCAGTGGGATGTAATAGAGTTGATAGAGGGAGAAAGCGCAACTAGGACGGACAA
MO4E4 d06ab671-01 RS0451 Adra1b__ENSMUST00000167574__140__30__0.5__69.7661__1 RS0343 d06ab671-02	CGCGGTGGTGGTACGACATGAGGAGTAGTTGGTTGTTAGGAGAAACTTTGCTCCCTCCGTGGTCTTCTTTCATTGGAGGTGTAGGGAGTAAAAGCGCAACTAGGACGGACAA
MO4E4 d06ab671-01 RS0451 Adra1b__ENSMUST00000167574__2322__30__0.4__66.8049__1 RS0384 d06ab671-02	CGCGGTGGTGGTACGACATGAGGAGTAGTTGGTTGTTAGGACAAAGGCGCACAGGAGAAATGATCTTTAATATAGAGTTGATAGAGGGAGAAAGCGCAACTAGGACGGACAA
MO4E4 d06ab671-01 RS0343 Adra1b__ENSMUST00000167574__2663__30__0.43333__67.2721__1 RS0247 d06ab671-02	CGCGGTGGTGGTACGACATGATTGGAGGTGTAGGGAGTAAACCAAGATAAGGGACCCTAATTGTCTGCAAAAAGGGTGTGTTTGTAAAGGGTAGCGCAACTAGGACGGACAA
MO4E4 d06ab671-01 RS0247 Adra1b__ENSMUST00000167574__601__30__0.56667__73.2366__1 RS0384 d06ab671-02	CGCGGTGGTGGTACGACATGAAGGGTGTGTTTGTAAAGGGTCAACACAGGACATCAACCGCTGCCCAGATGATAGAGTTGATAGAGGGAGAAAGCGCAACTAGGACGGACAA
MO4E4 d06ab671-01 RS0247 Adra1b__ENSMUST00000167574__2706__30__0.4__66.341__1 RS0451 d06ab671-02	CGCGGTGGTGGTACGACATGAAGGGTGTGTTTGTAAAGGGTAGGATACTTGTGTACCTTGGAAGTTGTGATAGGAGTAGTTGGTTGTTAGGAAGCGCAACTAGGACGGACAA
MO4E4 d06ab671-01 RS0384 Adra1b__ENSMUST00000167574__198__30__0.6__74.2067__1 RS0343 d06ab671-02	CGCGGTGGTGGTACGACATGATAGAGTTGATAGAGGGAGAAATAGCCAGGGAGGAGATTGGGCTCGGAAGGATTGGAGGTGTAGGGAGTAAAAGCGCAACTAGGACGGACAA
MO4E4 d06ab671-01 RS0343 Adra1b__ENSMUST00000167574__751__30__0.6__73.5373__0.99966 RS0451 d06ab671-02	CGCGGTGGTGGTACGACATGATTGGAGGTGTAGGGAGTAAACCGATGGAGATGACCGTGGACAAGACCCACAGGAGTAGTTGGTTGTTAGGAAGCGCAACTAGGACGGACAA
MO4E4 d06ab671-01 RS0451 Adra1b__ENSMUST00000167574__981__30__0.53333__70.5472__0.99692 RS0384 d06ab671-02	CGCGGTGGTGGTACGACATGAGGAGTAGTTGGTTGTTAGGAGGATTCTCAGGGTCAGCTCTTTGGAGTTGGATAGAGTTGATAGAGGGAGAAAGCGCAACTAGGACGGACAA
MO4E4 d06ab671-01 RS0247 Adra1b__ENSMUST00000167574__1875__30__0.6__73.6198__1 RS0343 d06ab671-02	CGCGGTGGTGGTACGACATGAAGGGTGTGTTTGTAAAGGGTTCTACTCAGGACTGACACACTCCCCCCACGATTGGAGGTGTAGGGAGTAAAAGCGCAACTAGGACGGACAA
MO4E4 d06ab671-01 RS0384 Adra1b__ENSMUST00000167574__486__30__0.46667__69.6451__0.83307 RS0247 d06ab671-02	CGCGGTGGTGGTACGACATGATAGAGTTGATAGAGGGAGAACAGCAATGGCCAGGTTGACAATGAAGTAGTAAGGGTGTGTTTGTAAAGGGTAGCGCAACTAGGACGGACAA
MO4E4 d06ab671-01 RS0247 Adra1b__ENSMUST00000167574__2592__30__0.4__66.3147__1 RS0451 d06ab671-02	CGCGGTGGTGGTACGACATGAAGGGTGTGTTTGTAAAGGGTGTGTGTACTTTTTGGAATGGCCTTGTCTATAGGAGTAGTTGGTTGTTAGGAAGCGCAACTAGGACGGACAA
MO4E4 d06ab671-01 RS0384 Adra1b__ENSMUST00000167574__1301__30__0.5__71.5979__1 RS0343 d06ab671-02	CGCGGTGGTGGTACGACATGATAGAGTTGATAGAGGGAGAAGATACGCATGAAGGCGCGTTTGAACTCCTTATTGGAGGTGTAGGGAGTAAAAGCGCAACTAGGACGGACAA
MO4E4 d06ab671-01 RS0451 Adra1b__ENSMUST00000167574__901__30__0.53333__71.0989__1 RS0343 d06ab671-02	CGCGGTGGTGGTACGACATGAGGAGTAGTTGGTTGTTAGGAACGATGTAGACTCGGCAGTACATGACCAGGATTGGAGGTGTAGGGAGTAAAAGCGCAACTAGGACGGACAA
MO4E4 d06ab671-01 RS0384 Adra1b__ENSMUST00000167574__2763__30__0.46667__67.0524__1 RS0451 d06ab671-02	CGCGGTGGTGGTACGACATGATAGAGTTGATAGAGGGAGAACCTCAGTCACCCATCTATAAAAACCAGGACAGGAGTAGTTGGTTGTTAGGAAGCGCAACTAGGACGGACAA
MO4E4 d06ab671-01 RS0343 Adra1b__ENSMUST00000167574__831__30__0.56667__72.6585__1 RS0247 d06ab671-02	CGCGGTGGTGGTACGACATGATTGGAGGTGTAGGGAGTAAAAGAGGGCGTAGAAGGGTTCTTCTGTGACCCAAGGGTGTGTTTGTAAAGGGTAGCGCAACTAGGACGGACAA
MO4E4 d06ab671-01 RS0384 Adra1b__ENSMUST00000167574__1173__30__0.56667__74.1709__1 RS0247 d06ab671-02	CGCGGTGGTGGTACGACATGATAGAGTTGATAGAGGGAGAAACAGGGAGCCAAGTGGGAGAGCGATGAAGAAAGGGTGTGTTTGTAAAGGGTAGCGCAACTAGGACGGACAA
MO4E4 d06ab671-01 RS0451 Adra1b__ENSMUST00000167574__289__30__0.5__70.7366__0.96651 RS0247 d06ab671-02	CGCGGTGGTGGTACGACATGAGGAGTAGTTGGTTGTTAGGAAAGTTGGCATCTTTCAACTCTCCCCAGTGGAAGGGTGTGTTTGTAAAGGGTAGCGCAACTAGGACGGACAA
MO4E4 d06ab671-01 RS0343 Adra1b__ENSMUST00000167574__1052__30__0.6__75.3138__1 RS0384 d06ab671-02	CGCGGTGGTGGTACGACATGATTGGAGGTGTAGGGAGTAAATATGGAACTCCTGGGGTTGTGGCCCTTGGCATAGAGTTGATAGAGGGAGAAAGCGCAACTAGGACGGACAA
MO4E4 d06ab671-01 RS0343 Adra1b__ENSMUST00000167574__571__30__0.6__75.0521__1 RS0451 d06ab671-02	CGCGGTGGTGGTACGACATGATTGGAGGTGTAGGGAGTAAATCACAGAAGATGCGCCCCAGCACCCAGTAGAGGAGTAGTTGGTTGTTAGGAAGCGCAACTAGGACGGACAA
MO4E4 d06ab671-01 RS0384 Adra1b__ENSMUST00000167574__1103__30__0.46667__70.2502__0.96808 RS0451 d06ab671-02	CGCGGTGGTGGTACGACATGATAGAGTTGATAGAGGGAGAACAAGGTTTTGGCTGCTTTCTTTTCCCTGGAAGGAGTAGTTGGTTGTTAGGAAGCGCAACTAGGACGGACAA
MO4E4 d06ab671-01 RS0247 Adra1b__ENSMUST00000167574__1007__30__0.43333__66.5852__1 RS0343 d06ab671-02	CGCGGTGGTGGTACGACATGAAGGGTGTGTTTGTAAAGGGTGGTGTCCTCATGAAAGTTCTTAGAGTGGATATTGGAGGTGTAGGGAGTAAAAGCGCAACTAGGACGGACAA
MO4E4 d06ab671-01 RS0247 Adra1b__ENSMUST00000167574__2236__30__0.4__66.1778__0.99866 RS0384 d06ab671-02	CGCGGTGGTGGTACGACATGAAGGGTGTGTTTGTAAAGGGTGGGTTTGAGAGGTACAAAGTCAAGAAACAAATAGAGTTGATAGAGGGAGAAAGCGCAACTAGGACGGACAA
MO4E4 d06ab671-01 RS0451 Adra1b__ENSMUST00000167574__1453__30__0.56667__72.3071__1 RS0247 d06ab671-02	CGCGGTGGTGGTACGACATGAGGAGTAGTTGGTTGTTAGGACTCATGCAGCTGCCACTGTCATCCAGAGAGAAGGGTGTGTTTGTAAAGGGTAGCGCAACTAGGACGGACAA
MO4E4 d06ab671-01 RS0384 Adra1b__ENSMUST00000167574__2211__30__0.46667__69.1485__1 RS0343 d06ab671-02	CGCGGTGGTGGTACGACATGATAGAGTTGATAGAGGGAGAAAACAAACAACACACCTAGACATCACCAGGGATTGGAGGTGTAGGGAGTAAAAGCGCAACTAGGACGGACAA
MO4E4 d06ab671-01 RS0343 Adra1b__ENSMUST00000167574__1037__30__0.6__74.5714__0.9532 RS0451 d06ab671-02	CGCGGTGGTGGTACGACATGATTGGAGGTGTAGGGAGTAAAGTTGTGGCCCTTGGCCTTGGTACTGCTGAGAGGAGTAGTTGGTTGTTAGGAAGCGCAACTAGGACGGACAA
MO4E4 d06ab671-01 RS0451 Adra1b__ENSMUST00000167574__2806__30__0.53333__72.3898__1 RS0384 d06ab671-02	CGCGGTGGTGGTACGACATGAGGAGTAGTTGGTTGTTAGGACTTTACCTGCTCAGTGTCTTGCTGGCCCATATAGAGTTGATAGAGGGAGAAAGCGCAACTAGGACGGACAA
MO4E4 d06ab671-01 RS0247 Adra1b__ENSMUST00000167574__861__30__0.56667__72.6475__0.99408 RS0343 d06ab671-02	CGCGGTGGTGGTACGACATGAAGGGTGTGTTTGTAAAGGGTGTGGGATGTAGAAGGAGCCCAGGGAGGAAAATTGGAGGTGTAGGGAGTAAAAGCGCAACTAGGACGGACAA
MO4E4 d06ab671-01 RS0247 Adra1b__ENSMUST00000167574__2741__30__0.46667__68.5142__1 RS0384 d06ab671-02	CGCGGTGGTGGTACGACATGAAGGGTGTGTTTGTAAAGGGTACCAGGACTTGGCTGAGATAATTCTGGTTCATAGAGTTGATAGAGGGAGAAAGCGCAACTAGGACGGACAA
MO4E4 d06ab671-01 RS0332 Alk__ENSMUST00000086639__3013__30__0.43333__68.8617__1 RS0175 d06ab671-02	CGCGGTGGTGGTACGACATGAGGGAGAATGAGGTGTAATGTATGATCACAGAAGCAGATGACTTTGTGGCTATGAAAGGAATGGGTTGTGGTAGCGCAACTAGGACGGACAA
MO4E4 d06ab671-01 RS0175 Alk__ENSMUST00000086639__989__30__0.5__69.7577__1 RS0707 d06ab671-02	CGCGGTGGTGGTACGACATGATGAAAGGAATGGGTTGTGGTGGCTCAGAATGGTATGCTTGGAATCTGCAGATGTGGTTTGGAGATGATAGAAGCGCAACTAGGACGGACAA
MO4E4 d06ab671-01 RS0708 Alk__ENSMUST00000086639__2161__30__0.56667__72.3422__1 RS0175 d06ab671-02	CGCGGTGGTGGTACGACATGAGAGATTAGAGATGAGTTGGACCAAATCTGGACTCCCTTCAAGGGCCCTTCATGAAAGGAATGGGTTGTGGTAGCGCAACTAGGACGGACAA
MO4E4 d06ab671-01 RS0332 Alk__ENSMUST00000086639__2034__30__0.53333__72.2748__1 RS0707 d06ab671-02	CGCGGTGGTGGTACGACATGAGGGAGAATGAGGTGTAATGTAGCCAGTGAACTGTAGGGTCGAAGATGGGAATGTGGTTTGGAGATGATAGAAGCGCAACTAGGACGGACAA
MO4E4 d06ab671-01 RS0332 Alk__ENSMUST00000086639__2101__30__0.6__75.9001__1 RS0708 d06ab671-02	CGCGGTGGTGGTACGACATGAGGGAGAATGAGGTGTAATGTCTGGTAGGCGTTGTTGCACTGTGCCTGGGTAGAGATTAGAGATGAGTTGGAAGCGCAACTAGGACGGACAA
MO4E4 d06ab671-01 RS0708 Alk__ENSMUST00000086639__2670__30__0.53333__72.5582__1 RS0707 d06ab671-02	CGCGGTGGTGGTACGACATGAGAGATTAGAGATGAGTTGGAAAAGACTTTCCGGCCCAGAGCAAGGAAGTGATGTGGTTTGGAGATGATAGAAGCGCAACTAGGACGGACAA
MO4E4 d06ab671-01 RS0175 Alk__ENSMUST00000086639__1109__30__0.5__69.905__0.96915 RS0332 d06ab671-02	CGCGGTGGTGGTACGACATGATGAAAGGAATGGGTTGTGGTGAATCTCTCTTCCAGCTTCGTTGTGGGGTAAGGGAGAATGAGGTGTAATGTAGCGCAACTAGGACGGACAA
MO4E4 d06ab671-01 RS0175 Alk__ENSMUST00000086639__4488__30__0.6__75.7836__1 RS0707 d06ab671-02	CGCGGTGGTGGTACGACATGATGAAAGGAATGGGTTGTGGTTTTCTGGATCCCGGGCCTTTGTGCAGCTCCATGTGGTTTGGAGATGATAGAAGCGCAACTAGGACGGACAA
MO4E4 d06ab671-01 RS0175 Alk__ENSMUST00000086639__3353__30__0.56667__73.7755__1 RS0708 d06ab671-02	CGCGGTGGTGGTACGACATGATGAAAGGAATGGGTTGTGGTGGCCTAGGCCCCGGATGAGTGTGATGTTTTAGAGATTAGAGATGAGTTGGAAGCGCAACTAGGACGGACAA
MO4E4 d06ab671-01 RS0332 Alk__ENSMUST00000086639__496__30__0.6__73.8024__1 RS0707 d06ab671-02	CGCGGTGGTGGTACGACATGAGGGAGAATGAGGTGTAATGTGAGGTTGAACTGGAGTATCCCCACAGCCGCATGTGGTTTGGAGATGATAGAAGCGCAACTAGGACGGACAA
MO4E4 d06ab671-01 RS0708 Alk__ENSMUST00000086639__2576__30__0.53333__70.5013__1 RS0332 d06ab671-02	CGCGGTGGTGGTACGACATGAGAGATTAGAGATGAGTTGGAAGTTACTCTCCAGTCTCTCTGGGTGGAACGAGGGAGAATGAGGTGTAATGTAGCGCAACTAGGACGGACAA
MO4E4 d06ab671-01 RS0707 Alk__ENSMUST00000086639__3978__30__0.43333__66.7954__0.88765 RS0708 d06ab671-02	CGCGGTGGTGGTACGACATGATGTGGTTTGGAGATGATAGACTGGGGTACGGCATATATCCAAGAGAAAATAGAGATTAGAGATGAGTTGGAAGCGCAACTAGGACGGACAA
MO4E4 d06ab671-01 RS0175 Alk__ENSMUST00000086639__2794__30__0.6__74.8478__0.8038 RS0332 d06ab671-02	CGCGGTGGTGGTACGACATGATGAAAGGAATGGGTTGTGGTATATCCTCCGCCTCCTCCACCTGAGGAGCAAGGGAGAATGAGGTGTAATGTAGCGCAACTAGGACGGACAA
MO4E4 d06ab671-01 RS0707 Alk__ENSMUST00000086639__709__30__0.53333__70.5203__1 RS0175 d06ab671-02	CGCGGTGGTGGTACGACATGATGTGGTTTGGAGATGATAGACATGAAGGTACCAGGAGGAGAAGGCGTTTCATGAAAGGAATGGGTTGTGGTAGCGCAACTAGGACGGACAA
MO4E4 d06ab671-01 RS0708 Alk__ENSMUST00000086639__3729__30__0.5__68.849__1 RS0175 d06ab671-02	CGCGGTGGTGGTACGACATGAGAGATTAGAGATGAGTTGGATCCCGGTGGATAAAGTGATTCTCCTCTAGGATGAAAGGAATGGGTTGTGGTAGCGCAACTAGGACGGACAA
MO4E4 d06ab671-01 RS0332 Alk__ENSMUST00000086639__4771__30__0.56667__73.3372__1 RS0707 d06ab671-02	CGCGGTGGTGGTACGACATGAGGGAGAATGAGGTGTAATGTTTCCAAGGGGAGACCCTGTTGCTGGTAACCATGTGGTTTGGAGATGATAGAAGCGCAACTAGGACGGACAA
MO4E4 d06ab671-01 RS0332 Alk__ENSMUST00000086639__564__30__0.6__74.5963__1 RS0708 d06ab671-02	CGCGGTGGTGGTACGACATGAGGGAGAATGAGGTGTAATGTTTCTCAGGCATCAGGCGGATCCTCAGCCTCAGAGATTAGAGATGAGTTGGAAGCGCAACTAGGACGGACAA
MO4E4 d06ab671-01 RS0708 Alk__ENSMUST00000086639__526__30__0.56667__73.7344__0.99946 RS0707 d06ab671-02	CGCGGTGGTGGTACGACATGAGAGATTAGAGATGAGTTGGAGTGGAGAATCCACCAGCTGAACAGCTCGCTATGTGGTTTGGAGATGATAGAAGCGCAACTAGGACGGACAA
MO4E4 d06ab671-01 RS0175 Alk__ENSMUST00000086639__1680__30__0.53333__71.9372__1 RS0332 d06ab671-02	CGCGGTGGTGGTACGACATGATGAAAGGAATGGGTTGTGGTAGAGATACGTTTCCTCTCAAAACCCCGCGGAGGGAGAATGAGGTGTAATGTAGCGCAACTAGGACGGACAA
MO4E4 d06ab671-01 RS0707 Alk__ENSMUST00000086639__1413__30__0.6__74.7482__1 RS0175 d06ab671-02	CGCGGTGGTGGTACGACATGATGTGGTTTGGAGATGATAGACCAGCAGGAAGTTTACTGCACAGCTGGCCCATGAAAGGAATGGGTTGTGGTAGCGCAACTAGGACGGACAA
MO4E4 d06ab671-01 RS0708 Alk__ENSMUST00000086639__3533__30__0.46667__69.8149__1 RS0175 d06ab671-02	CGCGGTGGTGGTACGACATGAGAGATTAGAGATGAGTTGGACGATGCAGCGAACAATATTCTGGTGGTTGAATGAAAGGAATGGGTTGTGGTAGCGCAACTAGGACGGACAA
MO4E4 d06ab671-01 RS0707 Alk__ENSMUST00000086639__4741__30__0.56667__74.402__1 RS0332 d06ab671-02	CGCGGTGGTGGTACGACATGATGTGGTTTGGAGATGATAGAATAGTTGACATTGCCGCAGGGGAAGTGGCGAGGGAGAATGAGGTGTAATGTAGCGCAACTAGGACGGACAA
MO4E4 d06ab671-01 RS0332 Alk__ENSMUST00000086639__1650__30__0.56667__74.7364__1 RS0708 d06ab671-02	CGCGGTGGTGGTACGACATGAGGGAGAATGAGGTGTAATGTATGAGCCAGGACATGCGGAGCTCACAAGGAAGAGATTAGAGATGAGTTGGAAGCGCAACTAGGACGGACAA
MO4E4 d06ab671-01 RS0707 Alk__ENSMUST00000086639__3413__30__0.56667__74.1834__0.97332 RS0708 d06ab671-02	CGCGGTGGTGGTACGACATGATGTGGTTTGGAGATGATAGAGGCTTGGGTCATTGGGCATTCCAGACACCTAGAGATTAGAGATGAGTTGGAAGCGCAACTAGGACGGACAA
MO4E4 d06ab671-01 RS0175 Alk__ENSMUST00000086639__2413__30__0.43333__66.4127__1 RS0332 d06ab671-02	CGCGGTGGTGGTACGACATGATGAAAGGAATGGGTTGTGGTGCTTCTGTTCACTCGGATCTCTTCTTCTATAGGGAGAATGAGGTGTAATGTAGCGCAACTAGGACGGACAA
MO4E4 d06ab671-01 RS0707 Alk__ENSMUST00000086639__2320__30__0.53333__71.5155__1 RS0175 d06ab671-02	CGCGGTGGTGGTACGACATGATGTGGTTTGGAGATGATAGACCCTTGCTGACCGACAAGGATGTAGAGTGTATGAAAGGAATGGGTTGTGGTAGCGCAACTAGGACGGACAA
MO4E4 d06ab671-01 RS0708 Alk__ENSMUST00000086639__3564__30__0.6__75.1435__1 RS0175 d06ab671-02	CGCGGTGGTGGTACGACATGAGAGATTAGAGATGAGTTGGAATGAAGCGGGGCAGGGCTTGTAGACTCACCATGAAAGGAATGGGTTGTGGTAGCGCAACTAGGACGGACAA
MO4E4 d06ab671-01 RS0332 Alk__ENSMUST00000086639__30__30__0.6__75.9601__0.97791 RS0707 d06ab671-02	CGCGGTGGTGGTACGACATGAGGGAGAATGAGGTGTAATGTTACGAGGCTGCTGCCAAAAGCAGTGGAGGCATGTGGTTTGGAGATGATAGAAGCGCAACTAGGACGGACAA
MO4E4 d06ab671-01 RS0708 Alk__ENSMUST00000086639__1974__30__0.4__66.5738__1 RS0332 d06ab671-02	CGCGGTGGTGGTACGACATGAGAGATTAGAGATGAGTTGGAGACTCCTTGTTTGGGTTTTTCTCAAACAGAAGGGAGAATGAGGTGTAATGTAGCGCAACTAGGACGGACAA
MO4E4 d06ab671-01 RS0708 Alk__ENSMUST00000086639__4184__30__0.46667__70.5657__0.98587 RS0707 d06ab671-02	CGCGGTGGTGGTACGACATGAGAGATTAGAGATGAGTTGGAATTCGATGGGCAGAGCTGTGTTGATCACATATGTGGTTTGGAGATGATAGAAGCGCAACTAGGACGGACAA
MO4E4 d06ab671-01 RS0175 Alk__ENSMUST00000086639__126__30__0.6__75.8667__0.93202 RS0332 d06ab671-02	CGCGGTGGTGGTACGACATGATGAAAGGAATGGGTTGTGGTTTCCTCTGCAGGCGCGAATAACTGAGCGGCAGGGAGAATGAGGTGTAATGTAGCGCAACTAGGACGGACAA
MO4E4 d06ab671-01 RS0707 Alk__ENSMUST00000086639__2260__30__0.6__75.5808__1 RS0175 d06ab671-02	CGCGGTGGTGGTACGACATGATGTGGTTTGGAGATGATAGAGACAGACACGCCATGGGACCGCATCATGGTATGAAAGGAATGGGTTGTGGTAGCGCAACTAGGACGGACAA
MO4E4 d06ab671-01 RS0708 Alk__ENSMUST00000086639__1590__30__0.56667__72.7507__1 RS0175 d06ab671-02	CGCGGTGGTGGTACGACATGAGAGATTAGAGATGAGTTGGACTGGTCACTGTTGCACCTTCAGAAGCGAGGATGAAAGGAATGGGTTGTGGTAGCGCAACTAGGACGGACAA
MO4E4 d06ab671-01 RS0707 Alk__ENSMUST00000086639__1710__30__0.53333__72.7051__1 RS0332 d06ab671-02	CGCGGTGGTGGTACGACATGATGTGGTTTGGAGATGATAGATCCTTTCCGGTTTTGTTCTCCACCAGCACCAGGGAGAATGAGGTGTAATGTAGCGCAACTAGGACGGACAA
MO4E4 d06ab671-01 RS0332 Alk__ENSMUST00000086639__3887__30__0.6__75.3564__0.9145 RS0708 d06ab671-02	CGCGGTGGTGGTACGACATGAGGGAGAATGAGGTGTAATGTTGAAGGCTTCAGGGGGCATCCACTTGACCGAGAGATTAGAGATGAGTTGGAAGCGCAACTAGGACGGACAA
MO4E4 d06ab671-01 RS0708 Alk__ENSMUST00000086639__3443__30__0.53333__70.965__1 RS0707 d06ab671-02	CGCGGTGGTGGTACGACATGAGAGATTAGAGATGAGTTGGACTGGCAGCGTCTTTACAGCCACTTGTAGAGATGTGGTTTGGAGATGATAGAAGCGCAACTAGGACGGACAA
MO4E4 d06ab671-01 RS0175 Alk__ENSMUST00000086639__1255__30__0.53333__72.9207__0.97723 RS0332 d06ab671-02	CGCGGTGGTGGTACGACATGATGAAAGGAATGGGTTGTGGTGTTCTTCAGGGCAAAGAAATCCACCGCCGAAGGGAGAATGAGGTGTAATGTAGCGCAACTAGGACGGACAA
MO4E4 d06ab671-01 RS0175 Alk__ENSMUST00000086639__1079__30__0.6__74.9098__1 RS0707 d06ab671-02	CGCGGTGGTGGTACGACATGATGAAAGGAATGGGTTGTGGTGGAGCTGGGCAACATATCTCCCCGAAGGCTATGTGGTTTGGAGATGATAGAAGCGCAACTAGGACGGACAA
MO4E4 d06ab671-01 RS0708 Alk__ENSMUST00000086639__4257__30__0.6__75.6364__1 RS0175 d06ab671-02	CGCGGTGGTGGTACGACATGAGAGATTAGAGATGAGTTGGAAGCAAAGGTGGCATCCCCTCGGGGTCTTTGATGAAAGGAATGGGTTGTGGTAGCGCAACTAGGACGGACAA
MO4E4 d06ab671-01 RS0332 Alk__ENSMUST00000086639__156__30__0.56667__71.8111__1 RS0707 d06ab671-02	CGCGGTGGTGGTACGACATGAGGGAGAATGAGGTGTAATGTGAGGGTACAACGAAGTCCACTGCCAGACTCATGTGGTTTGGAGATGATAGAAGCGCAACTAGGACGGACAA
MO4E4 d06ab671-01 RS0708 Alk__ENSMUST00000086639__1195__30__0.6__75.0651__1 RS0332 d06ab671-02	CGCGGTGGTGGTACGACATGAGAGATTAGAGATGAGTTGGACAGAGCCACTCGAAATGGGTTTGCTGGGCGAGGGAGAATGAGGTGTAATGTAGCGCAACTAGGACGGACAA
MO4E4 d06ab671-01 RS0707 Alk__ENSMUST00000086639__3200__30__0.53333__72.2378__0.99122 RS0708 d06ab671-02	CGCGGTGGTGGTACGACATGATGTGGTTTGGAGATGATAGAGTTCCATCTGCATAGCCTGCAACTCCTGGTAGAGATTAGAGATGAGTTGGAAGCGCAACTAGGACGGACAA
MO4E4 d06ab671-01 RS0175 Alk__ENSMUST00000086639__3044__30__0.6__74.8752__0.98106 RS0332 d06ab671-02	CGCGGTGGTGGTACGACATGATGAAAGGAATGGGTTGTGGTAGGAGACACCATCATCAGCCAGCACGGTCCAGGGAGAATGAGGTGTAATGTAGCGCAACTAGGACGGACAA
MO4E4 d06ab671-01 RS0707 Alk__ENSMUST00000086639__3852__30__0.6__75.0948__1 RS0175 d06ab671-02	CGCGGTGGTGGTACGACATGATGTGGTTTGGAGATGATAGAATGGCGCAGCCTCCCTTTCGGTAGTAGCTGATGAAAGGAATGGGTTGTGGTAGCGCAACTAGGACGGACAA
MO4E4 d06ab671-01 RS0175 Alk__ENSMUST00000086639__2884__30__0.46667__68.1238__1 RS0708 d06ab671-02	CGCGGTGGTGGTACGACATGATGAAAGGAATGGGTTGTGGTGGTGTACAGGATACCCAATGGACTGATGAAAGAGATTAGAGATGAGTTGGAAGCGCAACTAGGACGGACAA
MO4E4 d06ab671-01 RS0707 Alk__ENSMUST00000086639__1019__30__0.5__69.9413__1 RS0332 d06ab671-02	CGCGGTGGTGGTACGACATGATGTGGTTTGGAGATGATAGATGCAGTGATCACTACTGCTCCTCATCCATGAGGGAGAATGAGGTGTAATGTAGCGCAACTAGGACGGACAA
MO4E4 d06ab671-01 RS0708 Alk__ENSMUST00000086639__4710__30__0.6__75.6339__1 RS0332 d06ab671-02	CGCGGTGGTGGTACGACATGAGAGATTAGAGATGAGTTGGAAGCCTGAACAGCGGCACCTCCTTCATGGTGAGGGAGAATGAGGTGTAATGTAGCGCAACTAGGACGGACAA
MO4E4 d06ab671-01 RS0707 Alk__ENSMUST00000086639__3699__30__0.6__75.2154__1 RS0708 d06ab671-02	CGCGGTGGTGGTACGACATGATGTGGTTTGGAGATGATAGATACTGACAGCCACAGGCAATGTCCCGAGCCAGAGATTAGAGATGAGTTGGAAGCGCAACTAGGACGGACAA
MO4E4 d06ab671-01 RS0175 Alk__ENSMUST00000086639__4008__30__0.46667__69.3421__1 RS0332 d06ab671-02	CGCGGTGGTGGTACGACATGATGAAAGGAATGGGTTGTGGTACAAACTCCAGAACTTCCTGGTTGCTCTTGAGGGAGAATGAGGTGTAATGTAGCGCAACTAGGACGGACAA
MO4E4 d06ab671-01 RS0175 Alk__ENSMUST00000086639__645__30__0.6__74.4922__0.98176 RS0707 d06ab671-02	CGCGGTGGTGGTACGACATGATGAAAGGAATGGGTTGTGGTAAGATCTGGAAGAGAAGGCGGGGCTGGGAGATGTGGTTTGGAGATGATAGAAGCGCAACTAGGACGGACAA
MO4E4 d06ab671-01 RS0175 Alk__ENSMUST00000086639__1353__30__0.6__75.6173__1 RS0708 d06ab671-02	CGCGGTGGTGGTACGACATGATGAAAGGAATGGGTTGTGGTAAATCACAGGCTTGCCCGAGCTGGAGGACGAGAGATTAGAGATGAGTTGGAAGCGCAACTAGGACGGACAA
MO4E4 d06ab671-01 RS0707 Alk__ENSMUST00000086639__3323__30__0.53333__72.0738__0.79495 RS0332 d06ab671-02	CGCGGTGGTGGTACGACATGATGTGGTTTGGAGATGATAGATCCGTGGCACTTCTTTCAGGTCACTGATGGAGGGAGAATGAGGTGTAATGTAGCGCAACTAGGACGGACAA
MO4E4 d06ab671-01 RS0332 Alk__ENSMUST00000086639__4124__30__0.46667__69.8462__1 RS0708 d06ab671-02	CGCGGTGGTGGTACGACATGAGGGAGAATGAGGTGTAATGTCCAAAATGATGGCGAAGTTGGGTCTGTCTTAGAGATTAGAGATGAGTTGGAAGCGCAACTAGGACGGACAA
MO4E4 d06ab671-01 RS0708 Alk__ENSMUST00000086639__4154__30__0.6__74.2068__1 RS0707 d06ab671-02	CGCGGTGGTGGTACGACATGAGAGATTAGAGATGAGTTGGACGGGGTCCTGGGTGCAGTATTCGATCCTCTATGTGGTTTGGAGATGATAGAAGCGCAACTAGGACGGACAA
MO4E4 d06ab671-01 RS0175 Alk__ENSMUST00000086639__3095__30__0.6__75.974__1 RS0332 d06ab671-02	CGCGGTGGTGGTACGACATGATGAAAGGAATGGGTTGTGGTAGAGGATCAATGAGAGCGGCAGGTGGGGCTAGGGAGAATGAGGTGTAATGTAGCGCAACTAGGACGGACAA
MO4E4 d06ab671-01 RS0175 Alk__ENSMUST00000086639__2606__30__0.6__74.1481__1 RS0707 d06ab671-02	CGCGGTGGTGGTACGACATGATGAAAGGAATGGGTTGTGGTCGGAATTGCCGTTCAGCCCTAGAACCGAGGATGTGGTTTGGAGATGATAGAAGCGCAACTAGGACGGACAA
MO4E4 d06ab671-01 RS0175 Alk__ENSMUST00000086639__436__30__0.6__75.0057__0.85874 RS0708 d06ab671-02	CGCGGTGGTGGTACGACATGATGAAAGGAATGGGTTGTGGTAAGAATCGTCTCCTCGCCCAGCTCCAGCACAGAGATTAGAGATGAGTTGGAAGCGCAACTAGGACGGACAA
MO4E4 d06ab671-01 RS0707 Alk__ENSMUST00000086639__3230__30__0.56667__73.6281__1 RS0332 d06ab671-02	CGCGGTGGTGGTACGACATGATGTGGTTTGGAGATGATAGAGCTTGCTCAGCTTATACTCGGGGCTCTGCAAGGGAGAATGAGGTGTAATGTAGCGCAACTAGGACGGACAA
MO4E4 d06ab671-01 RS0708 Alk__ENSMUST00000086639__4064__30__0.6__74.2378__1 RS0332 d06ab671-02	CGCGGTGGTGGTACGACATGAGAGATTAGAGATGAGTTGGATCCGGTATACAGGCCCGGGGCAGTTCTTAGAGGGAGAATGAGGTGTAATGTAGCGCAACTAGGACGGACAA
MO4E4 d06ab671-01 RS0708 Alk__ENSMUST00000086639__4214__30__0.5__68.4957__0.93347 RS0707 d06ab671-02	CGCGGTGGTGGTACGACATGAGAGATTAGAGATGAGTTGGACTTTCTCCTCCTCTTCTACTACTGGACCGTATGTGGTTTGGAGATGATAGAAGCGCAACTAGGACGGACAA
MO4E4 d06ab671-01 RS0332 Alk__ENSMUST00000086639__4439__30__0.6__75.8021__1 RS0175 d06ab671-02	CGCGGTGGTGGTACGACATGAGGGAGAATGAGGTGTAATGTAGAAAGCCATGTTCACGTGGCCCCGATCGGATGAAAGGAATGGGTTGTGGTAGCGCAACTAGGACGGACAA
MO4E4 d06ab671-01 RS0707 Alk__ENSMUST00000086639__739__30__0.5__69.7163__0.9629 RS0175 d06ab671-02	CGCGGTGGTGGTACGACATGATGTGGTTTGGAGATGATAGAGGAGTCTTTCATCGTCCAGGTCAGATTCCAATGAAAGGAATGGGTTGTGGTAGCGCAACTAGGACGGACAA
MO4E4 d06ab671-01 RS0708 Alk__ENSMUST00000086639__3260__30__0.53333__71.7519__1 RS0175 d06ab671-02	CGCGGTGGTGGTACGACATGAGAGATTAGAGATGAGTTGGATGTAGTCGGTCATGATGGTCGAGGTCCGTAATGAAAGGAATGGGTTGTGGTAGCGCAACTAGGACGGACAA
MO4E4 d06ab671-01 RS0332 Alk__ENSMUST00000086639__2290__30__0.5__69.2938__1 RS0707 d06ab671-02	CGCGGTGGTGGTACGACATGAGGGAGAATGAGGTGTAATGTGTCACCTTTCTCCAGATTGAAGATGCCCAGATGTGGTTTGGAGATGATAGAAGCGCAACTAGGACGGACAA
MO4E4 d06ab671-01 RS0708 Alk__ENSMUST00000086639__1620__30__0.46667__70.5008__1 RS0332 d06ab671-02	CGCGGTGGTGGTACGACATGAGAGATTAGAGATGAGTTGGAGAATTTTTCATTGGTGCAGGGAAGGTGGCAAGGGAGAATGAGGTGTAATGTAGCGCAACTAGGACGGACAA
MO4E4 d06ab671-01 RS0708 Alk__ENSMUST00000086639__3383__30__0.56667__74.4234__1 RS0707 d06ab671-02	CGCGGTGGTGGTACGACATGAGAGATTAGAGATGAGTTGGAGGCCTTCATACACCTCCCCAAATGCGCCATATGTGGTTTGGAGATGATAGAAGCGCAACTAGGACGGACAA
MO4E4 d06ab671-01 RS0332 Alk__ENSMUST00000086639__2380__30__0.43333__68.4062__1 RS0175 d06ab671-02	CGCGGTGGTGGTACGACATGAGGGAGAATGAGGTGTAATGTATTGTTCTCACCCACACAGACTTTCTGGATATGAAAGGAATGGGTTGTGGTAGCGCAACTAGGACGGACAA
MO4E4 d06ab671-01 RS0707 Alk__ENSMUST00000086639__466__30__0.56667__72.2445__1 RS0175 d06ab671-02	CGCGGTGGTGGTACGACATGATGTGGTTTGGAGATGATAGATACCTCCTCTGGGGGACCAATACAGCCTTCATGAAAGGAATGGGTTGTGGTAGCGCAACTAGGACGGACAA
MO4E4 d06ab671-01 RS0175 Alk__ENSMUST00000086639__4094__30__0.56667__74.4982__1 RS0708 d06ab671-02	CGCGGTGGTGGTACGACATGATGAAAGGAATGGGTTGTGGTCAGGCTGATGCTGCCAGCACTGCGTCATTAAGAGATTAGAGATGAGTTGGAAGCGCAACTAGGACGGACAA
MO4E4 d06ab671-01 RS0332 Alk__ENSMUST00000086639__1560__30__0.6__75.8892__1 RS0707 d06ab671-02	CGCGGTGGTGGTACGACATGAGGGAGAATGAGGTGTAATGTATGTCAGTGGTGCTGAGCAACAGGGCACGGATGTGGTTTGGAGATGATAGAAGCGCAACTAGGACGGACAA
MO4E4 d06ab671-01 RS0708 Alk__ENSMUST00000086639__2350__30__0.56667__73.5576__1 RS0332 d06ab671-02	CGCGGTGGTGGTACGACATGAGAGATTAGAGATGAGTTGGATAGTTGGTTTGCCCTGGGACAGGCATCCTCAGGGAGAATGAGGTGTAATGTAGCGCAACTAGGACGGACAA
MO4E4 d06ab671-01 RS0708 Alk__ENSMUST00000086639__1447__30__0.4__66.6699__0.99886 RS0707 d06ab671-02	CGCGGTGGTGGTACGACATGAGAGATTAGAGATGAGTTGGAGCCACAGAAGCCATTTTCAAAGTTACAGTAATGTGGTTTGGAGATGATAGAAGCGCAACTAGGACGGACAA
MO4E4 d06ab671-01 RS0332 Alk__ENSMUST00000086639__959__30__0.6__73.8485__0.76634 RS0175 d06ab671-02	CGCGGTGGTGGTACGACATGAGGGAGAATGAGGTGTAATGTAGGTGTTCAGGAGGAGGAAGGAGCCTCTGGATGAAAGGAATGGGTTGTGGTAGCGCAACTAGGACGGACAA
MO4E4 d06ab671-01 RS0707 Alk__ENSMUST00000086639__769__30__0.5__71.4975__0.88318 RS0175 d06ab671-02	CGCGGTGGTGGTACGACATGATGTGGTTTGGAGATGATAGAATATCGACTGCGGTGGGAAAGGAAAGGGAAATGAAAGGAATGGGTTGTGGTAGCGCAACTAGGACGGACAA
MO4E4 d06ab671-01 RS0708 Alk__ENSMUST00000086639__799__30__0.56667__73.6044__0.81715 RS0175 d06ab671-02	CGCGGTGGTGGTACGACATGAGAGATTAGAGATGAGTTGGAACAGGGGAAGTCAAAGCTGCACTCCAGACCATGAAAGGAATGGGTTGTGGTAGCGCAACTAGGACGGACAA
MO4E4 d06ab671-01 RS0332 Alk__ENSMUST00000086639__3819__30__0.5__69.2895__1 RS0707 d06ab671-02	CGCGGTGGTGGTACGACATGAGGGAGAATGAGGTGTAATGTCTGTAGATATCTCGGGCCATCCCAAAGTCTATGTGGTTTGGAGATGATAGAAGCGCAACTAGGACGGACAA
MO4E4 d06ab671-01 RS0708 Alk__ENSMUST00000086639__2131__30__0.5__72.3502__1 RS0332 d06ab671-02	CGCGGTGGTGGTACGACATGAGAGATTAGAGATGAGTTGGAACTTCCCACCACCACGCTCAAGTTGGAATTAGGGAGAATGAGGTGTAATGTAGCGCAACTAGGACGGACAA
MO4E4 d06ab671-01 RS0707 Alk__ENSMUST00000086639__1801__30__0.6__73.2704__1 RS0708 d06ab671-02	CGCGGTGGTGGTACGACATGATGTGGTTTGGAGATGATAGACCTGTCAGTCACATCGAGGAGGGACAGCACAGAGATTAGAGATGAGTTGGAAGCGCAACTAGGACGGACAA
MO4E4 d06ab671-01 RS0175 Alk__ENSMUST00000086639__316__30__0.6__74.6984__0.95549 RS0332 d06ab671-02	CGCGGTGGTGGTACGACATGATGAAAGGAATGGGTTGTGGTTCCATCTGCCCAGGAGATTCCAGGCAGTGGAGGGAGAATGAGGTGTAATGTAGCGCAACTAGGACGGACAA
MO4E4 d06ab671-01 RS0175 Alk__ENSMUST00000086639__3503__30__0.4__67.0829__0.94985 RS0707 d06ab671-02	CGCGGTGGTGGTACGACATGATGAAAGGAATGGGTTGTGGTATTTGCTGATGATCAGAGCTTCCATGAGAAATGTGGTTTGGAGATGATAGAAGCGCAACTAGGACGGACAA
MO4E4 d06ab671-01 RS0708 Alk__ENSMUST00000086639__829__30__0.53333__70.6206__1 RS0175 d06ab671-02	CGCGGTGGTGGTACGACATGAGAGATTAGAGATGAGTTGGAGTTGTGCAGGGGAGGAGAATATTCCAGCTCATGAAAGGAATGGGTTGTGGTAGCGCAACTAGGACGGACAA
MO4E4 d06ab671-01 RS0332 Alk__ENSMUST00000086639__3473__30__0.43333__68.5277__1 RS0707 d06ab671-02	CGCGGTGGTGGTACGACATGAGGGAGAATGAGGTGTAATGTAGTCCAGCTCATCTTGTTCTGAACACACTTATGTGGTTTGGAGATGATAGAAGCGCAACTAGGACGGACAA
MO4E4 d06ab671-01 RS0708 Alk__ENSMUST00000086639__2640__30__0.6__75.499__1 RS0332 d06ab671-02	CGCGGTGGTGGTACGACATGAGAGATTAGAGATGAGTTGGATTATCATTCCAGCCGCCTCCACCACCTGCGAGGGAGAATGAGGTGTAATGTAGCGCAACTAGGACGGACAA
MO4E4 d06ab671-01 RS0707 Alk__ENSMUST00000086639__2546__30__0.6__75.4914__1 RS0708 d06ab671-02	CGCGGTGGTGGTACGACATGATGTGGTTTGGAGATGATAGATTTCTGTCTTGGCCCCATAGGCCCTGCCACAGAGATTAGAGATGAGTTGGAAGCGCAACTAGGACGGACAA
MO4E4 d06ab671-01 RS0332 Alk__ENSMUST00000086639__1225__30__0.53333__71.1083__1 RS0175 d06ab671-02	CGCGGTGGTGGTACGACATGAGGGAGAATGAGGTGTAATGTCAAGCTCCGGTTGCCACTGGAGATGTATTCATGAAAGGAATGGGTTGTGGTAGCGCAACTAGGACGGACAA
MO4E4 d06ab671-01 RS0707 Alk__ENSMUST00000086639__1477__30__0.53333__71.2914__1 RS0175 d06ab671-02	CGCGGTGGTGGTACGACATGATGTGGTTTGGAGATGATAGACATATGGGGTGAGAGTGGACTTTGGGTCCAATGAAAGGAATGGGTTGTGGTAGCGCAACTAGGACGGACAA
MO4E4 d06ab671-01 RS0175 Alk__ENSMUST00000086639__1861__30__0.6__74.3101__0.93996 RS0708 d06ab671-02	CGCGGTGGTGGTACGACATGATGAAAGGAATGGGTTGTGGTGTCAAATCCCACGGTTGCCCTGGATCCTGGAGAGATTAGAGATGAGTTGGAAGCGCAACTAGGACGGACAA
MO4E4 d06ab671-01 RS0332 Alk__ENSMUST00000086639__599__30__0.6__74.5629__0.93064 RS0707 d06ab671-02	CGCGGTGGTGGTACGACATGAGGGAGAATGAGGTGTAATGTATAGCCTTCCCTCCCTGCCCACTTCCGATGATGTGGTTTGGAGATGATAGAAGCGCAACTAGGACGGACAA
MO4E4 d06ab671-01 RS0332 Alk__ENSMUST00000086639__2854__30__0.56667__72.6503__0.89285 RS0708 d06ab671-02	CGCGGTGGTGGTACGACATGAGGGAGAATGAGGTGTAATGTGGAAACCCCATCTTCCCCATCCATTTCGGGAGAGATTAGAGATGAGTTGGAAGCGCAACTAGGACGGACAA
MO4E4 d06ab671-01 RS0707 Alk__ENSMUST00000086639__1891__30__0.46667__70.1549__1 RS0708 d06ab671-02	CGCGGTGGTGGTACGACATGATGTGGTTTGGAGATGATAGAAAGGTAGCAGTCGAGGCTGATGGAAATGTTAGAGATTAGAGATGAGTTGGAAGCGCAACTAGGACGGACAA
MO4E4 d06ab671-01 RS0175 Alk__ENSMUST00000086639__2824__30__0.46667__70.4217__0.85141 RS0332 d06ab671-02	CGCGGTGGTGGTACGACATGATGAAAGGAATGGGTTGTGGTGTCATTGTTTGATGCTGCGTTGCCACCTATAGGGAGAATGAGGTGTAATGTAGCGCAACTAGGACGGACAA
MO4E4 d06ab671-01 RS0175 Alk__ENSMUST00000086639__3597__30__0.6__75.2614__1 RS0707 d06ab671-02	CGCGGTGGTGGTACGACATGATGAAAGGAATGGGTTGTGGTTTGAGGTCTCCGCCAGCCATGAGTTCCAGCATGTGGTTTGGAGATGATAGAAGCGCAACTAGGACGGACAA
MO4E4 d06ab671-01 RS0095 Ankfn1__ENSMUST00000169201__332__30__0.53333__72.6515__1 RS0015 d06ab671-02	CGCGGTGGTGGTACGACATGAAGAGTGAGTAGTAGTGGAGTTGGCTTCGTTGCCCTGGAAGTTCACAGAAGAGGGATGTATTGAAGGAGGATAGCGCAACTAGGACGGACAA
MO4E4 d06ab671-01 RS0468 Ankfn1__ENSMUST00000169201__1662__30__0.53333__70.9265__0.99091 RS0015 d06ab671-02	CGCGGTGGTGGTACGACATGAAGGAGGAGGGTAATGATAGAGTTGGCTCTTCGGGTGTTGACAGAGACTTCAGGGATGTATTGAAGGAGGATAGCGCAACTAGGACGGACAA
MO4E4 d06ab671-01 RS0015 Ankfn1__ENSMUST00000169201__2082__30__0.43333__68.7522__1 RS0730 d06ab671-02	CGCGGTGGTGGTACGACATGAGGGATGTATTGAAGGAGGATAGCAAGAGAAGAAAGGACACATTGTGACCAAAGTTGAGGTGGGAGAGTATTAGCGCAACTAGGACGGACAA
MO4E4 d06ab671-01 RS0095 Ankfn1__ENSMUST00000169201__382__30__0.56667__71.5762__1 RS0468 d06ab671-02	CGCGGTGGTGGTACGACATGAAGAGTGAGTAGTAGTGGAGTGAGGAGGAGTTGCACAGCATCTAGGTCCTGAAGGAGGAGGGTAATGATAGAAGCGCAACTAGGACGGACAA
MO4E4 d06ab671-01 RS0730 Ankfn1__ENSMUST00000169201__1401__30__0.56667__72.7468__0.93666 RS0095 d06ab671-02	CGCGGTGGTGGTACGACATGAAGTTGAGGTGGGAGAGTATTCTTTGCCTCAGCCACCTGATGTCTTCCCACAAGAGTGAGTAGTAGTGGAGTAGCGCAACTAGGACGGACAA
MO4E4 d06ab671-01 RS0468 Ankfn1__ENSMUST00000169201__1855__30__0.43333__68.6357__1 RS0730 d06ab671-02	CGCGGTGGTGGTACGACATGAAGGAGGAGGGTAATGATAGAAATGTTGTGGTTTTCACGGATCTTCACGTGAAGTTGAGGTGGGAGAGTATTAGCGCAACTAGGACGGACAA
MO4E4 d06ab671-01 RS0095 Ankfn1__ENSMUST00000169201__2128__30__0.5__69.4196__1 RS0015 d06ab671-02	CGCGGTGGTGGTACGACATGAAGAGTGAGTAGTAGTGGAGTAGGATTATTCTGTCCTGGGGCTGTACAGACAGGGATGTATTGAAGGAGGATAGCGCAACTAGGACGGACAA
MO4E4 d06ab671-01 RS0468 Ankfn1__ENSMUST00000169201__1077__30__0.53333__71.0624__1 RS0015 d06ab671-02	CGCGGTGGTGGTACGACATGAAGGAGGAGGGTAATGATAGATCCAGAACCTCACTCTGTCCCTTGTGTCTGAGGGATGTATTGAAGGAGGATAGCGCAACTAGGACGGACAA
MO4E4 d06ab671-01 RS0015 Ankfn1__ENSMUST00000169201__481__30__0.56667__74.3641__0.97234 RS0730 d06ab671-02	CGCGGTGGTGGTACGACATGAGGGATGTATTGAAGGAGGATCGCAATGGGCACGTTGTTGGTCATGATGGCAAGTTGAGGTGGGAGAGTATTAGCGCAACTAGGACGGACAA
MO4E4 d06ab671-01 RS0468 Ankfn1__ENSMUST00000169201__22__30__0.56667__74.7927__0.99935 RS0095 d06ab671-02	CGCGGTGGTGGTACGACATGAAGGAGGAGGGTAATGATAGATCTCCTGTAGCTCAGCCTCTGCGCAAAGCAAAGAGTGAGTAGTAGTGGAGTAGCGCAACTAGGACGGACAA
MO4E4 d06ab671-01 RS0730 Ankfn1__ENSMUST00000169201__1027__30__0.6__75.1632__1 RS0095 d06ab671-02	CGCGGTGGTGGTACGACATGAAGTTGAGGTGGGAGAGTATTTTTCCAGTTGGAGGGGGAGGCACACACTGGAAGAGTGAGTAGTAGTGGAGTAGCGCAACTAGGACGGACAA
MO4E4 d06ab671-01 RS0468 Ankfn1__ENSMUST00000169201__921__30__0.53333__71.3273__1 RS0730 d06ab671-02	CGCGGTGGTGGTACGACATGAAGGAGGAGGGTAATGATAGAAGTCCTGTGATTGTACACCTCAGGGTCTGCAAGTTGAGGTGGGAGAGTATTAGCGCAACTAGGACGGACAA
MO4E4 d06ab671-01 RS0095 Ankfn1__ENSMUST00000169201__439__30__0.56667__74.1241__1 RS0015 d06ab671-02	CGCGGTGGTGGTACGACATGAAGAGTGAGTAGTAGTGGAGTTGTCAGCCCTTCGCTGTTCGGTGTGTTCAGAGGGATGTATTGAAGGAGGATAGCGCAACTAGGACGGACAA
MO4E4 d06ab671-01 RS0468 Ankfn1__ENSMUST00000169201__1795__30__0.46667__68.4328__1 RS0015 d06ab671-02	CGCGGTGGTGGTACGACATGAAGGAGGAGGGTAATGATAGAGAGCACTTTGATCTGATCCACAGAGCTACAAGGGATGTATTGAAGGAGGATAGCGCAACTAGGACGGACAA
MO4E4 d06ab671-01 RS0015 Ankfn1__ENSMUST00000169201__1461__30__0.53333__73.4784__1 RS0730 d06ab671-02	CGCGGTGGTGGTACGACATGAGGGATGTATTGAAGGAGGATGCAGCAAGCATCTTTTGCCGAGTTTGCAGCAAGTTGAGGTGGGAGAGTATTAGCGCAACTAGGACGGACAA
MO4E4 d06ab671-01 RS0468 Ankfn1__ENSMUST00000169201__1127__30__0.6__74.4531__1 RS0095 d06ab671-02	CGCGGTGGTGGTACGACATGAAGGAGGAGGGTAATGATAGACCCGGCAGCTGTAATGCTGATGAAGGGCTCAAGAGTGAGTAGTAGTGGAGTAGCGCAACTAGGACGGACAA
MO4E4 d06ab671-01 RS0730 Ankfn1__ENSMUST00000169201__1785__30__0.46667__68.1004__1 RS0095 d06ab671-02	CGCGGTGGTGGTACGACATGAAGTTGAGGTGGGAGAGTATTATCTGATCCACAGAGCTACACAGCTTTAGGAAGAGTGAGTAGTAGTGGAGTAGCGCAACTAGGACGGACAA
MO4E4 d06ab671-01 RS0730 Ankfn1__ENSMUST00000169201__698__30__0.6__75.2248__1 RS0468 d06ab671-02	CGCGGTGGTGGTACGACATGAAGTTGAGGTGGGAGAGTATTTTTTCATGCGCCGGTAGAGCCGGTACCTCCAAGGAGGAGGGTAATGATAGAAGCGCAACTAGGACGGACAA
MO4E4 d06ab671-01 RS0095 Ankfn1__ENSMUST00000169201__2102__30__0.56667__73.9691__0.90561 RS0015 d06ab671-02	CGCGGTGGTGGTACGACATGAAGAGTGAGTAGTAGTGGAGTAGACGTCGTCTGAGGCAGGGAGCAAGAGAAAGGGATGTATTGAAGGAGGATAGCGCAACTAGGACGGACAA
MO4E4 d06ab671-01 RS0468 Ankfn1__ENSMUST00000169201__187__30__0.43333__68.4249__1 RS0015 d06ab671-02	CGCGGTGGTGGTACGACATGAAGGAGGAGGGTAATGATAGAAGACGATGGAGCACTGTGTTTTTTTGACTGAGGGATGTATTGAAGGAGGATAGCGCAACTAGGACGGACAA
MO4E4 d06ab671-01 RS0015 Ankfn1__ENSMUST00000169201__780__30__0.6__74.003__1 RS0730 d06ab671-02	CGCGGTGGTGGTACGACATGAGGGATGTATTGAAGGAGGATCTGACCGTTAGGGACGTGCTGCTGCTTACCAAGTTGAGGTGGGAGAGTATTAGCGCAACTAGGACGGACAA
MO4E4 d06ab671-01 RS0468 Ankfn1__ENSMUST00000169201__585__30__0.6__73.8058__0.9406 RS0095 d06ab671-02	CGCGGTGGTGGTACGACATGAAGGAGGAGGGTAATGATAGAACCCTGTCCTGGGCCTCCTGAACTAGAGTGAAGAGTGAGTAGTAGTGGAGTAGCGCAACTAGGACGGACAA
MO4E4 d06ab671-01 RS0730 Ankfn1__ENSMUST00000169201__197__30__0.53333__72.4862__1 RS0095 d06ab671-02	CGCGGTGGTGGTACGACATGAAGTTGAGGTGGGAGAGTATTCAGCATTGGGAGACGATGGAGCACTGTGTTAAGAGTGAGTAGTAGTGGAGTAGCGCAACTAGGACGGACAA
MO4E4 d06ab671-01 RS0730 Ankfn1__ENSMUST00000169201__951__30__0.46667__70.1416__1 RS0468 d06ab671-02	CGCGGTGGTGGTACGACATGAAGTTGAGGTGGGAGAGTATTACTTGAACAAAATACTGTTGGCCCGTGGTGAAGGAGGAGGGTAATGATAGAAGCGCAACTAGGACGGACAA
MO4E4 d06ab671-01 RS0095 Ankfn1__ENSMUST00000169201__851__30__0.43333__66.3548__1 RS0015 d06ab671-02	CGCGGTGGTGGTACGACATGAAGAGTGAGTAGTAGTGGAGTCTTTAGACATGCTCCATTCCACTTTGTACCAGGGATGTATTGAAGGAGGATAGCGCAACTAGGACGGACAA
MO4E4 d06ab671-01 RS0015 Ankfn1__ENSMUST00000169201__575__30__0.53333__71.3927__1 RS0468 d06ab671-02	CGCGGTGGTGGTACGACATGAGGGATGTATTGAAGGAGGATGGGCCTCCTGAACTAGAGTGTTGAGATGCAAAGGAGGAGGGTAATGATAGAAGCGCAACTAGGACGGACAA
MO4E4 d06ab671-01 RS0730 Ankfn1__ENSMUST00000169201__471__30__0.53333__72.6825__0.93086 RS0015 d06ab671-02	CGCGGTGGTGGTACGACATGAAGTTGAGGTGGGAGAGTATTACGTTGTTGGTCATGATGGCGATGTCCAGGAGGGATGTATTGAAGGAGGATAGCGCAACTAGGACGGACAA
MO4E4 d06ab671-01 RS0095 Ankfn1__ENSMUST00000169201__532__30__0.56667__73.1701__1 RS0468 d06ab671-02	CGCGGTGGTGGTACGACATGAAGAGTGAGTAGTAGTGGAGTCAGGCTGACAAAGTGCGGACTTTCTCTGGCAAGGAGGAGGGTAATGATAGAAGCGCAACTAGGACGGACAA
MO4E4 d06ab671-01 RS0095 Ankfn1__ENSMUST00000169201__1835__30__0.5__71.5248__1 RS0730 d06ab671-02	CGCGGTGGTGGTACGACATGAAGAGTGAGTAGTAGTGGAGTTCTTCACGTGGCAGAGAATGTTGGGTAGCTAAGTTGAGGTGGGAGAGTATTAGCGCAACTAGGACGGACAA
MO4E4 d06ab671-01 RS0468 Ankfn1__ENSMUST00000169201__1491__30__0.43333__66.4925__1 RS0730 d06ab671-02	CGCGGTGGTGGTACGACATGAAGGAGGAGGGTAATGATAGAGTTCCAAGTAAATTCTGTAGCTGAGCTGTGAAGTTGAGGTGGGAGAGTATTAGCGCAACTAGGACGGACAA
MO4E4 d06ab671-01 RS0015 Ankfn1__ENSMUST00000169201__227__30__0.56667__72.5077__1 RS0095 d06ab671-02	CGCGGTGGTGGTACGACATGAGGGATGTATTGAAGGAGGATTCTCCGAGAGGTTCCTGTACAGTCGCTTGGAAGAGTGAGTAGTAGTGGAGTAGCGCAACTAGGACGGACAA
MO4E4 d06ab671-01 RS0015 Ankfn1__ENSMUST00000169201__1157__30__0.5__73.8233__1 RS0468 d06ab671-02	CGCGGTGGTGGTACGACATGAGGGATGTATTGAAGGAGGATTGCGGCCTGTGGTTTGCAGTTTTGAGCTTTAAGGAGGAGGGTAATGATAGAAGCGCAACTAGGACGGACAA
MO4E4 d06ab671-01 RS0730 Ankfn1__ENSMUST00000169201__1622__30__0.4__68.0226__1 RS0015 d06ab671-02	CGCGGTGGTGGTACGACATGAAGTTGAGGTGGGAGAGTATTGCAGTTTTGAGATTTGCATCCATTTGCCATAGGGATGTATTGAAGGAGGATAGCGCAACTAGGACGGACAA
MO4E4 d06ab671-01 RS0095 Ankfn1__ENSMUST00000169201__312__30__0.46667__69.356__1 RS0468 d06ab671-02	CGCGGTGGTGGTACGACATGAAGAGTGAGTAGTAGTGGAGTTTCACAGAAGTCTTTCTGAGACTCAGCCGAAAGGAGGAGGGTAATGATAGAAGCGCAACTAGGACGGACAA
MO4E4 d06ab671-01 RS0730 Ankfn1__ENSMUST00000169201__152__30__0.4__66.9662__0.85623 RS0095 d06ab671-02	CGCGGTGGTGGTACGACATGAAGTTGAGGTGGGAGAGTATTGATGTAAGTTCTGCATTTGCTGGGTCATTTAAGAGTGAGTAGTAGTGGAGTAGCGCAACTAGGACGGACAA
MO4E4 d06ab671-01 RS0730 Ankfn1__ENSMUST00000169201__1845__30__0.46667__69.5552__1 RS0468 d06ab671-02	CGCGGTGGTGGTACGACATGAAGTTGAGGTGGGAGAGTATTTTTTCACGGATCTTCACGTGGCAGAGAATGAAGGAGGAGGGTAATGATAGAAGCGCAACTAGGACGGACAA
MO4E4 d06ab671-01 RS0015 Ankfn1__ENSMUST00000169201__1361__30__0.4__66.4017__1 RS0095 d06ab671-02	CGCGGTGGTGGTACGACATGAGGGATGTATTGAAGGAGGATGCTTCATGAACCACAGAAAGTCTTGTGTAAAAGAGTGAGTAGTAGTGGAGTAGCGCAACTAGGACGGACAA
MO4E4 d06ab671-01 RS0015 Ankfn1__ENSMUST00000169201__1229__30__0.43333__67.3209__1 RS0468 d06ab671-02	CGCGGTGGTGGTACGACATGAGGGATGTATTGAAGGAGGATCTCGTTTCAAGGTCTTCACGAACTTGTTTGAAGGAGGAGGGTAATGATAGAAGCGCAACTAGGACGGACAA
MO4E4 d06ab671-01 RS0015 Ankfn1__ENSMUST00000169201__2092__30__0.53333__71.7528__0.90818 RS0730 d06ab671-02	CGCGGTGGTGGTACGACATGAGGGATGTATTGAAGGAGGATTGAGGCAGGGAGCAAGAGAAGAAAGGACACAAGTTGAGGTGGGAGAGTATTAGCGCAACTAGGACGGACAA
MO4E4 d06ab671-01 RS0095 Ankfn1__ENSMUST00000169201__1057__30__0.53333__69.9913__1 RS0468 d06ab671-02	CGCGGTGGTGGTACGACATGAAGAGTGAGTAGTAGTGGAGTCTTGTGTCTGGGCTCTCTGTCGTCATAGTCAAGGAGGAGGGTAATGATAGAAGCGCAACTAGGACGGACAA
MO4E4 d06ab671-01 RS0095 Ankfn1__ENSMUST00000169201__1825__30__0.46667__68.3973__1 RS0730 d06ab671-02	CGCGGTGGTGGTACGACATGAAGAGTGAGTAGTAGTGGAGTGCAGAGAATGTTGGGTAGCTTTTGGGTTACAAGTTGAGGTGGGAGAGTATTAGCGCAACTAGGACGGACAA
MO4E4 d06ab671-01 RS0730 Ankfn1__ENSMUST00000169201__342__30__0.56667__73.6991__1 RS0468 d06ab671-02	CGCGGTGGTGGTACGACATGAAGTTGAGGTGGGAGAGTATTGCCTCAAACATGGCTTCGTTGCCCTGGAAGAAGGAGGAGGGTAATGATAGAAGCGCAACTAGGACGGACAA
MO4E4 d06ab671-01 RS0015 Ankfn1__ENSMUST00000169201__92__30__0.5__71.9417__1 RS0095 d06ab671-02	CGCGGTGGTGGTACGACATGAGGGATGTATTGAAGGAGGATAGGCAGCAGAGGAACAAGTTGCTGGTAAGTAAGAGTGAGTAGTAGTGGAGTAGCGCAACTAGGACGGACAA
MO4E4 d06ab671-01 RS0468 Ankfn1__ENSMUST00000169201__1381__30__0.43333__67.3533__1 RS0015 d06ab671-02	CGCGGTGGTGGTACGACATGAAGGAGGAGGGTAATGATAGAGTCTTCCCACATACAAGACAGCTTCATGAAAGGGATGTATTGAAGGAGGATAGCGCAACTAGGACGGACAA
MO4E4 d06ab671-01 RS0015 Ankfn1__ENSMUST00000169201__603__30__0.6__74.736__1 RS0730 d06ab671-02	CGCGGTGGTGGTACGACATGAGGGATGTATTGAAGGAGGATTGTGCAGACAGCTCACTCACCCTGTCCTGGAAGTTGAGGTGGGAGAGTATTAGCGCAACTAGGACGGACAA
MO4E4 d06ab671-01 RS0095 Ankfn1__ENSMUST00000169201__2052__30__0.53333__71.9394__1 RS0468 d06ab671-02	CGCGGTGGTGGTACGACATGAAGAGTGAGTAGTAGTGGAGTATTTCCAACACCTCCTGTGTGTAGAGGCGGAAGGAGGAGGGTAATGATAGAAGCGCAACTAGGACGGACAA
MO4E4 d06ab671-01 RS0730 Ankfn1__ENSMUST00000169201__891__30__0.5__69.9506__1 RS0095 d06ab671-02	CGCGGTGGTGGTACGACATGAAGTTGAGGTGGGAGAGTATTAGGTTATCCATGATGATCTCCCCAGCCAACAAGAGTGAGTAGTAGTGGAGTAGCGCAACTAGGACGGACAA
MO4E4 d06ab671-01 RS0730 Ankfn1__ENSMUST00000169201__1746__30__0.6__74.4392__1 RS0468 d06ab671-02	CGCGGTGGTGGTACGACATGAAGTTGAGGTGGGAGAGTATTTACAGTCCAGGTGAGAGCCGCTGATGGCTCAAGGAGGAGGGTAATGATAGAAGCGCAACTAGGACGGACAA
MO4E4 d06ab671-01 RS0015 Ankfn1__ENSMUST00000169201__237__30__0.56667__71.3498__1 RS0095 d06ab671-02	CGCGGTGGTGGTACGACATGAGGGATGTATTGAAGGAGGATCCCTTCAGCTTCTCCGAGAGGTTCCTGTACAAGAGTGAGTAGTAGTGGAGTAGCGCAACTAGGACGGACAA
MO4E4 d06ab671-01 RS0468 Ankfn1__ENSMUST00000169201__1137__30__0.5__72.5653__1 RS0015 d06ab671-02	CGCGGTGGTGGTACGACATGAAGGAGGAGGGTAATGATAGATTTGAGCTTTCCCGGCAGCTGTAATGCTGAAGGGATGTATTGAAGGAGGATAGCGCAACTAGGACGGACAA
MO4E4 d06ab671-01 RS0015 Ankfn1__ENSMUST00000169201__1566__30__0.4__66.2099__1 RS0730 d06ab671-02	CGCGGTGGTGGTACGACATGAGGGATGTATTGAAGGAGGATTCTCTGATGGTAACTATGAGAATGTTGCCAAAGTTGAGGTGGGAGAGTATTAGCGCAACTAGGACGGACAA
MO4E4 d06ab671-01 RS0468 Ankfn1__ENSMUST00000169201__790__30__0.53333__72.0257__1 RS0095 d06ab671-02	CGCGGTGGTGGTACGACATGAAGGAGGAGGGTAATGATAGACTCTTGAAAGCTGACCGTTAGGGACGTGCTAAGAGTGAGTAGTAGTGGAGTAGCGCAACTAGGACGGACAA
MO4E4 d06ab671-01 RS0730 Ankfn1__ENSMUST00000169201__1047__30__0.5__68.7763__1 RS0095 d06ab671-02	CGCGGTGGTGGTACGACATGAAGTTGAGGTGGGAGAGTATTGGCTCTCTGTCGTCATAGTCTTTCCAGTTGAAGAGTGAGTAGTAGTGGAGTAGCGCAACTAGGACGGACAA
MO4E4 d06ab671-01 RS0468 Ankfn1__ENSMUST00000169201__1732__30__0.6__74.5203__1 RS0730 d06ab671-02	CGCGGTGGTGGTACGACATGAAGGAGGAGGGTAATGATAGAGAGCCGCTGATGGCTCCTCTTGTGGTAGGAAAGTTGAGGTGGGAGAGTATTAGCGCAACTAGGACGGACAA
MO4E4 d06ab671-01 RS0095 Ankfn1__ENSMUST00000169201__1885__30__0.5__69.9724__1 RS0015 d06ab671-02	CGCGGTGGTGGTACGACATGAAGAGTGAGTAGTAGTGGAGTCTTTTGGATCCACTCCCACTCCTCTTTGGAAGGGATGTATTGAAGGAGGATAGCGCAACTAGGACGGACAA
MO4E4 d06ab671-01 RS0015 Ankfn1__ENSMUST00000169201__1815__30__0.46667__69.7748__1 RS0468 d06ab671-02	CGCGGTGGTGGTACGACATGAGGGATGTATTGAAGGAGGATTTGGGTAGCTTTTGGGTTACGAGCACTTTGAAGGAGGAGGGTAATGATAGAAGCGCAACTAGGACGGACAA
MO4E4 d06ab671-01 RS0730 Ankfn1__ENSMUST00000169201__750__30__0.6__75.4211__1 RS0015 d06ab671-02	CGCGGTGGTGGTACGACATGAAGTTGAGGTGGGAGAGTATTATGAGACAGGCATTGGCTGGCACCTCTGGGAGGGATGTATTGAAGGAGGATAGCGCAACTAGGACGGACAA
MO4E4 d06ab671-01 RS0468 Ankfn1__ENSMUST00000169201__1953__30__0.46667__70.75__1 RS0095 d06ab671-02	CGCGGTGGTGGTACGACATGAAGGAGGAGGGTAATGATAGATAGAAGAACAATTGCATGGGGCAGTCAGCAAAGAGTGAGTAGTAGTGGAGTAGCGCAACTAGGACGGACAA
MO4E4 d06ab671-01 RS0095 Ankfn1__ENSMUST00000169201__1503__30__0.4__66.607__1 RS0730 d06ab671-02	CGCGGTGGTGGTACGACATGAAGAGTGAGTAGTAGTGGAGTCCCAAGTTGTGTGTTCCAAGTAAATTCTGTAAGTTGAGGTGGGAGAGTATTAGCGCAACTAGGACGGACAA
MO4E4 d06ab671-01 RS0468 Ankfn1__ENSMUST00000169201__247__30__0.6__73.2469__0.99912 RS0730 d06ab671-02	CGCGGTGGTGGTACGACATGAAGGAGGAGGGTAATGATAGACGAGTGACTGCCCTTCAGCTTCTCCGAGAGAAGTTGAGGTGGGAGAGTATTAGCGCAACTAGGACGGACAA
MO4E4 d06ab671-01 RS0015 Ankfn1__ENSMUST00000169201__931__30__0.56667__73.3296__1 RS0095 d06ab671-02	CGCGGTGGTGGTACGACATGAGGGATGTATTGAAGGAGGATGCCCGTGGTGAGTCCTGTGATTGTACACCTAAGAGTGAGTAGTAGTGGAGTAGCGCAACTAGGACGGACAA
MO4E4 d06ab671-01 RS0015 Ankfn1__ENSMUST00000169201__2158__30__0.53333__71.5548__1 RS0468 d06ab671-02	CGCGGTGGTGGTACGACATGAGGGATGTATTGAAGGAGGATGAGGTTAAGAAACCCTGAGTGCGGGGTGTAAAGGAGGAGGGTAATGATAGAAGCGCAACTAGGACGGACAA
MO4E4 d06ab671-01 RS0730 Ankfn1__ENSMUST00000169201__1775__30__0.43333__66.0197__1 RS0015 d06ab671-02	CGCGGTGGTGGTACGACATGAAGTTGAGGTGGGAGAGTATTCAGAGCTACACAGCTTTAGGTAACCTAGATAGGGATGTATTGAAGGAGGATAGCGCAACTAGGACGGACAA
MO4E4 d06ab671-01 RS0468 Ankfn1__ENSMUST00000169201__132__30__0.46667__70.2891__1 RS0095 d06ab671-02	CGCGGTGGTGGTACGACATGAAGGAGGAGGGTAATGATAGATGGGTCATTTTCGAGCAGTAGTTCCAGCTTAAGAGTGAGTAGTAGTGGAGTAGCGCAACTAGGACGGACAA
MO4E4 d06ab671-01 RS0095 Ankfn1__ENSMUST00000169201__1642__30__0.46667__69.352__1 RS0730 d06ab671-02	CGCGGTGGTGGTACGACATGAAGAGTGAGTAGTAGTGGAGTCAGAGACTTCCTCTGGCTTTGCAGTTTTGAAAGTTGAGGTGGGAGAGTATTAGCGCAACTAGGACGGACAA
MO4E4 d06ab671-01 RS0730 Ankfn1__ENSMUST00000169201__821__30__0.6__75.0099__1 RS0468 d06ab671-02	CGCGGTGGTGGTACGACATGAAGTTGAGGTGGGAGAGTATTTGGTCACTACGGCTGCGTTGACACTGAGGGAAGGAGGAGGGTAATGATAGAAGCGCAACTAGGACGGACAA
MO4E4 d06ab671-01 RS0095 Ankfn1__ENSMUST00000169201__810__30__0.56667__73.1701__1 RS0015 d06ab671-02	CGCGGTGGTGGTACGACATGAAGAGTGAGTAGTAGTGGAGTGCTGCGTTGACACTGAGGGGCTCTTGAAAGAGGGATGTATTGAAGGAGGATAGCGCAACTAGGACGGACAA
MO4E4 d06ab671-01 RS0468 Ankfn1__ENSMUST00000169201__1712__30__0.43333__66.936__1 RS0015 d06ab671-02	CGCGGTGGTGGTACGACATGAAGGAGGAGGGTAATGATAGATGTGGTAGGACAGAATATCCTGGATGGTTAAGGGATGTATTGAAGGAGGATAGCGCAACTAGGACGGACAA
MO4E4 d06ab671-01 RS0730 Ankfn1__ENSMUST00000169201__831__30__0.53333__72.341__1 RS0015 d06ab671-02	CGCGGTGGTGGTACGACATGAAGTTGAGGTGGGAGAGTATTACTTTGTACCTGGTCACTACGGCTGCGTTGAGGGATGTATTGAAGGAGGATAGCGCAACTAGGACGGACAA
MO4E4 d06ab671-01 RS0468 Ankfn1__ENSMUST00000169201__1973__30__0.53333__71.5161__1 RS0095 d06ab671-02	CGCGGTGGTGGTACGACATGAAGGAGGAGGGTAATGATAGACCACTGCCATCTGGAGCTCGTAGAAGAACAAAGAGTGAGTAGTAGTGGAGTAGCGCAACTAGGACGGACAA
MO4E4 d06ab671-01 RS0095 Ankfn1__ENSMUST00000169201__352__30__0.46667__71.6012__1 RS0730 d06ab671-02	CGCGGTGGTGGTACGACATGAAGAGTGAGTAGTAGTGGAGTTTGCTCAACTGCCTCAAACATGGCTTCGTTAAGTTGAGGTGGGAGAGTATTAGCGCAACTAGGACGGACAA
MO4E4 d06ab671-01 RS0468 Ankfn1__ENSMUST00000169201__2148__30__0.5__70.2189__1 RS0730 d06ab671-02	CGCGGTGGTGGTACGACATGAAGGAGGAGGGTAATGATAGAAACCCTGAGTGCGGGGTGTAAGGATTATTCAAGTTGAGGTGGGAGAGTATTAGCGCAACTAGGACGGACAA
MO4E4 d06ab671-01 RS0015 Ankfn1__ENSMUST00000169201__1555__30__0.4__67.6895__1 RS0095 d06ab671-02	CGCGGTGGTGGTACGACATGAGGGATGTATTGAAGGAGGATAACTATGAGAATGTTGCCATGGCGATCTTTAAGAGTGAGTAGTAGTGGAGTAGCGCAACTAGGACGGACAA
MO4E4 d06ab671-01 RS0468 Ankfn1__ENSMUST00000169201__653__30__0.53333__71.006__0.90394 RS0015 d06ab671-02	CGCGGTGGTGGTACGACATGAAGGAGGAGGGTAATGATAGAGCTGCTTCTCTTTCTCTGTGTTGTCCAGGGAGGGATGTATTGAAGGAGGATAGCGCAACTAGGACGGACAA
MO4E4 d06ab671-01 RS0730 Ankfn1__ENSMUST00000169201__2032__30__0.6__73.8668__1 RS0015 d06ab671-02	CGCGGTGGTGGTACGACATGAAGTTGAGGTGGGAGAGTATTGTAGAGGCGGAAGTTCCTTGCCTGGTGTCGAGGGATGTATTGAAGGAGGATAGCGCAACTAGGACGGACAA
MO4E4 d06ab671-01 RS0095 Ankfn1__ENSMUST00000169201__861__30__0.46667__67.8838__1 RS0468 d06ab671-02	CGCGGTGGTGGTACGACATGAAGAGTGAGTAGTAGTGGAGTGGGGAAAAGTCTTTAGACATGCTCCATTCCAAGGAGGAGGGTAATGATAGAAGCGCAACTAGGACGGACAA
MO4E4 d06ab671-01 RS0730 Ankfn1__ENSMUST00000169201__392__30__0.43333__67.5669__1 RS0095 d06ab671-02	CGCGGTGGTGGTACGACATGAAGTTGAGGTGGGAGAGTATTTATATTGGTAGAGGAGGAGTTGCACAGCATAAGAGTGAGTAGTAGTGGAGTAGCGCAACTAGGACGGACAA
MO4E4 d06ab671-01 RS0468 Ankfn1__ENSMUST00000169201__122__30__0.5__70.0125__1 RS0730 d06ab671-02	CGCGGTGGTGGTACGACATGAAGGAGGAGGGTAATGATAGATCGAGCAGTAGTTCCAGCTTAAGCTCTTCGAAGTTGAGGTGGGAGAGTATTAGCGCAACTAGGACGGACAA
MO4E4 d06ab671-01 RS0015 Ankfn1__ENSMUST00000169201__302__30__0.5__70.0183__1 RS0095 d06ab671-02	CGCGGTGGTGGTACGACATGAGGGATGTATTGAAGGAGGATTCTTTCTGAGACTCAGCCGATCCGTTCTTGAAGAGTGAGTAGTAGTGGAGTAGCGCAACTAGGACGGACAA
MO4E4 d06ab671-01 RS0015 Ankfn1__ENSMUST00000169201__82__30__0.5__70.9766__1 RS0468 d06ab671-02	CGCGGTGGTGGTACGACATGAGGGATGTATTGAAGGAGGATGGAACAAGTTGCTGGTAAGTGTCCAGTGCTAAGGAGGAGGGTAATGATAGAAGCGCAACTAGGACGGACAA
MO4E4 d06ab671-01 RS0015 Ankfn1__ENSMUST00000169201__42__30__0.43333__67.6195__0.93163 RS0730 d06ab671-02	CGCGGTGGTGGTACGACATGAGGGATGTATTGAAGGAGGATAAATCACATTGGCTCTGCTTTCTCCTGTAGAAGTTGAGGTGGGAGAGTATTAGCGCAACTAGGACGGACAA
MO4E4 d06ab671-01 RS0468 Ankfn1__ENSMUST00000169201__1371__30__0.4__66.0806__1 RS0095 d06ab671-02	CGCGGTGGTGGTACGACATGAAGGAGGAGGGTAATGATAGAATACAAGACAGCTTCATGAACCACAGAAAGAAGAGTGAGTAGTAGTGGAGTAGCGCAACTAGGACGGACAA
MO4E4 d06ab671-01 RS0730 Ankfn1__ENSMUST00000169201__1915__30__0.46667__67.3559__0.94865 RS0095 d06ab671-02	CGCGGTGGTGGTACGACATGAAGTTGAGGTGGGAGAGTATTCACACTTTCCATAGACTCAGAGCCAGAAAGAAGAGTGAGTAGTAGTGGAGTAGCGCAACTAGGACGGACAA
MO4E4 d06ab671-01 RS0468 Ankfn1__ENSMUST00000169201__1117__30__0.53333__71.2995__1 RS0730 d06ab671-02	CGCGGTGGTGGTACGACATGAAGGAGGAGGGTAATGATAGAGTAATGCTGATGAAGGGCTCGGACTTGCTGAAGTTGAGGTGGGAGAGTATTAGCGCAACTAGGACGGACAA
MO4E4 d06ab671-01 RS0095 Ankfn1__ENSMUST00000169201__1722__30__0.5__69.2243__1 RS0015 d06ab671-02	CGCGGTGGTGGTACGACATGAAGAGTGAGTAGTAGTGGAGTTGGCTCCTCTTGTGGTAGGACAGAATATCCAGGGATGTATTGAAGGAGGATAGCGCAACTAGGACGGACAA
MO4E4 d06ab671-01 RS0468 Ankfn1__ENSMUST00000169201__1535__30__0.43333__66.0888__1 RS0015 d06ab671-02	CGCGGTGGTGGTACGACATGAAGGAGGAGGGTAATGATAGAGGCGATCTTTAATGGGCTCATAGTAAAGTCAGGGATGTATTGAAGGAGGATAGCGCAACTAGGACGGACAA
MO4E4 d06ab671-01 RS0015 Ankfn1__ENSMUST00000169201__2042__30__0.56667__71.8922__1 RS0730 d06ab671-02	CGCGGTGGTGGTACGACATGAGGGATGTATTGAAGGAGGATCCTCCTGTGTGTAGAGGCGGAAGTTCCTTGAAGTTGAGGTGGGAGAGTATTAGCGCAACTAGGACGGACAA
MO4E4 d06ab671-01 RS0468 Ankfn1__ENSMUST00000169201__1943__30__0.46667__70.7507__1 RS0095 d06ab671-02	CGCGGTGGTGGTACGACATGAAGGAGGAGGGTAATGATAGAATTGCATGGGGCAGTCAGCATTATGATCCAAAGAGTGAGTAGTAGTGGAGTAGCGCAACTAGGACGGACAA
MO4E4 d06ab671-01 RS0730 Ankfn1__ENSMUST00000169201__555__30__0.56667__74.018__1 RS0095 d06ab671-02	CGCGGTGGTGGTACGACATGAAGTTGAGGTGGGAGAGTATTTTGAGATGCATTGCTCGGCTCTCCAGGCTGAAGAGTGAGTAGTAGTGGAGTAGCGCAACTAGGACGGACAA
MO4E4 d06ab671-01 RS0730 Ankfn1__ENSMUST00000169201__972__30__0.4__66.2193__1 RS0468 d06ab671-02	CGCGGTGGTGGTACGACATGAAGTTGAGGTGGGAGAGTATTCCTTTCATGTTGTAAGCTGAGACTTGAACAAAGGAGGAGGGTAATGATAGAAGCGCAACTAGGACGGACAA
MO4E4 d06ab671-01 RS0095 Ankfn1__ENSMUST00000169201__1185__30__0.6__75.3276__1 RS0015 d06ab671-02	CGCGGTGGTGGTACGACATGAAGAGTGAGTAGTAGTGGAGTTGCTTCAGGCTCCTGGACACCGACTGCTTGAGGGATGTATTGAAGGAGGATAGCGCAACTAGGACGGACAA
MO4E4 d06ab671-01 RS0468 Ankfn1__ENSMUST00000169201__841__30__0.5__69.0123__1 RS0015 d06ab671-02	CGCGGTGGTGGTACGACATGAAGGAGGAGGGTAATGATAGAGCTCCATTCCACTTTGTACCTGGTCACTACAGGGATGTATTGAAGGAGGATAGCGCAACTAGGACGGACAA
MO4E4 d06ab671-01 RS0451 Ano4__ENSMUST00000182341__2826__30__0.53333__72.3153__1 RS0384 d06ab671-02	CGCGGTGGTGGTACGACATGAGGAGTAGTTGGTTGTTAGGAAGGGGTTCCTGAGAACTCACTGCCATCAGAATAGAGTTGATAGAGGGAGAAAGCGCAACTAGGACGGACAA
MO4E4 d06ab671-01 RS0639 Ano4__ENSMUST00000182341__1427__30__0.5__70.0301__1 RS0384 d06ab671-02	CGCGGTGGTGGTACGACATGAAGTGTGGGATTGATGAGATATTACTGACTTGGCAGTGATCCAGAGTGGTGATAGAGTTGATAGAGGGAGAAAGCGCAACTAGGACGGACAA
MO4E4 d06ab671-01 RS0730 Ano4__ENSMUST00000182341__279__30__0.53333__71.5912__1 RS0384 d06ab671-02	CGCGGTGGTGGTACGACATGAAGTTGAGGTGGGAGAGTATTGGCCTCCATTTTTATTGACCGTCTGCCTGGATAGAGTTGATAGAGGGAGAAAGCGCAACTAGGACGGACAA
MO4E4 d06ab671-01 RS0451 Ano4__ENSMUST00000182341__729__30__0.43333__66.1828__1 RS0639 d06ab671-02	CGCGGTGGTGGTACGACATGAGGAGTAGTTGGTTGTTAGGAGGACTCTTTCTCCATTTGTAATCCTTCTGCAAGTGTGGGATTGATGAGATAAGCGCAACTAGGACGGACAA
MO4E4 d06ab671-01 RS0730 Ano4__ENSMUST00000182341__1367__30__0.6__75.6643__1 RS0451 d06ab671-02	CGCGGTGGTGGTACGACATGAAGTTGAGGTGGGAGAGTATTAAGGCTGCGGGGAAGAGCATGCCTGTGTACAGGAGTAGTTGGTTGTTAGGAAGCGCAACTAGGACGGACAA
MO4E4 d06ab671-01 RS0639 Ano4__ENSMUST00000182341__3353__30__0.5__72.6488__1 RS0730 d06ab671-02	CGCGGTGGTGGTACGACATGAAGTGTGGGATTGATGAGATATAGCAATTGTGTGCTGGACTGCAGCGTGATAAGTTGAGGTGGGAGAGTATTAGCGCAACTAGGACGGACAA
MO4E4 d06ab671-01 RS0451 Ano4__ENSMUST00000182341__2398__30__0.46667__69.4964__1 RS0384 d06ab671-02	CGCGGTGGTGGTACGACATGAGGAGTAGTTGGTTGTTAGGAAGAGTCCATAGGCATTCATCGGCTGAAGATATAGAGTTGATAGAGGGAGAAAGCGCAACTAGGACGGACAA
MO4E4 d06ab671-01 RS0639 Ano4__ENSMUST00000182341__2368__30__0.4__66.7404__1 RS0384 d06ab671-02	CGCGGTGGTGGTACGACATGAAGTGTGGGATTGATGAGATATGTAGTCCTTTTCCCACTGTGGGAAATTTAATAGAGTTGATAGAGGGAGAAAGCGCAACTAGGACGGACAA
MO4E4 d06ab671-01 RS0730 Ano4__ENSMUST00000182341__1526__30__0.5__70.4022__1 RS0384 d06ab671-02	CGCGGTGGTGGTACGACATGAAGTTGAGGTGGGAGAGTATTGTCACCTTGGCATAGACACAGCTGTCTGAAATAGAGTTGATAGAGGGAGAAAGCGCAACTAGGACGGACAA
MO4E4 d06ab671-01 RS0639 Ano4__ENSMUST00000182341__1117__30__0.4__66.588__0.996 RS0451 d06ab671-02	CGCGGTGGTGGTACGACATGAAGTGTGGGATTGATGAGATATCAGACCGATTTTATTCTTTCCTTCCTCGTAGGAGTAGTTGGTTGTTAGGAAGCGCAACTAGGACGGACAA
MO4E4 d06ab671-01 RS0730 Ano4__ENSMUST00000182341__3006__30__0.46667__68.0702__1 RS0451 d06ab671-02	CGCGGTGGTGGTACGACATGAAGTTGAGGTGGGAGAGTATTATCTTTCGGGAGGTCTGGTATCAGATAGGAAGGAGTAGTTGGTTGTTAGGAAGCGCAACTAGGACGGACAA
MO4E4 d06ab671-01 RS0639 Ano4__ENSMUST00000182341__164__30__0.4__66.4484__1 RS0730 d06ab671-02	CGCGGTGGTGGTACGACATGAAGTGTGGGATTGATGAGATACGCTTTTCAGCCCCATGAATAGATAAACTTAAGTTGAGGTGGGAGAGTATTAGCGCAACTAGGACGGACAA
MO4E4 d06ab671-01 RS0451 Ano4__ENSMUST00000182341__1177__30__0.53333__72.0754__1 RS0384 d06ab671-02	CGCGGTGGTGGTACGACATGAGGAGTAGTTGGTTGTTAGGATGTAACTTCCCTCATGCAGGGGAAAGGCAGATAGAGTTGATAGAGGGAGAAAGCGCAACTAGGACGGACAA
MO4E4 d06ab671-01 RS0384 Ano4__ENSMUST00000182341__1817__30__0.4__66.7275__1 RS0639 d06ab671-02	CGCGGTGGTGGTACGACATGATAGAGTTGATAGAGGGAGAAACCACGCAGATCATGAAGAATATTCCTGATAAGTGTGGGATTGATGAGATAAGCGCAACTAGGACGGACAA
MO4E4 d06ab671-01 RS0384 Ano4__ENSMUST00000182341__2016__30__0.46667__69.0516__1 RS0730 d06ab671-02	CGCGGTGGTGGTACGACATGATAGAGTTGATAGAGGGAGAAAGGCTGTTCCAGATTTGTTAGAAGGAGTGCAAGTTGAGGTGGGAGAGTATTAGCGCAACTAGGACGGACAA
MO4E4 d06ab671-01 RS0451 Ano4__ENSMUST00000182341__1457__30__0.4__66.8814__1 RS0639 d06ab671-02	CGCGGTGGTGGTACGACATGAGGAGTAGTTGGTTGTTAGGAATGATGATATCTGTTGCTTGGCAGACTTCTAAGTGTGGGATTGATGAGATAAGCGCAACTAGGACGGACAA
MO4E4 d06ab671-01 RS0451 Ano4__ENSMUST00000182341__477__30__0.4__67.0059__1 RS0730 d06ab671-02	CGCGGTGGTGGTACGACATGAGGAGTAGTTGGTTGTTAGGAGTTGACAGCCTCAAGTTCGTCAAAAAGAATAAGTTGAGGTGGGAGAGTATTAGCGCAACTAGGACGGACAA
MO4E4 d06ab671-01 RS0639 Ano4__ENSMUST00000182341__2886__30__0.6__73.5357__1 RS0730 d06ab671-02	CGCGGTGGTGGTACGACATGAAGTGTGGGATTGATGAGATAGCCATAGGGTGCCAAAGAGTGAGGAGGGTCAAGTTGAGGTGGGAGAGTATTAGCGCAACTAGGACGGACAA
MO4E4 d06ab671-01 RS0384 Ano4__ENSMUST00000182341__3694__30__0.4__66.1997__1 RS0451 d06ab671-02	CGCGGTGGTGGTACGACATGATAGAGTTGATAGAGGGAGAAAGAAATACATCTATGGCCATCCACATAGCTAGGAGTAGTTGGTTGTTAGGAAGCGCAACTAGGACGGACAA
MO4E4 d06ab671-01 RS0384 Ano4__ENSMUST00000182341__106__30__0.5__70.6304__1 RS0639 d06ab671-02	CGCGGTGGTGGTACGACATGATAGAGTTGATAGAGGGAGAAAAGGAGAAAGGATCCTTCCTCGGTGTCTGTAAGTGTGGGATTGATGAGATAAGCGCAACTAGGACGGACAA
MO4E4 d06ab671-01 RS0384 Ano4__ENSMUST00000182341__3036__30__0.53333__68.7809__1 RS0730 d06ab671-02	CGCGGTGGTGGTACGACATGATAGAGTTGATAGAGGGAGAAGTACTTCTCTCTCCTCATCCGGTCCCTTAGAAGTTGAGGTGGGAGAGTATTAGCGCAACTAGGACGGACAA
MO4E4 d06ab671-01 RS0639 Ano4__ENSMUST00000182341__1616__30__0.5__70.8527__0.9492 RS0451 d06ab671-02	CGCGGTGGTGGTACGACATGAAGTGTGGGATTGATGAGATACGGCGTCTCTTCCAGAATTCCAGGAAAACAAGGAGTAGTTGGTTGTTAGGAAGCGCAACTAGGACGGACAA
MO4E4 d06ab671-01 RS0451 Ano4__ENSMUST00000182341__861__30__0.5__70.639__1 RS0730 d06ab671-02	CGCGGTGGTGGTACGACATGAGGAGTAGTTGGTTGTTAGGACTTGTACCGGCGGGGCAGGTAATAGATTTTAAGTTGAGGTGGGAGAGTATTAGCGCAACTAGGACGGACAA
MO4E4 d06ab671-01 RS0730 Ano4__ENSMUST00000182341__2312__30__0.4__66.0593__1 RS0639 d06ab671-02	CGCGGTGGTGGTACGACATGAAGTTGAGGTGGGAGAGTATTCGGACTTTTCTTCTAGTCCACCAATTTTGAAAGTGTGGGATTGATGAGATAAGCGCAACTAGGACGGACAA
MO4E4 d06ab671-01 RS0451 Ano4__ENSMUST00000182341__924__30__0.46667__68.5462__1 RS0384 d06ab671-02	CGCGGTGGTGGTACGACATGAGGAGTAGTTGGTTGTTAGGACATTGGCTTCTTAGGTAACCATCTCCGGAAATAGAGTTGATAGAGGGAGAAAGCGCAACTAGGACGGACAA
MO4E4 d06ab671-01 RS0384 Ano4__ENSMUST00000182341__334__30__0.4__67.063__1 RS0730 d06ab671-02	CGCGGTGGTGGTACGACATGATAGAGTTGATAGAGGGAGAAGTCCACCTTCTGCGTGGAAAACTTTATTTTAAGTTGAGGTGGGAGAGTATTAGCGCAACTAGGACGGACAA
MO4E4 d06ab671-01 RS0639 Ano4__ENSMUST00000182341__3520__30__0.4__66.312__0.97657 RS0451 d06ab671-02	CGCGGTGGTGGTACGACATGAAGTGTGGGATTGATGAGATATTAAGCCCAGTGTCTGTAAAATTCACATGGAGGAGTAGTTGGTTGTTAGGAAGCGCAACTAGGACGGACAA
MO4E4 d06ab671-01 RS0451 Ano4__ENSMUST00000182341__2093__30__0.4__66.7933__1 RS0730 d06ab671-02	CGCGGTGGTGGTACGACATGAGGAGTAGTTGGTTGTTAGGAGTGGAGCTGTTCAGATTGACAAACTGAAAAAAGTTGAGGTGGGAGAGTATTAGCGCAACTAGGACGGACAA
MO4E4 d06ab671-01 RS0730 Ano4__ENSMUST00000182341__3066__30__0.46667__67.8002__0.93743 RS0639 d06ab671-02	CGCGGTGGTGGTACGACATGAAGTTGAGGTGGGAGAGTATTCTCAGCCTCATACATCATCTCCTGGATCAAAAGTGTGGGATTGATGAGATAAGCGCAACTAGGACGGACAA
MO4E4 d06ab671-01 RS0451 Ano4__ENSMUST00000182341__2856__30__0.5__67.8807__1 RS0384 d06ab671-02	CGCGGTGGTGGTACGACATGAGGAGTAGTTGGTTGTTAGGACCGGTAGTCTCGATATCTGCAGTACTTCAGATAGAGTTGATAGAGGGAGAAAGCGCAACTAGGACGGACAA
MO4E4 d06ab671-01 RS0639 Ano4__ENSMUST00000182341__1787__30__0.4__66.5798__0.98163 RS0384 d06ab671-02	CGCGGTGGTGGTACGACATGAAGTGTGGGATTGATGAGATAGCAGAAACGATAAGTCTGCTGCATTTATCAATAGAGTTGATAGAGGGAGAAAGCGCAACTAGGACGGACAA
MO4E4 d06ab671-01 RS0730 Ano4__ENSMUST00000182341__2701__30__0.43333__67.8035__1 RS0384 d06ab671-02	CGCGGTGGTGGTACGACATGAAGTTGAGGTGGGAGAGTATTGGCCTGCACAAGGTCCATATTTATAAGCATATAGAGTTGATAGAGGGAGAAAGCGCAACTAGGACGGACAA
MO4E4 d06ab671-01 RS0639 Ano4__ENSMUST00000182341__1245__30__0.56667__71.93__1 RS0451 d06ab671-02	CGCGGTGGTGGTACGACATGAAGTGTGGGATTGATGAGATAGGCCCAGCACTCATACAGTAGATGTCGGTGAGGAGTAGTTGGTTGTTAGGAAGCGCAACTAGGACGGACAA
MO4E4 d06ab671-01 RS0730 Ano4__ENSMUST00000182341__1586__30__0.53333__71.617__1 RS0451 d06ab671-02	CGCGGTGGTGGTACGACATGAAGTTGAGGTGGGAGAGTATTGTAGCCCAGACTGCCATGAACACAGCAAAGAGGAGTAGTTGGTTGTTAGGAAGCGCAACTAGGACGGACAA
MO4E4 d06ab671-01 RS0639 Ano4__ENSMUST00000182341__1014__30__0.4__66.8846__1 RS0730 d06ab671-02	CGCGGTGGTGGTACGACATGAAGTGTGGGATTGATGAGATATATGATGAAGTGATGGATCCTTTGTTGGCTAAGTTGAGGTGGGAGAGTATTAGCGCAACTAGGACGGACAA
MO4E4 d06ab671-01 RS0384 Ano4__ENSMUST00000182341__1044__30__0.4__66.5252__1 RS0451 d06ab671-02	CGCGGTGGTGGTACGACATGATAGAGTTGATAGAGGGAGAAGGCATTGTTGAAGAAAGTGTCTTTGTTGTGAGGAGTAGTTGGTTGTTAGGAAGCGCAACTAGGACGGACAA
MO4E4 d06ab671-01 RS0639 Ano4__ENSMUST00000182341__598__30__0.46667__69.0751__1 RS0384 d06ab671-02	CGCGGTGGTGGTACGACATGAAGTGTGGGATTGATGAGATAGTCCATTGGATTTGTTTCGTTCTCGCACTGATAGAGTTGATAGAGGGAGAAAGCGCAACTAGGACGGACAA
MO4E4 d06ab671-01 RS0730 Ano4__ENSMUST00000182341__1496__30__0.4__67.0417__0.98654 RS0384 d06ab671-02	CGCGGTGGTGGTACGACATGAAGTTGAGGTGGGAGAGTATTAGCCTCATGAATGGACAGTATTTGTCACATATAGAGTTGATAGAGGGAGAAAGCGCAACTAGGACGGACAA
MO4E4 d06ab671-01 RS0451 Ano4__ENSMUST00000182341__3156__30__0.46667__69.5949__1 RS0639 d06ab671-02	CGCGGTGGTGGTACGACATGAGGAGTAGTTGGTTGTTAGGAAAATCAACTGTCACCTTGTCATGGCCACTCAAGTGTGGGATTGATGAGATAAGCGCAACTAGGACGGACAA
MO4E4 d06ab671-01 RS0451 Ano4__ENSMUST00000182341__661__30__0.4__66.0802__1 RS0730 d06ab671-02	CGCGGTGGTGGTACGACATGAGGAGTAGTTGGTTGTTAGGAGAGGGTTGGATTTTCTGTACACAAGAATGTAAGTTGAGGTGGGAGAGTATTAGCGCAACTAGGACGGACAA
MO4E4 d06ab671-01 RS0730 Ano4__ENSMUST00000182341__444__30__0.4__67.0463__1 RS0639 d06ab671-02	CGCGGTGGTGGTACGACATGAAGTTGAGGTGGGAGAGTATTGACATCCTTGGCCATTTCTTGTATTGCATTAAGTGTGGGATTGATGAGATAAGCGCAACTAGGACGGACAA
MO4E4 d06ab671-01 RS0451 Ano4__ENSMUST00000182341__2278__30__0.43333__67.7095__1 RS0384 d06ab671-02	CGCGGTGGTGGTACGACATGAGGAGTAGTTGGTTGTTAGGAACGGGTAGCCAAGTTCCATGAAATTATTCCATAGAGTTGATAGAGGGAGAAAGCGCAACTAGGACGGACAA
MO4E4 d06ab671-01 RS0639 Ano4__ENSMUST00000182341__3195__30__0.4__66.4484__0.9774 RS0384 d06ab671-02	CGCGGTGGTGGTACGACATGAAGTGTGGGATTGATGAGATACACTGCCAGAAGTAAACAAAATTCAGGTCTATAGAGTTGATAGAGGGAGAAAGCGCAACTAGGACGGACAA
MO4E4 d06ab671-01 RS0384 Ano4__ENSMUST00000182341__1713__30__0.43333__68.1866__1 RS0730 d06ab671-02	CGCGGTGGTGGTACGACATGATAGAGTTGATAGAGGGAGAACCGCTCTTTCTTGGAATACTTGGCTTCAAAAAGTTGAGGTGGGAGAGTATTAGCGCAACTAGGACGGACAA
MO4E4 d06ab671-01 RS0639 Ano4__ENSMUST00000182341__1743__30__0.43333__68.8041__0.98462 RS0451 d06ab671-02	CGCGGTGGTGGTACGACATGAAGTGTGGGATTGATGAGATAAGGTTCTGGCTTTCCTGAAATGGGATTCATAGGAGTAGTTGGTTGTTAGGAAGCGCAACTAGGACGGACAA
MO4E4 d06ab671-01 RS0730 Ano4__ENSMUST00000182341__2731__30__0.5__71.9147__0.99977 RS0451 d06ab671-02	CGCGGTGGTGGTACGACATGAAGTTGAGGTGGGAGAGTATTCAACCATGCACTTTTGCCCAGCTTCTCCTTAGGAGTAGTTGGTTGTTAGGAAGCGCAACTAGGACGGACAA
MO4E4 d06ab671-01 RS0639 Ano4__ENSMUST00000182341__394__30__0.56667__74.3907__1 RS0730 d06ab671-02	CGCGGTGGTGGTACGACATGAAGTGTGGGATTGATGAGATACATCGCTCTTTGGGCCGTCGGGCAGTATTTAAGTTGAGGTGGGAGAGTATTAGCGCAACTAGGACGGACAA
MO4E4 d06ab671-01 RS0384 Ano4__ENSMUST00000182341__831__30__0.43333__67.6433__1 RS0451 d06ab671-02	CGCGGTGGTGGTACGACATGATAGAGTTGATAGAGGGAGAATCTCCTGAAAGGCATCCGTACATTCATTTGAGGAGTAGTTGGTTGTTAGGAAGCGCAACTAGGACGGACAA
MO4E4 d06ab671-01 RS0384 Ano4__ENSMUST00000182341__1305__30__0.43333__67.2721__1 RS0639 d06ab671-02	CGCGGTGGTGGTACGACATGATAGAGTTGATAGAGGGAGAACTCTCCAAAATATCGCCTGACAAGATCCAAAAGTGTGGGATTGATGAGATAAGCGCAACTAGGACGGACAA
MO4E4 d06ab671-01 RS0384 Ano4__ENSMUST00000182341__194__30__0.53333__72.7311__0.99531 RS0730 d06ab671-02	CGCGGTGGTGGTACGACATGATAGAGTTGATAGAGGGAGAAGCCACACTTCGCCGTTGATGGATTTGCAAGAAGTTGAGGTGGGAGAGTATTAGCGCAACTAGGACGGACAA
MO4E4 d06ab671-01 RS0639 Ano4__ENSMUST00000182341__3862__30__0.4__66.4789__1 RS0451 d06ab671-02	CGCGGTGGTGGTACGACATGAAGTGTGGGATTGATGAGATAGGCTTCATGTTGGTGACTCTTTAAATGTGAAGGAGTAGTTGGTTGTTAGGAAGCGCAACTAGGACGGACAA
MO4E4 d06ab671-01 RS0451 Ano4__ENSMUST00000182341__3096__30__0.6__73.7434__0.94065 RS0730 d06ab671-02	CGCGGTGGTGGTACGACATGAGGAGTAGTTGGTTGTTAGGACTCCTTCCGTTCTTTCTGGAGGCGCTCCAGAAGTTGAGGTGGGAGAGTATTAGCGCAACTAGGACGGACAA
MO4E4 d06ab671-01 RS0730 Ano4__ENSMUST00000182341__2608__30__0.46667__67.9796__1 RS0639 d06ab671-02	CGCGGTGGTGGTACGACATGAAGTTGAGGTGGGAGAGTATTGAATCCCAATGCCTTCGAGAATTCCATACCAAGTGTGGGATTGATGAGATAAGCGCAACTAGGACGGACAA
MO4E4 d06ab671-01 RS0451 Ano4__ENSMUST00000182341__3448__30__0.43333__66.612__1 RS0384 d06ab671-02	CGCGGTGGTGGTACGACATGAGGAGTAGTTGGTTGTTAGGACCCAGTATACAAGTCTCCCCTTGGTTTTAAATAGAGTTGATAGAGGGAGAAAGCGCAACTAGGACGGACAA
MO4E4 d06ab671-01 RS0384 Ano4__ENSMUST00000182341__16__30__0.6__74.9949__0.96947 RS0639 d06ab671-02	CGCGGTGGTGGTACGACATGATAGAGTTGATAGAGGGAGAAACACAAGTCCTTTCAGCCTCCCCTCCAGCCAAGTGTGGGATTGATGAGATAAGCGCAACTAGGACGGACAA
MO4E4 d06ab671-01 RS0730 Ano4__ENSMUST00000182341__2578__30__0.43333__68.713__1 RS0384 d06ab671-02	CGCGGTGGTGGTACGACATGAAGTTGAGGTGGGAGAGTATTAAATTCCTATGTCTTTGGCTCTCGAAGCCAATAGAGTTGATAGAGGGAGAAAGCGCAACTAGGACGGACAA
MO4E4 d06ab671-01 RS0451 Ano4__ENSMUST00000182341__1912__30__0.43333__66.7149__1 RS0639 d06ab671-02	CGCGGTGGTGGTACGACATGAGGAGTAGTTGGTTGTTAGGACCTGAGAGTTATTCCTGATTAATGCCCACTAAGTGTGGGATTGATGAGATAAGCGCAACTAGGACGGACAA
MO4E4 d06ab671-01 RS0730 Ano4__ENSMUST00000182341__984__30__0.5__69.2421__1 RS0451 d06ab671-02	CGCGGTGGTGGTACGACATGAAGTTGAGGTGGGAGAGTATTGAAAGGGGCAGTGTAGCAGTCATTCTCTTCAGGAGTAGTTGGTTGTTAGGAAGCGCAACTAGGACGGACAA
MO4E4 d06ab671-01 RS0730 Ano4__ENSMUST00000182341__3383__30__0.43333__67.5308__1 RS0639 d06ab671-02	CGCGGTGGTGGTACGACATGAAGTTGAGGTGGGAGAGTATTTTGCTCGGTCAAGAATGGTCTATGGATAGAAAGTGTGGGATTGATGAGATAAGCGCAACTAGGACGGACAA
MO4E4 d06ab671-01 RS0384 Ano4__ENSMUST00000182341__1147__30__0.5__70.8035__1 RS0451 d06ab671-02	CGCGGTGGTGGTACGACATGATAGAGTTGATAGAGGGAGAACTTCATAGGAGCCATTGGTAAGCAAGCGGTAGGAGTAGTTGGTTGTTAGGAAGCGCAACTAGGACGGACAA
MO4E4 d06ab671-01 RS0384 Ano4__ENSMUST00000182341__2488__30__0.53333__72.46__1 RS0639 d06ab671-02	CGCGGTGGTGGTACGACATGATAGAGTTGATAGAGGGAGAATCAGTAAGGCCAGAAGCGGTGCTAGAGGAAAAGTGTGGGATTGATGAGATAAGCGCAACTAGGACGGACAA
MO4E4 d06ab671-01 RS0384 Ano4__ENSMUST00000182341__1877__30__0.6__74.7037__1 RS0730 d06ab671-02	CGCGGTGGTGGTACGACATGATAGAGTTGATAGAGGGAGAAGCAGCGAAAGTGCTCACAGTCACCACCCTGAAGTTGAGGTGGGAGAGTATTAGCGCAACTAGGACGGACAA
MO4E4 d06ab671-01 RS0451 Ano4__ENSMUST00000182341__46__30__0.53333__72.5981__0.94803 RS0639 d06ab671-02	CGCGGTGGTGGTACGACATGAGGAGTAGTTGGTTGTTAGGAAAAGTGATGGGAGGCAGCAAAGCTCTCCACAAGTGTGGGATTGATGAGATAAGCGCAACTAGGACGGACAA
MO4E4 d06ab671-01 RS0451 Ano4__ENSMUST00000182341__568__30__0.6__75.3341__0.98769 RS0730 d06ab671-02	CGCGGTGGTGGTACGACATGAGGAGTAGTTGGTTGTTAGGATCTCTCCCCCTGCTTCTAGCCTGCTGGTGTAAGTTGAGGTGGGAGAGTATTAGCGCAACTAGGACGGACAA
MO4E4 d06ab671-01 RS0639 Ano4__ENSMUST00000182341__507__30__0.43333__69.1695__1 RS0730 d06ab671-02	CGCGGTGGTGGTACGACATGAAGTGTGGGATTGATGAGATAAAGCAGAGAATCATCATCTTTGCAAGGGCTAAGTTGAGGTGGGAGAGTATTAGCGCAACTAGGACGGACAA
MO4E4 d06ab671-01 RS0451 Ano4__ENSMUST00000182341__249__30__0.6__74.935__1 RS0384 d06ab671-02	CGCGGTGGTGGTACGACATGAGGAGTAGTTGGTTGTTAGGATGGGAGTGAGGAATGCCTGACCACAGGCAGATAGAGTTGATAGAGGGAGAAAGCGCAACTAGGACGGACAA
MO4E4 d06ab671-01 RS0639 Ano4__ENSMUST00000182341__1847__30__0.5__70.8435__1 RS0384 d06ab671-02	CGCGGTGGTGGTACGACATGAAGTGTGGGATTGATGAGATATAAATGACGATCCCGAACACAGCAGCGATCATAGAGTTGATAGAGGGAGAAAGCGCAACTAGGACGGACAA
MO4E4 d06ab671-01 RS0384 Ano4__ENSMUST00000182341__3583__30__0.4__66.0884__1 RS0730 d06ab671-02	CGCGGTGGTGGTACGACATGATAGAGTTGATAGAGGGAGAAGTGTCATTTGGTGATGTAGAACAGGACATTAAGTTGAGGTGGGAGAGTATTAGCGCAACTAGGACGGACAA
MO4E4 d06ab671-01 RS0639 Ano4__ENSMUST00000182341__1215__30__0.4__66.3502__1 RS0451 d06ab671-02	CGCGGTGGTGGTACGACATGAAGTGTGGGATTGATGAGATAGTTTACAGCTCCATGGGTTTTAATGGAGTTAGGAGTAGTTGGTTGTTAGGAAGCGCAACTAGGACGGACAA
MO4E4 d06ab671-01 RS0730 Ano4__ENSMUST00000182341__2458__30__0.46667__71.0249__1 RS0451 d06ab671-02	CGCGGTGGTGGTACGACATGAAGTTGAGGTGGGAGAGTATTAAGCTGCCACAAAGATCGTTGTGAATCCGAAGGAGTAGTTGGTTGTTAGGAAGCGCAACTAGGACGGACAA
MO4E4 d06ab671-01 RS0730 Ano4__ENSMUST00000182341__2548__30__0.4__66.5553__0.94746 RS0639 d06ab671-02	CGCGGTGGTGGTACGACATGAAGTTGAGGTGGGAGAGTATTAAGGCCTTCTCCACTGAGTAACAAACTTATAAGTGTGGGATTGATGAGATAAGCGCAACTAGGACGGACAA
MO4E4 d06ab671-01 RS0451 Ano4__ENSMUST00000182341__2660__30__0.43333__67.1007__0.97978 RS0384 d06ab671-02	CGCGGTGGTGGTACGACATGAGGAGTAGTTGGTTGTTAGGAGGGATGAAGTCGGATGTTATTGCTATGACAATAGAGTTGATAGAGGGAGAAAGCGCAACTAGGACGGACAA
MO4E4 d06ab671-01 RS0384 Ano4__ENSMUST00000182341__3126__30__0.4__67.7498__1 RS0639 d06ab671-02	CGCGGTGGTGGTACGACATGATAGAGTTGATAGAGGGAGAAATTGTGATGTGCTTTTCCGTTCTTCTTCCTAAGTGTGGGATTGATGAGATAAGCGCAACTAGGACGGACAA
MO4E4 d06ab671-01 RS0730 Ano4__ENSMUST00000182341__1275__30__0.6__75.7981__1 RS0384 d06ab671-02	CGCGGTGGTGGTACGACATGAAGTTGAGGTGGGAGAGTATTAGGCTGGTACTTGTACCACACGCCCCAGGAATAGAGTTGATAGAGGGAGAAAGCGCAACTAGGACGGACAA
MO4E4 d06ab671-01 RS0639 Ano4__ENSMUST00000182341__2046__30__0.53333__72.4489__1 RS0451 d06ab671-02	CGCGGTGGTGGTACGACATGAAGTGTGGGATTGATGAGATAAAAGCTGTTCTCCCACTCGGATTCTGTGCGAGGAGTAGTTGGTTGTTAGGAAGCGCAACTAGGACGGACAA
MO4E4 d06ab671-01 RS0451 Ano4__ENSMUST00000182341__2217__30__0.46667__70.8539__1 RS0730 d06ab671-02	CGCGGTGGTGGTACGACATGAGGAGTAGTTGGTTGTTAGGATTGCATGCAGAGATCAATAAGGCATCCGCTAAGTTGAGGTGGGAGAGTATTAGCGCAACTAGGACGGACAA
MO4E4 d06ab671-01 RS0639 Ano4__ENSMUST00000182341__537__30__0.56667__72.2469__1 RS0730 d06ab671-02	CGCGGTGGTGGTACGACATGAAGTGTGGGATTGATGAGATACTCCGAAGTGCTCGTCAGATTTCCAGGGTGAAGTTGAGGTGGGAGAGTATTAGCGCAACTAGGACGGACAA
MO4E4 d06ab671-01 RS0384 Ano4__ENSMUST00000182341__3550__30__0.46667__69.3884__1 RS0451 d06ab671-02	CGCGGTGGTGGTACGACATGATAGAGTTGATAGAGGGAGAAGGAACGTGTCCAAGTGTCCAAATACCCTTTAGGAGTAGTTGGTTGTTAGGAAGCGCAACTAGGACGGACAA
MO4E4 d06ab671-01 RS0384 Ano4__ENSMUST00000182341__2916__30__0.5__72.1703__0.96684 RS0639 d06ab671-02	CGCGGTGGTGGTACGACATGATAGAGTTGATAGAGGGAGAATGCGAGAACATGCCAGAACTGCAGTGTGTAAAGTGTGGGATTGATGAGATAAGCGCAACTAGGACGGACAA
MO4E4 d06ab671-01 RS0730 Ano4__ENSMUST00000182341__1556__30__0.5__71.8907__1 RS0384 d06ab671-02	CGCGGTGGTGGTACGACATGAAGTTGAGGTGGGAGAGTATTAACACAGTGGCCCCATTGTCAAAAAGGTGGATAGAGTTGATAGAGGGAGAAAGCGCAACTAGGACGGACAA
MO4E4 d06ab671-01 RS0451 Ano4__ENSMUST00000182341__894__30__0.4__66.0806__1 RS0639 d06ab671-02	CGCGGTGGTGGTACGACATGAGGAGTAGTTGGTTGTTAGGACCTGCTTATTTGTTTATCGATCCTGCTCATAAGTGTGGGATTGATGAGATAAGCGCAACTAGGACGGACAA
MO4E4 d06ab671-01 RS0451 Ano4__ENSMUST00000182341__2946__30__0.46667__69.178__1 RS0730 d06ab671-02	CGCGGTGGTGGTACGACATGAGGAGTAGTTGGTTGTTAGGACTCAAACACAATGATAAAAGCCAGCCGAGCAAGTTGAGGTGGGAGAGTATTAGCGCAACTAGGACGGACAA
MO4E4 d06ab671-01 RS0639 Ano4__ENSMUST00000182341__2248__30__0.4__66.315__1 RS0730 d06ab671-02	CGCGGTGGTGGTACGACATGAAGTGTGGGATTGATGAGATAAGGTCTGCTTTAGCACCATTATAATACCCAAAGTTGAGGTGGGAGAGTATTAGCGCAACTAGGACGGACAA
MO4E4 d06ab671-01 RS0451 Ano4__ENSMUST00000182341__1397__30__0.4__66.2728__1 RS0384 d06ab671-02	CGCGGTGGTGGTACGACATGAGGAGTAGTTGGTTGTTAGGAACTCCATACAAGAAGACAAACAACCCAATGATAGAGTTGATAGAGGGAGAAAGCGCAACTAGGACGGACAA
MO4E4 d06ab671-01 RS0639 Ano4__ENSMUST00000182341__3490__30__0.4__66.133__1 RS0384 d06ab671-02	CGCGGTGGTGGTACGACATGAAGTGTGGGATTGATGAGATAGATAGAATGCAAAAAAGGTAGCAAACAGGCATAGAGTTGATAGAGGGAGAAAGCGCAACTAGGACGGACAA
MO4E4 d06ab671-01 RS0730 Ano4__ENSMUST00000182341__76__30__0.53333__70.9929__0.99571 RS0384 d06ab671-02	CGCGGTGGTGGTACGACATGAAGTTGAGGTGGGAGAGTATTGGTAGACAGAAATTCACCACGAACCTCGGCATAGAGTTGATAGAGGGAGAAAGCGCAACTAGGACGGACAA
MO4E4 d06ab671-01 RS0639 Ano4__ENSMUST00000182341__1942__30__0.5__72.3444__0.99961 RS0451 d06ab671-02	CGCGGTGGTGGTACGACATGAAGTGTGGGATTGATGAGATATGATGCATACTGCAGTCCCTGTGGTTGCAAAGGAGTAGTTGGTTGTTAGGAAGCGCAACTAGGACGGACAA
MO4E4 d06ab671-01 RS0451 Ano4__ENSMUST00000182341__1986__30__0.4__66.7702__1 RS0730 d06ab671-02	CGCGGTGGTGGTACGACATGAGGAGTAGTTGGTTGTTAGGAGACTTTTTCATAGAGCACATTCAGCAGCATAAGTTGAGGTGGGAGAGTATTAGCGCAACTAGGACGGACAA
MO4E4 d06ab671-01 RS0639 Ano4__ENSMUST00000182341__3323__30__0.6__74.8803__1 RS0730 d06ab671-02	CGCGGTGGTGGTACGACATGAAGTGTGGGATTGATGAGATATTCACAACAGCGGGACTCCACCTCAGTCGGAAGTTGAGGTGGGAGAGTATTAGCGCAACTAGGACGGACAA
MO4E4 d06ab671-01 RS0451 Ano4__ENSMUST00000182341__1646__30__0.46667__69.4429__1 RS0384 d06ab671-02	CGCGGTGGTGGTACGACATGAGGAGTAGTTGGTTGTTAGGAATCAGATCCCAGTCATAAGCGATCACTGCTATAGAGTTGATAGAGGGAGAAAGCGCAACTAGGACGGACAA
MO4E4 d06ab671-01 RS0639 Ano4__ENSMUST00000182341__771__30__0.4__66.9276__1 RS0384 d06ab671-02	CGCGGTGGTGGTACGACATGAAGTGTGGGATTGATGAGATAGGCATGCAACTTCACAAAGATAATGTCACTATAGAGTTGATAGAGGGAGAAAGCGCAACTAGGACGGACAA
MO4E4 d06ab671-01 RS0384 Ano4__ENSMUST00000182341__2127__30__0.4__66.6314__1 RS0730 d06ab671-02	CGCGGTGGTGGTACGACATGATAGAGTTGATAGAGGGAGAATGTAAATCTTCCGAGGAAGAATGCGATGTAAAGTTGAGGTGGGAGAGTATTAGCGCAACTAGGACGGACAA
MO4E4 d06ab671-01 RS0307 Aqp4__ENSMUST00000079081__190__30__0.43333__69.0522__1 RS0015 d06ab671-02	CGCGGTGGTGGTACGACATGATGTGGAGGGATTGAAGGATATGGATCCCACACCGAGCAAAACAAAGATAAAGGGATGTATTGAAGGAGGATAGCGCAACTAGGACGGACAA
MO4E4 d06ab671-01 RS0015 Aqp4__ENSMUST00000079081__3557__30__0.43333__66.4679__0.99565 RS0343 d06ab671-02	CGCGGTGGTGGTACGACATGAGGGATGTATTGAAGGAGGATCGGCACTATGCACTTCATTAATAAGAAGGGATTGGAGGTGTAGGGAGTAAAAGCGCAACTAGGACGGACAA
MO4E4 d06ab671-01 RS0468 Aqp4__ENSMUST00000079081__2664__30__0.6__73.9821__1 RS0015 d06ab671-02	CGCGGTGGTGGTACGACATGAAGGAGGAGGGTAATGATAGACCTCAGAACATGACCATGGCACCGAGAGGCAGGGATGTATTGAAGGAGGATAGCGCAACTAGGACGGACAA
MO4E4 d06ab671-01 RS0343 Aqp4__ENSMUST00000079081__100__30__0.53333__71.6413__1 RS0307 d06ab671-02	CGCGGTGGTGGTACGACATGATTGGAGGTGTAGGGAGTAAAAAGCCACCATGATGCTCTCTCTACTGCAGGATGTGGAGGGATTGAAGGATAAGCGCAACTAGGACGGACAA
MO4E4 d06ab671-01 RS0468 Aqp4__ENSMUST00000079081__220__30__0.53333__72.1465__0.98826 RS0307 d06ab671-02	CGCGGTGGTGGTACGACATGAAGGAGGAGGGTAATGATAGAAGGGGTTTTCTGAGCCACCCCAGTTTATGGATGTGGAGGGATTGAAGGATAAGCGCAACTAGGACGGACAA
MO4E4 d06ab671-01 RS0343 Aqp4__ENSMUST00000079081__2061__30__0.46667__69.5735__1 RS0468 d06ab671-02	CGCGGTGGTGGTACGACATGATTGGAGGTGTAGGGAGTAAAATCAAAACAGCATCAGCAGCTAAGATGGGGAAGGAGGAGGGTAATGATAGAAGCGCAACTAGGACGGACAA
MO4E4 d06ab671-01 RS0307 Aqp4__ENSMUST00000079081__2150__30__0.4__66.5723__1 RS0015 d06ab671-02	CGCGGTGGTGGTACGACATGATGTGGAGGGATTGAAGGATACCACGTTGCACCTTGTCTGCATATATTTTAAGGGATGTATTGAAGGAGGATAGCGCAACTAGGACGGACAA
MO4E4 d06ab671-01 RS0343 Aqp4__ENSMUST00000079081__2255__30__0.4__66.0213__1 RS0015 d06ab671-02	CGCGGTGGTGGTACGACATGATTGGAGGTGTAGGGAGTAAACCAAGCAGGAGGTAAATACCTTAAAAGCATAGGGATGTATTGAAGGAGGATAGCGCAACTAGGACGGACAA
MO4E4 d06ab671-01 RS0015 Aqp4__ENSMUST00000079081__3113__30__0.56667__75.2852__1 RS0468 d06ab671-02	CGCGGTGGTGGTACGACATGAGGGATGTATTGAAGGAGGATATTGCCTACTGTGTGCCTGGCACTCTGCCAAAGGAGGAGGGTAATGATAGAAGCGCAACTAGGACGGACAA
MO4E4 d06ab671-01 RS0343 Aqp4__ENSMUST00000079081__551__30__0.4__66.1719__1 RS0307 d06ab671-02	CGCGGTGGTGGTACGACATGATTGGAGGTGTAGGGAGTAAAGCAAAAATAGTGAACACCAACTGGAAAGTGATGTGGAGGGATTGAAGGATAAGCGCAACTAGGACGGACAA
MO4E4 d06ab671-01 RS0307 Aqp4__ENSMUST00000079081__3962__30__0.5__69.3239__1 RS0468 d06ab671-02	CGCGGTGGTGGTACGACATGATGTGGAGGGATTGAAGGATACCTCTGAAGATCGAACGGAAGAGGACTCATAAGGAGGAGGGTAATGATAGAAGCGCAACTAGGACGGACAA
MO4E4 d06ab671-01 RS0343 Aqp4__ENSMUST00000079081__310__30__0.56667__75.8556__1 RS0468 d06ab671-02	CGCGGTGGTGGTACGACATGATTGGAGGTGTAGGGAGTAAATGTGGCCACCACTGATGTGGCCAAAGCACTAAGGAGGAGGGTAATGATAGAAGCGCAACTAGGACGGACAA
MO4E4 d06ab671-01 RS0015 Aqp4__ENSMUST00000079081__807__30__0.53333__72.3592__1 RS0307 d06ab671-02	CGCGGTGGTGGTACGACATGAGGGATGTATTGAAGGAGGATGCGACGTTTGAGCTCCACATCAGGACAGAAATGTGGAGGGATTGAAGGATAAGCGCAACTAGGACGGACAA
MO4E4 d06ab671-01 RS0343 Aqp4__ENSMUST00000079081__2952__30__0.4__66.8009__1 RS0015 d06ab671-02	CGCGGTGGTGGTACGACATGATTGGAGGTGTAGGGAGTAAAACAGGCCAGGATTTTGAAAGAGTAATCAGAAGGGATGTATTGAAGGAGGATAGCGCAACTAGGACGGACAA
MO4E4 d06ab671-01 RS0468 Aqp4__ENSMUST00000079081__2026__30__0.43333__66.0959__1 RS0015 d06ab671-02	CGCGGTGGTGGTACGACATGAAGGAGGAGGGTAATGATAGACTGGTTTATACCAGCTAGAGTAAGCAGGATAGGGATGTATTGAAGGAGGATAGCGCAACTAGGACGGACAA
MO4E4 d06ab671-01 RS0307 Aqp4__ENSMUST00000079081__2574__30__0.4__66.0666__1 RS0343 d06ab671-02	CGCGGTGGTGGTACGACATGATGTGGAGGGATTGAAGGATATCAGGTTTAATAGTGGTCCATTATCTCGCTATTGGAGGTGTAGGGAGTAAAAGCGCAACTAGGACGGACAA
MO4E4 d06ab671-01 RS0307 Aqp4__ENSMUST00000079081__2091__30__0.5__71.1577__1 RS0468 d06ab671-02	CGCGGTGGTGGTACGACATGATGTGGAGGGATTGAAGGATACAATGCCGATTGTCGATGCATATCGTGGGAAAGGAGGAGGGTAATGATAGAAGCGCAACTAGGACGGACAA
MO4E4 d06ab671-01 RS0343 Aqp4__ENSMUST00000079081__4433__30__0.43333__66.9168__1 RS0468 d06ab671-02	CGCGGTGGTGGTACGACATGATTGGAGGTGTAGGGAGTAAACCTGGACATGAACTCAGAAAAGTTGAGGTAAAGGAGGAGGGTAATGATAGAAGCGCAACTAGGACGGACAA
MO4E4 d06ab671-01 RS0015 Aqp4__ENSMUST00000079081__2867__30__0.43333__67.0191__0.98383 RS0307 d06ab671-02	CGCGGTGGTGGTACGACATGAGGGATGTATTGAAGGAGGATTGATGGTTGATATCACCTTCCGAACTGAAGATGTGGAGGGATTGAAGGATAAGCGCAACTAGGACGGACAA
MO4E4 d06ab671-01 RS0343 Aqp4__ENSMUST00000079081__4315__30__0.43333__67.7731__1 RS0015 d06ab671-02	CGCGGTGGTGGTACGACATGATTGGAGGTGTAGGGAGTAAAGAGCGTCTCATGGCTTTTGTAAGATTGTCTAGGGATGTATTGAAGGAGGATAGCGCAACTAGGACGGACAA
MO4E4 d06ab671-01 RS0015 Aqp4__ENSMUST00000079081__3414__30__0.46667__71.0174__1 RS0468 d06ab671-02	CGCGGTGGTGGTACGACATGAGGGATGTATTGAAGGAGGATTTTACTGGCAGAGCCGTGAGTGAAATGCAAAAGGAGGAGGGTAATGATAGAAGCGCAACTAGGACGGACAA
MO4E4 d06ab671-01 RS0343 Aqp4__ENSMUST00000079081__1857__30__0.4__66.3311__1 RS0307 d06ab671-02	CGCGGTGGTGGTACGACATGATTGGAGGTGTAGGGAGTAAAGCTTAGGTGGTTAATGGTTTGTGGTACATTATGTGGAGGGATTGAAGGATAAGCGCAACTAGGACGGACAA
MO4E4 d06ab671-01 RS0468 Aqp4__ENSMUST00000079081__3021__30__0.43333__66.6318__1 RS0307 d06ab671-02	CGCGGTGGTGGTACGACATGAAGGAGGAGGGTAATGATAGAGCTGTCACTGGAAATGACTGTTAAAGTGAGATGTGGAGGGATTGAAGGATAAGCGCAACTAGGACGGACAA
MO4E4 d06ab671-01 RS0468 Aqp4__ENSMUST00000079081__2439__30__0.43333__66.384__1 RS0343 d06ab671-02	CGCGGTGGTGGTACGACATGAAGGAGGAGGGTAATGATAGAGAAGAAATGGCTCTTCTCTCTTCCACTACTATTGGAGGTGTAGGGAGTAAAAGCGCAACTAGGACGGACAA
MO4E4 d06ab671-01 RS0307 Aqp4__ENSMUST00000079081__837__30__0.56667__73.8109__1 RS0015 d06ab671-02	CGCGGTGGTGGTACGACATGATGTGGAGGGATTGAAGGATACTGCGCGGCTTTGCTGAAGGCTTCCTTAAGAGGGATGTATTGAAGGAGGATAGCGCAACTAGGACGGACAA
MO4E4 d06ab671-01 RS0343 Aqp4__ENSMUST00000079081__3455__30__0.4__66.2219__1 RS0015 d06ab671-02	CGCGGTGGTGGTACGACATGATTGGAGGTGTAGGGAGTAAACTGCATCGATGTCATTAGAAAGGGACAATTAGGGATGTATTGAAGGAGGATAGCGCAACTAGGACGGACAA
MO4E4 d06ab671-01 RS0015 Aqp4__ENSMUST00000079081__1594__30__0.46667__67.0353__1 RS0468 d06ab671-02	CGCGGTGGTGGTACGACATGAGGGATGTATTGAAGGAGGATGGATTCTGAGGGGGAGAGGATTATAGTGAAAAGGAGGAGGGTAATGATAGAAGCGCAACTAGGACGGACAA
MO4E4 d06ab671-01 RS0307 Aqp4__ENSMUST00000079081__4013__30__0.6__75.6339__0.98142 RS0343 d06ab671-02	CGCGGTGGTGGTACGACATGATGTGGAGGGATTGAAGGATATTCATCAGGGAGCAGCTGTGGCCAGCAGTGATTGGAGGTGTAGGGAGTAAAAGCGCAACTAGGACGGACAA
MO4E4 d06ab671-01 RS0468 Aqp4__ENSMUST00000079081__250__30__0.5__70.4943__1 RS0307 d06ab671-02	CGCGGTGGTGGTACGACATGAAGGAGGAGGGTAATGATAGAAAAGGGAGATGAGGACCATGTCCACAGGTAATGTGGAGGGATTGAAGGATAAGCGCAACTAGGACGGACAA
MO4E4 d06ab671-01 RS0343 Aqp4__ENSMUST00000079081__2473__30__0.43333__66.5099__1 RS0468 d06ab671-02	CGCGGTGGTGGTACGACATGATTGGAGGTGTAGGGAGTAAACCCTCCATTACCAGCTATTTACAAGCTAGTAAGGAGGAGGGTAATGATAGAAGCGCAACTAGGACGGACAA
MO4E4 d06ab671-01 RS0015 Aqp4__ENSMUST00000079081__2210__30__0.53333__70.9342__1 RS0307 d06ab671-02	CGCGGTGGTGGTACGACATGAGGGATGTATTGAAGGAGGATGCAGATGGGGTAACTAGGAGCTTTGCACAGATGTGGAGGGATTGAAGGATAAGCGCAACTAGGACGGACAA
MO4E4 d06ab671-01 RS0343 Aqp4__ENSMUST00000079081__4561__30__0.4__66.7731__1 RS0015 d06ab671-02	CGCGGTGGTGGTACGACATGATTGGAGGTGTAGGGAGTAAAGAAGTTATGTGCCAAAAGTGAATATCCGCAAGGGATGTATTGAAGGAGGATAGCGCAACTAGGACGGACAA
MO4E4 d06ab671-01 RS0468 Aqp4__ENSMUST00000079081__280__30__0.53333__72.074__1 RS0015 d06ab671-02	CGCGGTGGTGGTACGACATGAAGGAGGAGGGTAATGATAGAGCACCATGGTAGCAATGCTGAGTCCAAAGCAGGGATGTATTGAAGGAGGATAGCGCAACTAGGACGGACAA
MO4E4 d06ab671-01 RS0343 Aqp4__ENSMUST00000079081__2795__30__0.56667__72.2697__1 RS0307 d06ab671-02	CGCGGTGGTGGTACGACATGATTGGAGGTGTAGGGAGTAAAGAAAGAATCGGCAGAAACCTCCCCTGGGAGATGTGGAGGGATTGAAGGATAAGCGCAACTAGGACGGACAA
MO4E4 d06ab671-01 RS0468 Aqp4__ENSMUST00000079081__717__30__0.5__70.1022__1 RS0307 d06ab671-02	CGCGGTGGTGGTACGACATGAAGGAGGAGGGTAATGATAGACCAGTGGTTTGCCCAGTTTCCCATGATAACATGTGGAGGGATTGAAGGATAAGCGCAACTAGGACGGACAA
MO4E4 d06ab671-01 RS0468 Aqp4__ENSMUST00000079081__3384__30__0.4__66.252__1 RS0343 d06ab671-02	CGCGGTGGTGGTACGACATGAAGGAGGAGGGTAATGATAGAGACATATTGCAAAGACGAAGAGTGTGAAGTATTGGAGGTGTAGGGAGTAAAAGCGCAACTAGGACGGACAA
MO4E4 d06ab671-01 RS0015 Aqp4__ENSMUST00000079081__2991__30__0.4__66.3397__0.89875 RS0307 d06ab671-02	CGCGGTGGTGGTACGACATGAGGGATGTATTGAAGGAGGATCACAAACGAAGCAAGCTGTCTAGCATAATAATGTGGAGGGATTGAAGGATAAGCGCAACTAGGACGGACAA
MO4E4 d06ab671-01 RS0343 Aqp4__ENSMUST00000079081__3521__30__0.43333__66.7831__1 RS0015 d06ab671-02	CGCGGTGGTGGTACGACATGATTGGAGGTGTAGGGAGTAAAGGGAAAATCCCCGATCTCCTAATATGTTGTAGGGATGTATTGAAGGAGGATAGCGCAACTAGGACGGACAA
MO4E4 d06ab671-01 RS0015 Aqp4__ENSMUST00000079081__460__30__0.56667__73.2612__1 RS0468 d06ab671-02	CGCGGTGGTGGTACGACATGAGGGATGTATTGAAGGAGGATCCAATCCTCCAACCACACTGGGAGGTGTGAAAGGAGGAGGGTAATGATAGAAGCGCAACTAGGACGGACAA
MO4E4 d06ab671-01 RS0343 Aqp4__ENSMUST00000079081__2634__30__0.53333__73.3859__1 RS0307 d06ab671-02	CGCGGTGGTGGTACGACATGATTGGAGGTGTAGGGAGTAAAATATGCTGCCCTCGTGCCTTTCTGGGAACTATGTGGAGGGATTGAAGGATAAGCGCAACTAGGACGGACAA
MO4E4 d06ab671-01 RS0307 Aqp4__ENSMUST00000079081__1454__30__0.43333__66.9401__0.97335 RS0468 d06ab671-02	CGCGGTGGTGGTACGACATGATGTGGAGGGATTGAAGGATAGGAAGAAGTTACTGCATGTCTTCTCCTGAAAAGGAGGAGGGTAATGATAGAAGCGCAACTAGGACGGACAA
MO4E4 d06ab671-01 RS0468 Aqp4__ENSMUST00000079081__2327__30__0.56667__74.2422__1 RS0343 d06ab671-02	CGCGGTGGTGGTACGACATGAAGGAGGAGGGTAATGATAGAGGGTTTCCACAGAGCATTCGATGGGCGGAAATTGGAGGTGTAGGGAGTAAAAGCGCAACTAGGACGGACAA
MO4E4 d06ab671-01 RS0307 Aqp4__ENSMUST00000079081__2604__30__0.46667__68.7556__1 RS0015 d06ab671-02	CGCGGTGGTGGTACGACATGATGTGGAGGGATTGAAGGATACACACATCAGTTTCCTAGCACCGAAGAGAAAGGGATGTATTGAAGGAGGATAGCGCAACTAGGACGGACAA
MO4E4 d06ab671-01 RS0015 Aqp4__ENSMUST00000079081__1017__30__0.53333__70.9389__1 RS0343 d06ab671-02	CGCGGTGGTGGTACGACATGAGGGATGTATTGAAGGAGGATGCCTTCAGTGCTGTCCTCTAGTCATACGGAATTGGAGGTGTAGGGAGTAAAAGCGCAACTAGGACGGACAA
MO4E4 d06ab671-01 RS0015 Aqp4__ENSMUST00000079081__160__30__0.56667__74.3394__0.99966 RS0468 d06ab671-02	CGCGGTGGTGGTACGACATGAGGGATGTATTGAAGGAGGATGCGTGGCCAGAAATTCTGCTGAGACTGCCTAAGGAGGAGGGTAATGATAGAAGCGCAACTAGGACGGACAA
MO4E4 d06ab671-01 RS0343 Aqp4__ENSMUST00000079081__657__30__0.4__67.0041__1 RS0307 d06ab671-02	CGCGGTGGTGGTACGACATGATTGGAGGTGTAGGGAGTAAAGCTGGCTCCAGTATAATTGATTGCAAACAAATGTGGAGGGATTGAAGGATAAGCGCAACTAGGACGGACAA
MO4E4 d06ab671-01 RS0307 Aqp4__ENSMUST00000079081__340__30__0.53333__73.2132__1 RS0468 d06ab671-02	CGCGGTGGTGGTACGACATGATGTGGAGGGATTGAAGGATAACACCATGGCTACAGTCACAGCGGGATTGAAAGGAGGAGGGTAATGATAGAAGCGCAACTAGGACGGACAA
MO4E4 d06ab671-01 RS0468 Aqp4__ENSMUST00000079081__1524__30__0.4__66.5096__1 RS0343 d06ab671-02	CGCGGTGGTGGTACGACATGAAGGAGGAGGGTAATGATAGAGATGTATTAGCAATGGCCCTTGCTAATGTTATTGGAGGTGTAGGGAGTAAAAGCGCAACTAGGACGGACAA
MO4E4 d06ab671-01 RS0307 Aqp4__ENSMUST00000079081__4355__30__0.43333__67.5416__1 RS0015 d06ab671-02	CGCGGTGGTGGTACGACATGATGTGGAGGGATTGAAGGATAGCACAATTCCAAGTTCACGTATCCTGTAGTAGGGATGTATTGAAGGAGGATAGCGCAACTAGGACGGACAA
MO4E4 d06ab671-01 RS0343 Aqp4__ENSMUST00000079081__3659__30__0.4__66.9624__1 RS0015 d06ab671-02	CGCGGTGGTGGTACGACATGATTGGAGGTGTAGGGAGTAAACAGTTGGCATTGTTTCATGGCTCGTATAAAAGGGATGTATTGAAGGAGGATAGCGCAACTAGGACGGACAA
MO4E4 d06ab671-01 RS0015 Aqp4__ENSMUST00000079081__867__30__0.53333__70.3409__1 RS0468 d06ab671-02	CGCGGTGGTGGTACGACATGAGGGATGTATTGAAGGAGGATCTCCACCTCCATGTAGCTCCCTTTTGTCTGAAGGAGGAGGGTAATGATAGAAGCGCAACTAGGACGGACAA
MO4E4 d06ab671-01 RS0307 Aqp4__ENSMUST00000079081__2837__30__0.43333__66.8749__1 RS0343 d06ab671-02	CGCGGTGGTGGTACGACATGATGTGGAGGGATTGAAGGATACGCTCTGATCTTAAGTCTGCGTGGTATATTATTGGAGGTGTAGGGAGTAAAAGCGCAACTAGGACGGACAA
MO4E4 d06ab671-01 RS0468 Aqp4__ENSMUST00000079081__581__30__0.43333__67.0584__0.9841 RS0307 d06ab671-02	CGCGGTGGTGGTACGACATGAAGGAGGAGGGTAATGATAGAGTAACATCAGTTCGTTTGGAATCACAGCTGATGTGGAGGGATTGAAGGATAAGCGCAACTAGGACGGACAA
MO4E4 d06ab671-01 RS0468 Aqp4__ENSMUST00000079081__1423__30__0.4__66.1074__1 RS0343 d06ab671-02	CGCGGTGGTGGTACGACATGAAGGAGGAGGGTAATGATAGAGCACATGATTCTGTGACATACTGCATTTTGATTGGAGGTGTAGGGAGTAAAAGCGCAACTAGGACGGACAA
MO4E4 d06ab671-01 RS0015 Aqp4__ENSMUST00000079081__3587__30__0.46667__67.7932__1 RS0307 d06ab671-02	CGCGGTGGTGGTACGACATGAGGGATGTATTGAAGGAGGATGTGTATCTGTCAGTAGCTGTCTCTTGGGAAATGTGGAGGGATTGAAGGATAAGCGCAACTAGGACGGACAA
MO4E4 d06ab671-01 RS0015 Aqp4__ENSMUST00000079081__1110__30__0.4__66.6911__1 RS0343 d06ab671-02	CGCGGTGGTGGTACGACATGAGGGATGTATTGAAGGAGGATGAAGCAAGAAACCCGCAAGTGTCTAATTTAATTGGAGGTGTAGGGAGTAAAAGCGCAACTAGGACGGACAA
MO4E4 d06ab671-01 RS0468 Aqp4__ENSMUST00000079081__1171__30__0.4__66.1084__1 RS0015 d06ab671-02	CGCGGTGGTGGTACGACATGAAGGAGGAGGGTAATGATAGATTCTCACCCCCCCCATTGATAATAGTAAAAAGGGATGTATTGAAGGAGGATAGCGCAACTAGGACGGACAA
MO4E4 d06ab671-01 RS0307 Aqp4__ENSMUST00000079081__687__30__0.5__72.0563__1 RS0343 d06ab671-02	CGCGGTGGTGGTACGACATGATGTGGAGGGATTGAAGGATATGCGGGTCCAAAAGATCGAGCTGGATTCATATTGGAGGTGTAGGGAGTAAAAGCGCAACTAGGACGGACAA
MO4E4 d06ab671-01 RS0307 Aqp4__ENSMUST00000079081__1995__30__0.43333__67.3067__1 RS0468 d06ab671-02	CGCGGTGGTGGTACGACATGATGTGGAGGGATTGAAGGATATAGACACCAACTAAAAGTCAGGACTCGACTAAGGAGGAGGGTAATGATAGAAGCGCAACTAGGACGGACAA
MO4E4 d06ab671-01 RS0468 Aqp4__ENSMUST00000079081__4164__30__0.43333__68.0773__1 RS0343 d06ab671-02	CGCGGTGGTGGTACGACATGAAGGAGGAGGGTAATGATAGAAGTCCCTTCATTTTGAGATGTCAGGGTTCTATTGGAGGTGTAGGGAGTAAAAGCGCAACTAGGACGGACAA
MO4E4 d06ab671-01 RS0307 Aqp4__ENSMUST00000079081__2544__30__0.4__67.0826__1 RS0015 d06ab671-02	CGCGGTGGTGGTACGACATGATGTGGAGGGATTGAAGGATAGCCACAGACACAAAACTGCCATTAACAATAAGGGATGTATTGAAGGAGGATAGCGCAACTAGGACGGACAA
MO4E4 d06ab671-01 RS0015 Aqp4__ENSMUST00000079081__3932__30__0.4__66.0858__1 RS0343 d06ab671-02	CGCGGTGGTGGTACGACATGAGGGATGTATTGAAGGAGGATGATAGTGGCAAATCACAGGAACAAGTTGTAATTGGAGGTGTAGGGAGTAAAAGCGCAACTAGGACGGACAA
MO4E4 d06ab671-01 RS0015 Aqp4__ENSMUST00000079081__430__30__0.6__73.6116__1 RS0468 d06ab671-02	CGCGGTGGTGGTACGACATGAGGGATGTATTGAAGGAGGATCCAGGTAGAGGATGCCGGCTCCAATGATGGAAGGAGGAGGGTAATGATAGAAGCGCAACTAGGACGGACAA
MO4E4 d06ab671-01 RS0343 Aqp4__ENSMUST00000079081__987__30__0.5__69.1615__1 RS0307 d06ab671-02	CGCGGTGGTGGTACGACATGATTGGAGGTGTAGGGAGTAAAAGACAATACCTCTCCCGAAGAGTCTTTCCCATGTGGAGGGATTGAAGGATAAGCGCAACTAGGACGGACAA
MO4E4 d06ab671-01 RS0307 Aqp4__ENSMUST00000079081__2180__30__0.5__72.6447__1 RS0468 d06ab671-02	CGCGGTGGTGGTACGACATGATGTGGAGGGATTGAAGGATAAGGCTGTGTGCTCACCCCTTTATTTGGCAAAAGGAGGAGGGTAATGATAGAAGCGCAACTAGGACGGACAA
MO4E4 d06ab671-01 RS0468 Aqp4__ENSMUST00000079081__2694__30__0.56667__73.2563__0.99497 RS0343 d06ab671-02	CGCGGTGGTGGTACGACATGAAGGAGGAGGGTAATGATAGACTGAAATGTGGCCCATGCTCCCAGCATCTGATTGGAGGTGTAGGGAGTAAAAGCGCAACTAGGACGGACAA
MO4E4 d06ab671-01 RS0015 Aqp4__ENSMUST00000079081__490__30__0.56667__72.5789__1 RS0307 d06ab671-02	CGCGGTGGTGGTACGACATGAGGGATGTATTGAAGGAGGATCGGTGAGGTTTCCATGAACCGTGGTGACTCATGTGGAGGGATTGAAGGATAAGCGCAACTAGGACGGACAA
MO4E4 d06ab671-01 RS0015 Aqp4__ENSMUST00000079081__4385__30__0.43333__68.1226__1 RS0343 d06ab671-02	CGCGGTGGTGGTACGACATGAGGGATGTATTGAAGGAGGATATAGTCCACTTTCAAGTAGAGGCCATGCTTATTGGAGGTGTAGGGAGTAAAAGCGCAACTAGGACGGACAA
MO4E4 d06ab671-01 RS0468 Aqp4__ENSMUST00000079081__747__30__0.46667__70.4112__1 RS0015 d06ab671-02	CGCGGTGGTGGTACGACATGAAGGAGGAGGGTAATGATAGAAGCGCCCATGATTGGTCCAACCCAATATATAGGGATGTATTGAAGGAGGATAGCGCAACTAGGACGGACAA
MO4E4 d06ab671-01 RS0343 Aqp4__ENSMUST00000079081__1307__30__0.4__66.5152__0.97655 RS0307 d06ab671-02	CGCGGTGGTGGTACGACATGATTGGAGGTGTAGGGAGTAAAGGCAAAACTTGACCAGATCTTGGTTCATAAATGTGGAGGGATTGAAGGATAAGCGCAACTAGGACGGACAA
MO4E4 d06ab671-01 RS0468 Aqp4__ENSMUST00000079081__370__30__0.53333__71.5262__1 RS0307 d06ab671-02	CGCGGTGGTGGTACGACATGAAGGAGGAGGGTAATGATAGACGGACTTAGCGATGCTGATCTTTCGTGTGCATGTGGAGGGATTGAAGGATAAGCGCAACTAGGACGGACAA
MO4E4 d06ab671-01 RS0343 Aqp4__ENSMUST00000079081__3083__30__0.4__66.3773__1 RS0468 d06ab671-02	CGCGGTGGTGGTACGACATGATTGGAGGTGTAGGGAGTAAAGCTGCTAGCAAACAAATCACTAAGCTATGAAAGGAGGAGGGTAATGATAGAAGCGCAACTAGGACGGACAA
MO4E4 d06ab671-01 RS0015 Aqp4__ENSMUST00000079081__1077__30__0.43333__68.0471__0.94915 RS0307 d06ab671-02	CGCGGTGGTGGTACGACATGAGGGATGTATTGAAGGAGGATCAAATCTGTTTCCTTAATGGGTGGCAGGAAATGTGGAGGGATTGAAGGATAAGCGCAACTAGGACGGACAA
MO4E4 d06ab671-01 RS0015 Aqp4__ENSMUST00000079081__3760__30__0.4__66.085__0.99375 RS0343 d06ab671-02	CGCGGTGGTGGTACGACATGAGGGATGTATTGAAGGAGGATTTCCTTCTGTTCTCCTTTGACAGACTATGTATTGGAGGTGTAGGGAGTAAAAGCGCAACTAGGACGGACAA
MO4E4 d06ab671-01 RS0015 Aqp4__ENSMUST00000079081__2503__30__0.43333__68.1354__1 RS0468 d06ab671-02	CGCGGTGGTGGTACGACATGAGGGATGTATTGAAGGAGGATACAGTTGGAATTGTGCTTGGGAGAAGAAAGAAGGAGGAGGGTAATGATAGAAGCGCAACTAGGACGGACAA
MO4E4 d06ab671-01 RS0343 Aqp4__ENSMUST00000079081__4962__30__0.4__66.1725__1 RS0307 d06ab671-02	CGCGGTGGTGGTACGACATGATTGGAGGTGTAGGGAGTAAAGAACCCAGCCACACTGCTAATACTTTTAATATGTGGAGGGATTGAAGGATAAGCGCAACTAGGACGGACAA
MO4E4 d06ab671-01 RS0468 Aqp4__ENSMUST00000079081__1752__30__0.56667__73.186__1 RS0307 d06ab671-02	CGCGGTGGTGGTACGACATGAAGGAGGAGGGTAATGATAGATAGCACACCTTGTTCCACCTCCCACCAGACATGTGGAGGGATTGAAGGATAAGCGCAACTAGGACGGACAA
MO4E4 d06ab671-01 RS0343 Aqp4__ENSMUST00000079081__400__30__0.53333__72.0421__1 RS0468 d06ab671-02	CGCGGTGGTGGTACGACATGATTGGAGGTGTAGGGAGTAAACCCCCAGGCACTGTGCAATGATGTAGAAGAAAGGAGGAGGGTAATGATAGAAGCGCAACTAGGACGGACAA
MO4E4 d06ab671-01 RS0307 Aqp4__ENSMUST00000079081__1922__30__0.4__67.6702__1 RS0015 d06ab671-02	CGCGGTGGTGGTACGACATGATGTGGAGGGATTGAAGGATACAAAATGGCAAACAAATTCCCCAGTTTTGCAGGGATGTATTGAAGGAGGATAGCGCAACTAGGACGGACAA
MO4E4 d06ab671-01 RS0343 Aqp4__ENSMUST00000079081__3892__30__0.4__66.6585__0.93933 RS0015 d06ab671-02	CGCGGTGGTGGTACGACATGATTGGAGGTGTAGGGAGTAAATGACTTAGGCTACAGGAAACAGTTTCTTGTAGGGATGTATTGAAGGAGGATAGCGCAACTAGGACGGACAA
MO4E4 d06ab671-01 RS0015 Aqp4__ENSMUST00000079081__3719__30__0.43333__67.941__1 RS0468 d06ab671-02	CGCGGTGGTGGTACGACATGAGGGATGTATTGAAGGAGGATCAGTGTATGGACCACCTTGAAATTTGTGGTAAGGAGGAGGGTAATGATAGAAGCGCAACTAGGACGGACAA
MO4E4 d06ab671-01 RS0307 Aqp4__ENSMUST00000079081__2297__30__0.4__66.647__1 RS0343 d06ab671-02	CGCGGTGGTGGTACGACATGATGTGGAGGGATTGAAGGATAGGCAAAGCAGTATGGGAGAAATAAATGGTTATTGGAGGTGTAGGGAGTAAAAGCGCAACTAGGACGGACAA
MO4E4 d06ab671-01 RS0307 Aqp4__ENSMUST00000079081__3485__30__0.53333__71.85__1 RS0468 d06ab671-02	CGCGGTGGTGGTACGACATGATGTGGAGGGATTGAAGGATATGGTGTCATCCACAAGGCAATAGACCCCTGAAGGAGGAGGGTAATGATAGAAGCGCAACTAGGACGGACAA
MO4E4 d06ab671-01 RS0468 Aqp4__ENSMUST00000079081__625__30__0.4__67.5738__1 RS0343 d06ab671-02	CGCGGTGGTGGTACGACATGAAGGAGGAGGGTAATGATAGAGTCCAATTGCAACGGAAAATCCAATTGCTAATTGGAGGTGTAGGGAGTAAAAGCGCAACTAGGACGGACAA
MO4E4 d06ab671-01 RS0015 Aqp4__ENSMUST00000079081__1965__30__0.4__66.5014__1 RS0307 d06ab671-02	CGCGGTGGTGGTACGACATGAGGGATGTATTGAAGGAGGATAGTCAAGTTCTGGTCTAAAATGTCTCTGCTATGTGGAGGGATTGAAGGATAAGCGCAACTAGGACGGACAA
MO4E4 d06ab671-01 RS0343 Aqp4__ENSMUST00000079081__777__30__0.53333__71.1416__1 RS0015 d06ab671-02	CGCGGTGGTGGTACGACATGATTGGAGGTGTAGGGAGTAAAGACATACTCATAAAGGGCACCTGCCAGCACAGGGATGTATTGAAGGAGGATAGCGCAACTAGGACGGACAA
MO4E4 d06ab671-01 RS0468 Aqp4__ENSMUST00000079081__2395__30__0.4__66.0896__1 RS0015 d06ab671-02	CGCGGTGGTGGTACGACATGAAGGAGGAGGGTAATGATAGAGAAATCGACATTTGCAGCACATTGTCTAAGAGGGATGTATTGAAGGAGGATAGCGCAACTAGGACGGACAA
MO4E4 d06ab671-01 RS0343 Aqp4__ENSMUST00000079081__4134__30__0.56667__73.2431__1 RS0307 d06ab671-02	CGCGGTGGTGGTACGACATGATTGGAGGTGTAGGGAGTAAACAGTGGGGTTAGAGCAGTGCACACATTGCCATGTGGAGGGATTGAAGGATAAGCGCAACTAGGACGGACAA
MO4E4 d06ab671-01 RS0307 Aqp4__ENSMUST00000079081__4043__30__0.43333__66.0265__1 RS0468 d06ab671-02	CGCGGTGGTGGTACGACATGATGTGGAGGGATTGAAGGATATCCCAGAGACTACCAACTCCTTATGAAATCAAGGAGGAGGGTAATGATAGAAGCGCAACTAGGACGGACAA
MO4E4 d06ab671-01 RS0468 Aqp4__ENSMUST00000079081__3689__30__0.53333__70.874__0.99692 RS0343 d06ab671-02	CGCGGTGGTGGTACGACATGAAGGAGGAGGGTAATGATAGAGTGTCTGTGTTCTCCTCCTGAGGGAACAGAATTGGAGGTGTAGGGAGTAAAAGCGCAACTAGGACGGACAA
MO4E4 d06ab671-01 RS0015 Aqp4__ENSMUST00000079081__3352__30__0.4__66.0907__1 RS0307 d06ab671-02	CGCGGTGGTGGTACGACATGAGGGATGTATTGAAGGAGGATTCACTCTCTGCCTTCAAACAGTAGAATGTAATGTGGAGGGATTGAAGGATAAGCGCAACTAGGACGGACAA
MO4E4 d06ab671-01 RS0343 Aqp4__ENSMUST00000079081__1782__30__0.56667__73.6564__1 RS0015 d06ab671-02	CGCGGTGGTGGTACGACATGATTGGAGGTGTAGGGAGTAAATTCCCTCTCCGTGTGATGGATGCAAGGCAGAGGGATGTATTGAAGGAGGATAGCGCAACTAGGACGGACAA
MO4E4 d06ab671-01 RS0307 Asic4__ENSMUST00000037708__1234__30__0.6__75.4304__1 RS0175 d06ab671-02	CGCGGTGGTGGTACGACATGATGTGGAGGGATTGAAGGATAAGGTTGCAGGGTGTAGGGCAGAAGCATGGGATGAAAGGAATGGGTTGTGGTAGCGCAACTAGGACGGACAA
MO4E4 d06ab671-01 RS0343 Asic4__ENSMUST00000037708__705__30__0.46667__68.1708__1 RS0175 d06ab671-02	CGCGGTGGTGGTACGACATGATTGGAGGTGTAGGGAGTAAATCCCATAGCGAGTATAGACCACAGAGAAGTATGAAAGGAATGGGTTGTGGTAGCGCAACTAGGACGGACAA
MO4E4 d06ab671-01 RS0175 Asic4__ENSMUST00000037708__2140__30__0.56667__73.5362__1 RS0708 d06ab671-02	CGCGGTGGTGGTACGACATGATGAAAGGAATGGGTTGTGGTTGCCATTAGGGCTAGGACCCTGACTGTCCTAGAGATTAGAGATGAGTTGGAAGCGCAACTAGGACGGACAA
MO4E4 d06ab671-01 RS0343 Asic4__ENSMUST00000037708__1373__30__0.46667__69.9506__1 RS0307 d06ab671-02	CGCGGTGGTGGTACGACATGATTGGAGGTGTAGGGAGTAAATAGGGCTTCGAAAAAGACATCCAGGACCAAATGTGGAGGGATTGAAGGATAAGCGCAACTAGGACGGACAA
MO4E4 d06ab671-01 RS0307 Asic4__ENSMUST00000037708__1973__30__0.6__73.4465__1 RS0708 d06ab671-02	CGCGGTGGTGGTACGACATGATGTGGAGGGATTGAAGGATAACCTCTAGTCTGGTCTCCAGCCCTTCCTGGAGAGATTAGAGATGAGTTGGAAGCGCAACTAGGACGGACAA
MO4E4 d06ab671-01 RS0708 Asic4__ENSMUST00000037708__1865__30__0.6__75.0677__1 RS0343 d06ab671-02	CGCGGTGGTGGTACGACATGAGAGATTAGAGATGAGTTGGAACCCTAGTCCTGGCCTCTCAGTGAGCACCAATTGGAGGTGTAGGGAGTAAAAGCGCAACTAGGACGGACAA
MO4E4 d06ab671-01 RS0307 Asic4__ENSMUST00000037708__2284__30__0.6__75.9751__1 RS0175 d06ab671-02	CGCGGTGGTGGTACGACATGATGTGGAGGGATTGAAGGATAACTTGTGGTGGGGCTGGTACAGGGGGAACTATGAAAGGAATGGGTTGTGGTAGCGCAACTAGGACGGACAA
MO4E4 d06ab671-01 RS0343 Asic4__ENSMUST00000037708__1466__30__0.6__74.1822__1 RS0175 d06ab671-02	CGCGGTGGTGGTACGACATGATTGGAGGTGTAGGGAGTAAAGCTAGCCCCAATGAACAGGCCCATCTGTCCATGAAAGGAATGGGTTGTGGTAGCGCAACTAGGACGGACAA
MO4E4 d06ab671-01 RS0175 Asic4__ENSMUST00000037708__1244__30__0.56667__73.3239__0.94174 RS0708 d06ab671-02	CGCGGTGGTGGTACGACATGATGAAAGGAATGGGTTGTGGTGTAACGAGTCAGGTTGCAGGGTGTAGGGCAAGAGATTAGAGATGAGTTGGAAGCGCAACTAGGACGGACAA
MO4E4 d06ab671-01 RS0343 Asic4__ENSMUST00000037708__1486__30__0.56667__74.1595__1 RS0307 d06ab671-02	CGCGGTGGTGGTACGACATGATTGGAGGTGTAGGGAGTAAAATCTCCAGCAAGGTGAGGATGCTAGCCCCAATGTGGAGGGATTGAAGGATAAGCGCAACTAGGACGGACAA
MO4E4 d06ab671-01 RS0307 Asic4__ENSMUST00000037708__73__30__0.6__74.0723__0.99075 RS0708 d06ab671-02	CGCGGTGGTGGTACGACATGATGTGGAGGGATTGAAGGATATCACTGCTACTGTCCCTCCCTGGACAGCAGAGAGATTAGAGATGAGTTGGAAGCGCAACTAGGACGGACAA
MO4E4 d06ab671-01 RS0343 Asic4__ENSMUST00000037708__167__30__0.53333__71.166__1 RS0708 d06ab671-02	CGCGGTGGTGGTACGACATGATTGGAGGTGTAGGGAGTAAACTTCTCCTTGGGTTTTGCATCCTCCTCAGCAGAGATTAGAGATGAGTTGGAAGCGCAACTAGGACGGACAA
MO4E4 d06ab671-01 RS0307 Asic4__ENSMUST00000037708__2394__30__0.43333__67.6124__1 RS0175 d06ab671-02	CGCGGTGGTGGTACGACATGATGTGGAGGGATTGAAGGATATATAAAACCAATCTCTAGGGAGCAAGGCCTATGAAAGGAATGGGTTGTGGTAGCGCAACTAGGACGGACAA
MO4E4 d06ab671-01 RS0343 Asic4__ENSMUST00000037708__187__30__0.56667__71.6716__0.99407 RS0175 d06ab671-02	CGCGGTGGTGGTACGACATGATTGGAGGTGTAGGGAGTAAACTCTGTTCATCCCCTGCCTCCTTCTCCTTGATGAAAGGAATGGGTTGTGGTAGCGCAACTAGGACGGACAA
MO4E4 d06ab671-01 RS0708 Asic4__ENSMUST00000037708__685__30__0.6__75.8486__1 RS0175 d06ab671-02	CGCGGTGGTGGTACGACATGAGAGATTAGAGATGAGTTGGAACAGAGAAGTTGCTGGCGGAGCAGTGGTGCATGAAAGGAATGGGTTGTGGTAGCGCAACTAGGACGGACAA
MO4E4 d06ab671-01 RS0307 Asic4__ENSMUST00000037708__588__30__0.6__74.881__0.97968 RS0343 d06ab671-02	CGCGGTGGTGGTACGACATGATGTGGAGGGATTGAAGGATATGTCAGGCTCTGGATAGCGAAGGCCAGCTGATTGGAGGTGTAGGGAGTAAAAGCGCAACTAGGACGGACAA
MO4E4 d06ab671-01 RS0307 Asic4__ENSMUST00000037708__1324__30__0.53333__71.4278__1 RS0708 d06ab671-02	CGCGGTGGTGGTACGACATGATGTGGAGGGATTGAAGGATAGTCTCATTGCGGTTGTACTTCCTTGCCAGGAGAGATTAGAGATGAGTTGGAAGCGCAACTAGGACGGACAA
MO4E4 d06ab671-01 RS0708 Asic4__ENSMUST00000037708__1678__30__0.6__75.5788__0.99941 RS0343 d06ab671-02	CGCGGTGGTGGTACGACATGAGAGATTAGAGATGAGTTGGATGGTGATGGTTGGGAAGCAGGCTGCTAGCCATTGGAGGTGTAGGGAGTAAAAGCGCAACTAGGACGGACAA
MO4E4 d06ab671-01 RS0175 Asic4__ENSMUST00000037708__1506__30__0.46667__67.3633__1 RS0307 d06ab671-02	CGCGGTGGTGGTACGACATGATGAAAGGAATGGGTTGTGGTCCTCATAGATGTAGTCAAGGATCTCCAGCAATGTGGAGGGATTGAAGGATAAGCGCAACTAGGACGGACAA
MO4E4 d06ab671-01 RS0175 Asic4__ENSMUST00000037708__1068__30__0.6__74.9281__1 RS0343 d06ab671-02	CGCGGTGGTGGTACGACATGATGAAAGGAATGGGTTGTGGTAGCGCAGTCGGCAGGCAGACACACTATAGGATTGGAGGTGTAGGGAGTAAAAGCGCAACTAGGACGGACAA
MO4E4 d06ab671-01 RS0708 Asic4__ENSMUST00000037708__827__30__0.53333__68.7895__1 RS0175 d06ab671-02	CGCGGTGGTGGTACGACATGAGAGATTAGAGATGAGTTGGACTCCCTCCATATGGGTAGGTATTCCTCCTGATGAAAGGAATGGGTTGTGGTAGCGCAACTAGGACGGACAA
MO4E4 d06ab671-01 RS0307 Asic4__ENSMUST00000037708__936__30__0.6__75.6812__1 RS0343 d06ab671-02	CGCGGTGGTGGTACGACATGATGTGGAGGGATTGAAGGATAAAGTCTGGAAGCCTGGGGACACGCCAAACCATTGGAGGTGTAGGGAGTAAAAGCGCAACTAGGACGGACAA
MO4E4 d06ab671-01 RS0307 Asic4__ENSMUST00000037708__482__30__0.6__74.8874__1 RS0708 d06ab671-02	CGCGGTGGTGGTACGACATGATGTGGAGGGATTGAAGGATACGAGTGCCGGAAGCGGTTGATGTTGCAGAGAGAGATTAGAGATGAGTTGGAAGCGCAACTAGGACGGACAA
MO4E4 d06ab671-01 RS0343 Asic4__ENSMUST00000037708__1134__30__0.6__75.9806__0.95866 RS0708 d06ab671-02	CGCGGTGGTGGTACGACATGATTGGAGGTGTAGGGAGTAAATGGTCTCGTTGCCTGGCATGTGCACCATCCAGAGATTAGAGATGAGTTGGAAGCGCAACTAGGACGGACAA
MO4E4 d06ab671-01 RS0175 Asic4__ENSMUST00000037708__2324__30__0.53333__71.6251__1 RS0307 d06ab671-02	CGCGGTGGTGGTACGACATGATGAAAGGAATGGGTTGTGGTAAGGTCTGAAAGGTCTTTCCACCCACTCCCATGTGGAGGGATTGAAGGATAAGCGCAACTAGGACGGACAA
MO4E4 d06ab671-01 RS0343 Asic4__ENSMUST00000037708__1734__30__0.43333__68.2481__1 RS0175 d06ab671-02	CGCGGTGGTGGTACGACATGATTGGAGGTGTAGGGAGTAAACAGCACTGTTCTAGCAAGCAAAGTCTTCAAATGAAAGGAATGGGTTGTGGTAGCGCAACTAGGACGGACAA
MO4E4 d06ab671-01 RS0175 Asic4__ENSMUST00000037708__2103__30__0.6__73.9187__1 RS0708 d06ab671-02	CGCGGTGGTGGTACGACATGATGAAAGGAATGGGTTGTGGTCCTCCCCTGCAGTCCCACCCTTCTATGTCTAGAGATTAGAGATGAGTTGGAAGCGCAACTAGGACGGACAA
MO4E4 d06ab671-01 RS0307 Asic4__ENSMUST00000037708__346__30__0.6__75.8817__1 RS0343 d06ab671-02	CGCGGTGGTGGTACGACATGATGTGGAGGGATTGAAGGATAAAGGCAGCCAGTGAGGTGAGTAGGGCCAGTATTGGAGGTGTAGGGAGTAAAAGCGCAACTAGGACGGACAA
MO4E4 d06ab671-01 RS0307 Asic4__ENSMUST00000037708__695__30__0.5__70.7679__1 RS0708 d06ab671-02	CGCGGTGGTGGTACGACATGATGTGGAGGGATTGAAGGATAAGTATAGACCACAGAGAAGTTGCTGGCGGAAGAGATTAGAGATGAGTTGGAAGCGCAACTAGGACGGACAA
MO4E4 d06ab671-01 RS0343 Asic4__ENSMUST00000037708__2150__30__0.56667__73.2563__1 RS0708 d06ab671-02	CGCGGTGGTGGTACGACATGATTGGAGGTGTAGGGAGTAAAACTTGCCTTCTGCCATTAGGGCTAGGACCCAGAGATTAGAGATGAGTTGGAAGCGCAACTAGGACGGACAA
MO4E4 d06ab671-01 RS0175 Asic4__ENSMUST00000037708__2120__30__0.6__75.5568__1 RS0307 d06ab671-02	CGCGGTGGTGGTACGACATGATGAAAGGAATGGGTTGTGGTTGACTGTCCTGTGTCACCCTCCCCTGCAGTATGTGGAGGGATTGAAGGATAAGCGCAACTAGGACGGACAA
MO4E4 d06ab671-01 RS0343 Asic4__ENSMUST00000037708__966__30__0.53333__73.7606__1 RS0175 d06ab671-02	CGCGGTGGTGGTACGACATGATTGGAGGTGTAGGGAGTAAAAAGTTAGCCGCTGTTCCTGGCAGGACACAAATGAAAGGAATGGGTTGTGGTAGCGCAACTAGGACGGACAA
MO4E4 d06ab671-01 RS0708 Asic4__ENSMUST00000037708__86__30__0.6__75.4397__0.98061 RS0175 d06ab671-02	CGCGGTGGTGGTACGACATGAGAGATTAGAGATGAGTTGGAACTGGCCAGAGCCTCACTGCTACTGTCCCTATGAAAGGAATGGGTTGTGGTAGCGCAACTAGGACGGACAA
MO4E4 d06ab671-01 RS0343 Asic4__ENSMUST00000037708__1284__30__0.56667__74.1938__0.85085 RS0307 d06ab671-02	CGCGGTGGTGGTACGACATGATTGGAGGTGTAGGGAGTAAAAGCCCCTGTTGGGGATCTTGACCATGGAGAATGTGGAGGGATTGAAGGATAAGCGCAACTAGGACGGACAA
MO4E4 d06ab671-01 RS0307 Asic4__ENSMUST00000037708__1931__30__0.5__69.0096__1 RS0708 d06ab671-02	CGCGGTGGTGGTACGACATGATGTGGAGGGATTGAAGGATAGAGCAGGGAGTATAGACAAGAAGGACCCTTAGAGATTAGAGATGAGTTGGAAGCGCAACTAGGACGGACAA
MO4E4 d06ab671-01 RS0343 Asic4__ENSMUST00000037708__2294__30__0.56667__72.5926__1 RS0708 d06ab671-02	CGCGGTGGTGGTACGACATGATTGGAGGTGTAGGGAGTAAACATGAAGGGAACTTGTGGTGGGGCTGGTACAGAGATTAGAGATGAGTTGGAAGCGCAACTAGGACGGACAA
MO4E4 d06ab671-01 RS0175 Asic4__ENSMUST00000037708__976__30__0.56667__73.524__1 RS0307 d06ab671-02	CGCGGTGGTGGTACGACATGATGAAAGGAATGGGTTGTGGTTGGGGCAGATAAGTTAGCCGCTGTTCCTGGATGTGGAGGGATTGAAGGATAAGCGCAACTAGGACGGACAA
MO4E4 d06ab671-01 RS0343 Asic4__ENSMUST00000037708__2063__30__0.43333__66.1115__1 RS0175 d06ab671-02	CGCGGTGGTGGTACGACATGATTGGAGGTGTAGGGAGTAAACCCACCCAGTCCCTAACTATATACAAATGTATGAAAGGAATGGGTTGTGGTAGCGCAACTAGGACGGACAA
MO4E4 d06ab671-01 RS0175 Asic4__ENSMUST00000037708__522__30__0.46667__69.7165__1 RS0708 d06ab671-02	CGCGGTGGTGGTACGACATGATGAAAGGAATGGGTTGTGGTTCAGATTGGCCAGGTGGAAGATATCAGCATAGAGATTAGAGATGAGTTGGAAGCGCAACTAGGACGGACAA
MO4E4 d06ab671-01 RS0343 Asic4__ENSMUST00000037708__1774__30__0.56667__72.1308__1 RS0307 d06ab671-02	CGCGGTGGTGGTACGACATGATTGGAGGTGTAGGGAGTAAAGTCAGCGTAGAGGCCCAGTTTCATGGGTACATGTGGAGGGATTGAAGGATAAGCGCAACTAGGACGGACAA
MO4E4 d06ab671-01 RS0708 Asic4__ENSMUST00000037708__2083__30__0.56667__73.8489__1 RS0307 d06ab671-02	CGCGGTGGTGGTACGACATGAGAGATTAGAGATGAGTTGGATTCTATGTCTGTGTCCCACCCCCACCCAGTATGTGGAGGGATTGAAGGATAAGCGCAACTAGGACGGACAA
MO4E4 d06ab671-01 RS0708 Asic4__ENSMUST00000037708__1314__30__0.53333__70.7393__1 RS0343 d06ab671-02	CGCGGTGGTGGTACGACATGAGAGATTAGAGATGAGTTGGAGGTTGTACTTCCTTGCCAGGTATCTGGCTGATTGGAGGTGTAGGGAGTAAAAGCGCAACTAGGACGGACAA
MO4E4 d06ab671-01 RS0307 Asic4__ENSMUST00000037708__1724__30__0.46667__68.365__0.99427 RS0175 d06ab671-02	CGCGGTGGTGGTACGACATGATGTGGAGGGATTGAAGGATACTAGCAAGCAAAGTCTTCAAAGAGGCTTCCATGAAAGGAATGGGTTGTGGTAGCGCAACTAGGACGGACAA
MO4E4 d06ab671-01 RS0343 Asic4__ENSMUST00000037708__2344__30__0.6__74.3481__1 RS0175 d06ab671-02	CGCGGTGGTGGTACGACATGATTGGAGGTGTAGGGAGTAAACCCTCCCCCTATGCTCAGCCAAGGTCTGAAATGAAAGGAATGGGTTGTGGTAGCGCAACTAGGACGGACAA
MO4E4 d06ab671-01 RS0175 Asic4__ENSMUST00000037708__1027__30__0.6__75.0586__1 RS0708 d06ab671-02	CGCGGTGGTGGTACGACATGATGAAAGGAATGGGTTGTGGTTGAAGCTCAGGCTCCCTGAGCTCGCTTTCCAGAGATTAGAGATGAGTTGGAAGCGCAACTAGGACGGACAA
MO4E4 d06ab671-01 RS0307 Asic4__ENSMUST00000037708__1335__30__0.43333__66.3202__1 RS0343 d06ab671-02	CGCGGTGGTGGTACGACATGATGTGGAGGGATTGAAGGATACCCTTATATAGGTCTCATTGCGGTTGTACTATTGGAGGTGTAGGGAGTAAAAGCGCAACTAGGACGGACAA
MO4E4 d06ab671-01 RS0708 Asic4__ENSMUST00000037708__1188__30__0.56667__73.9065__1 RS0307 d06ab671-02	CGCGGTGGTGGTACGACATGAGAGATTAGAGATGAGTTGGACAAGGGAGTCCAGTGTGTGGTCGGCACATTATGTGGAGGGATTGAAGGATAAGCGCAACTAGGACGGACAA
MO4E4 d06ab671-01 RS0708 Asic4__ENSMUST00000037708__462__30__0.6__75.9138__1 RS0343 d06ab671-02	CGCGGTGGTGGTACGACATGAGAGATTAGAGATGAGTTGGATGTTGCAGAGGGTGACAGCCGGAAAACCCGATTGGAGGTGTAGGGAGTAAAAGCGCAACTAGGACGGACAA
MO4E4 d06ab671-01 RS0175 Asic4__ENSMUST00000037708__261__30__0.6__75.2666__1 RS0307 d06ab671-02	CGCGGTGGTGGTACGACATGATGAAAGGAATGGGTTGTGGTCATGCAGAGTGCTGGTGCTGGCAAAGGTGGATGTGGAGGGATTGAAGGATAAGCGCAACTAGGACGGACAA
MO4E4 d06ab671-01 RS0343 Asic4__ENSMUST00000037708__121__30__0.6__75.0612__1 RS0175 d06ab671-02	CGCGGTGGTGGTACGACATGATTGGAGGTGTAGGGAGTAAAACAATCTCGATCGGCATCTGTCCCCGGCTGATGAAAGGAATGGGTTGTGGTAGCGCAACTAGGACGGACAA
MO4E4 d06ab671-01 RS0175 Asic4__ENSMUST00000037708__1921__30__0.46667__69.7462__1 RS0708 d06ab671-02	CGCGGTGGTGGTACGACATGATGAAAGGAATGGGTTGTGGTTATAGACAAGAAGGACCCTTGTGCAAGGCAAGAGATTAGAGATGAGTTGGAAGCGCAACTAGGACGGACAA
MO4E4 d06ab671-01 RS0307 Asic4__ENSMUST00000037708__637__30__0.56667__74.6915__0.92863 RS0343 d06ab671-02	CGCGGTGGTGGTACGACATGATGTGGAGGGATTGAAGGATATTGAGCATGTCAGCAAGCTGGTGGCCAGTGATTGGAGGTGTAGGGAGTAAAAGCGCAACTAGGACGGACAA
MO4E4 d06ab671-01 RS0307 Asic4__ENSMUST00000037708__657__30__0.53333__73.0659__1 RS0708 d06ab671-02	CGCGGTGGTGGTACGACATGATGTGGAGGGATTGAAGGATAGCCCACTGAAGTTGCAGCTCTTGAGCATGTAGAGATTAGAGATGAGTTGGAAGCGCAACTAGGACGGACAA
MO4E4 d06ab671-01 RS0343 Asic4__ENSMUST00000037708__2423__30__0.4__66.5632__1 RS0708 d06ab671-02	CGCGGTGGTGGTACGACATGATTGGAGGTGTAGGGAGTAAACCTCTTTATTCCCAATTTCACCAGCACTTTAGAGATTAGAGATGAGTTGGAAGCGCAACTAGGACGGACAA
MO4E4 d06ab671-01 RS0175 Asic4__ENSMUST00000037708__987__30__0.6__75.3566__1 RS0307 d06ab671-02	CGCGGTGGTGGTACGACATGATGAAAGGAATGGGTTGTGGTTGCCCCAAGGCTGGGGCAGATAAGTTAGCCATGTGGAGGGATTGAAGGATAAGCGCAACTAGGACGGACAA
MO4E4 d06ab671-01 RS0175 Asic4__ENSMUST00000037708__1264__30__0.5__70.0852__1 RS0343 d06ab671-02	CGCGGTGGTGGTACGACATGATGAAAGGAATGGGTTGTGGTACCATGGAGATCTCTTTGCCGTAACGAGTCATTGGAGGTGTAGGGAGTAAAAGCGCAACTAGGACGGACAA
MO4E4 d06ab671-01 RS0175 Asic4__ENSMUST00000037708__918__30__0.6__75.5006__1 RS0708 d06ab671-02	CGCGGTGGTGGTACGACATGATGAAAGGAATGGGTTGTGGTACACGCCAAACCCCAGCTGGTGGATGTAGGAGAGATTAGAGATGAGTTGGAAGCGCAACTAGGACGGACAA
MO4E4 d06ab671-01 RS0343 Asic4__ENSMUST00000037708__1941__30__0.56667__72.3881__0.83597 RS0307 d06ab671-02	CGCGGTGGTGGTACGACATGATTGGAGGTGTAGGGAGTAAAACCTGCCTGGGAGCAGGGAGTATAGACAAGATGTGGAGGGATTGAAGGATAAGCGCAACTAGGACGGACAA
MO4E4 d06ab671-01 RS0307 Asic4__ENSMUST00000037708__2384__30__0.6__74.2751__1 RS0708 d06ab671-02	CGCGGTGGTGGTACGACATGATGTGGAGGGATTGAAGGATAATCTCTAGGGAGCAAGGCCTGAGAAGGCCGAGAGATTAGAGATGAGTTGGAAGCGCAACTAGGACGGACAA
MO4E4 d06ab671-01 RS0708 Asic4__ENSMUST00000037708__177__30__0.56667__74.062__0.9822 RS0343 d06ab671-02	CGCGGTGGTGGTACGACATGAGAGATTAGAGATGAGTTGGACCCCTGCCTCCTTCTCCTTGGGTTTTGCATATTGGAGGTGTAGGGAGTAAAAGCGCAACTAGGACGGACAA
MO4E4 d06ab671-01 RS0307 Asic4__ENSMUST00000037708__817__30__0.5__70.2161__1 RS0175 d06ab671-02	CGCGGTGGTGGTACGACATGATGTGGAGGGATTGAAGGATAATGGGTAGGTATTCCTCCTGCTGGATGTCTATGAAAGGAATGGGTTGTGGTAGCGCAACTAGGACGGACAA
MO4E4 d06ab671-01 RS0175 Asic4__ENSMUST00000037708__2073__30__0.6__73.9409__0.97935 RS0343 d06ab671-02	CGCGGTGGTGGTACGACATGATGAAAGGAATGGGTTGTGGTGTGTCCCACCCCCACCCAGTCCCTAACTATATTGGAGGTGTAGGGAGTAAAAGCGCAACTAGGACGGACAA
MO4E4 d06ab671-01 RS0175 Asic4__ENSMUST00000037708__667__30__0.6__74.7911__1 RS0708 d06ab671-02	CGCGGTGGTGGTACGACATGATGAAAGGAATGGGTTGTGGTGAGCAGTGGTGCCCACTGAAGTTGCAGCTCAGAGATTAGAGATGAGTTGGAAGCGCAACTAGGACGGACAA
MO4E4 d06ab671-01 RS0343 Asic4__ENSMUST00000037708__1526__30__0.53333__70.5654__1 RS0307 d06ab671-02	CGCGGTGGTGGTACGACATGATTGGAGGTGTAGGGAGTAAACTTGAGCCGATCCCAGGAGACCTCATAGATATGTGGAGGGATTGAAGGATAAGCGCAACTAGGACGGACAA
MO4E4 d06ab671-01 RS0307 Asic4__ENSMUST00000037708__1794__30__0.53333__70.8598__1 RS0708 d06ab671-02	CGCGGTGGTGGTACGACATGATGTGGAGGGATTGAAGGATAAGGAATAGGAGATGTGTGGGGTCAGCGTAGAGAGATTAGAGATGAGTTGGAAGCGCAACTAGGACGGACAA
MO4E4 d06ab671-01 RS0343 Asic4__ENSMUST00000037708__735__30__0.4__66.364__0.97536 RS0708 d06ab671-02	CGCGGTGGTGGTACGACATGATTGGAGGTGTAGGGAGTAAATCTGAGGATCTGCATTAAAGGTGTAACACTAGAGATTAGAGATGAGTTGGAAGCGCAACTAGGACGGACAA
MO4E4 d06ab671-01 RS0175 Asic4__ENSMUST00000037708__472__30__0.56667__74.5089__1 RS0307 d06ab671-02	CGCGGTGGTGGTACGACATGATGAAAGGAATGGGTTGTGGTAAGCGGTTGATGTTGCAGAGGGTGACAGCCATGTGGAGGGATTGAAGGATAAGCGCAACTAGGACGGACAA
MO4E4 d06ab671-01 RS0343 Asic4__ENSMUST00000037708__755__30__0.56667__72.6929__1 RS0175 d06ab671-02	CGCGGTGGTGGTACGACATGATTGGAGGTGTAGGGAGTAAATGCCCTACTGGGCAGTGAACTCTGAGGATCATGAAAGGAATGGGTTGTGGTAGCGCAACTAGGACGGACAA
MO4E4 d06ab671-01 RS0175 Asic4__ENSMUST00000037708__1047__30__0.53333__69.5913__1 RS0708 d06ab671-02	CGCGGTGGTGGTACGACATGATGAAAGGAATGGGTTGTGGTCACTATAGGCTGAGTAGCCCTGAAGCTCAGAGAGATTAGAGATGAGTTGGAAGCGCAACTAGGACGGACAA
MO4E4 d06ab671-01 RS0307 Asic4__ENSMUST00000037708__1496__30__0.5__69.3949__1 RS0343 d06ab671-02	CGCGGTGGTGGTACGACATGATGTGGAGGGATTGAAGGATAGTAGTCAAGGATCTCCAGCAAGGTGAGGATATTGGAGGTGTAGGGAGTAAAAGCGCAACTAGGACGGACAA
MO4E4 d06ab671-01 RS0708 Asic4__ENSMUST00000037708__1963__30__0.6__75.2748__0.93922 RS0307 d06ab671-02	CGCGGTGGTGGTACGACATGAGAGATTAGAGATGAGTTGGATGGTCTCCAGCCCTTCCTGGATACCTGCCTATGTGGAGGGATTGAAGGATAAGCGCAACTAGGACGGACAA
MO4E4 d06ab671-01 RS0708 Asic4__ENSMUST00000037708__1764__30__0.53333__73.2248__1 RS0343 d06ab671-02	CGCGGTGGTGGTACGACATGAGAGATTAGAGATGAGTTGGAAGGCCCAGTTTCATGGGTACTTTCCCCACAATTGGAGGTGTAGGGAGTAAAAGCGCAACTAGGACGGACAA
MO4E4 d06ab671-01 RS0175 Asic4__ENSMUST00000037708__2034__30__0.6__75.6006__1 RS0307 d06ab671-02	CGCGGTGGTGGTACGACATGATGAAAGGAATGGGTTGTGGTTACAGAGGGGCTCTGCCAGGGTTCCACCTTATGTGGAGGGATTGAAGGATAAGCGCAACTAGGACGGACAA
MO4E4 d06ab671-01 RS0343 Asic4__ENSMUST00000037708__1178__30__0.46667__69.3853__1 RS0175 d06ab671-02	CGCGGTGGTGGTACGACATGATTGGAGGTGTAGGGAGTAAACAGTGTGTGGTCGGCACATTCAATGTAGATATGAAAGGAATGGGTTGTGGTAGCGCAACTAGGACGGACAA
MO4E4 d06ab671-01 RS0175 Asic4__ENSMUST00000037708__1254__30__0.53333__72.189__1 RS0708 d06ab671-02	CGCGGTGGTGGTACGACATGATGAAAGGAATGGGTTGTGGTTCTCTTTGCCGTAACGAGTCAGGTTGCAGGAGAGATTAGAGATGAGTTGGAAGCGCAACTAGGACGGACAA
MO4E4 d06ab671-01 RS0343 Asic4__ENSMUST00000037708__2314__30__0.56667__73.9733__1 RS0307 d06ab671-02	CGCGGTGGTGGTACGACATGATTGGAGGTGTAGGGAGTAAAAGGTCTTTCCACCCACTCCCCATGAAGGGAATGTGGAGGGATTGAAGGATAAGCGCAACTAGGACGGACAA
MO4E4 d06ab671-01 RS0307 Asic4__ENSMUST00000037708__1363__30__0.43333__67.3575__1 RS0708 d06ab671-02	CGCGGTGGTGGTACGACATGATGTGGAGGGATTGAAGGATAAAAAAGACATCCAGGACCAAGAAGTTCTCCAGAGATTAGAGATGAGTTGGAAGCGCAACTAGGACGGACAA
MO4E4 d06ab671-01 RS0708 Asic4__ENSMUST00000037708__1814__30__0.56667__73.5564__0.95672 RS0343 d06ab671-02	CGCGGTGGTGGTACGACATGAGAGATTAGAGATGAGTTGGATGCCCCAGACCTTCTGTCCCAGGAATAGGAATTGGAGGTGTAGGGAGTAAAAGCGCAACTAGGACGGACAA
MO4E4 d06ab671-01 RS0175 Asic4__ENSMUST00000037708__2304__30__0.56667__73.532__1 RS0307 d06ab671-02	CGCGGTGGTGGTACGACATGATGAAAGGAATGGGTTGTGGTACCCACTCCCCATGAAGGGAACTTGTGGTGATGTGGAGGGATTGAAGGATAAGCGCAACTAGGACGGACAA
MO4E4 d06ab671-01 RS0343 Asic4__ENSMUST00000037708__1911__30__0.6__75.8821__0.96317 RS0175 d06ab671-02	CGCGGTGGTGGTACGACATGATTGGAGGTGTAGGGAGTAAAAAGGACCCTTGTGCAAGGCAGCTGAGCCTGATGAAAGGAATGGGTTGTGGTAGCGCAACTAGGACGGACAA
MO4E4 d06ab671-01 RS0175 Asic4__ENSMUST00000037708__147__30__0.4__67.6866__1 RS0708 d06ab671-02	CGCGGTGGTGGTACGACATGATGAAAGGAATGGGTTGTGGTCCTCCTCAGCAAATTTGATTTTGCACACAAAGAGATTAGAGATGAGTTGGAAGCGCAACTAGGACGGACAA
MO4E4 d06ab671-01 RS0343 Asic4__ENSMUST00000037708__807__30__0.46667__69.1156__1 RS0307 d06ab671-02	CGCGGTGGTGGTACGACATGATTGGAGGTGTAGGGAGTAAAATTCCTCCTGCTGGATGTCTAGCATGATCTATGTGGAGGGATTGAAGGATAAGCGCAACTAGGACGGACAA
MO4E4 d06ab671-01 RS0708 Asic4__ENSMUST00000037708__1413__30__0.6__75.9661__1 RS0307 d06ab671-02	CGCGGTGGTGGTACGACATGAGAGATTAGAGATGAGTTGGAACAGGCCATAGGCGGCTTGCTGTTCCATGGATGTGGAGGGATTGAAGGATAAGCGCAACTAGGACGGACAA
MO4E4 d06ab671-01 RS0708 Asic4__ENSMUST00000037708__1754__30__0.5__71.7587__1 RS0343 d06ab671-02	CGCGGTGGTGGTACGACATGAGAGATTAGAGATGAGTTGGATCATGGGTACTTTCCCCACACAGCACTGTTATTGGAGGTGTAGGGAGTAAAAGCGCAACTAGGACGGACAA
MO4E4 d06ab671-01 RS0175 Asic4__ENSMUST00000037708__647__30__0.53333__72.3096__1 RS0307 d06ab671-02	CGCGGTGGTGGTACGACATGATGAAAGGAATGGGTTGTGGTGTTGCAGCTCTTGAGCATGTCAGCAAGCTGATGTGGAGGGATTGAAGGATAAGCGCAACTAGGACGGACAA
MO4E4 d06ab671-01 RS0343 Asic4__ENSMUST00000037708__868__30__0.6__74.9766__1 RS0175 d06ab671-02	CGCGGTGGTGGTACGACATGATTGGAGGTGTAGGGAGTAAAATCTGCACCCGGATCCCTGCCTCGAATGACATGAAAGGAATGGGTTGTGGTAGCGCAACTAGGACGGACAA
MO4E4 d06ab671-01 RS0175 Asic4__ENSMUST00000037708__1158__30__0.43333__67.1334__1 RS0708 d06ab671-02	CGCGGTGGTGGTACGACATGATGAAAGGAATGGGTTGTGGTCAATGTAGATATTTGGTGGGCAGATGGTCTAGAGATTAGAGATGAGTTGGAAGCGCAACTAGGACGGACAA
MO4E4 d06ab671-01 RS0307 Asic4__ENSMUST00000037708__11__30__0.56667__74.155__1 RS0343 d06ab671-02	CGCGGTGGTGGTACGACATGATGTGGAGGGATTGAAGGATAGCGGCTGCTCTTCTAAACTCAGGGCAACCAATTGGAGGTGTAGGGAGTAAAAGCGCAACTAGGACGGACAA
MO4E4 d06ab671-01 RS0307 Asic4__ENSMUST00000037708__787__30__0.6__75.0416__0.96022 RS0708 d06ab671-02	CGCGGTGGTGGTACGACATGATGTGGAGGGATTGAAGGATAAGCATGATCTCCAGGCCACTACCCATGCCGAGAGATTAGAGATGAGTTGGAAGCGCAACTAGGACGGACAA
MO4E4 d06ab671-01 RS0708 Asic4__ENSMUST00000037708__1057__30__0.56667__71.4061__1 RS0343 d06ab671-02	CGCGGTGGTGGTACGACATGAGAGATTAGAGATGAGTTGGACAGGCAGACACACTATAGGCTGAGTAGCCCATTGGAGGTGTAGGGAGTAAAAGCGCAACTAGGACGGACAA
MO4E4 d06ab671-01 RS0175 Asic4__ENSMUST00000037708__1__30__0.53333__71.2253__0.99156 RS0307 d06ab671-02	CGCGGTGGTGGTACGACATGATGAAAGGAATGGGTTGTGGTTTCTAAACTCAGGGCAACCAGGAGGAGGACATGTGGAGGGATTGAAGGATAAGCGCAACTAGGACGGACAA
MO4E4 d06ab671-01 RS0343 Asic4__ENSMUST00000037708__857__30__0.53333__72.0433__1 RS0175 d06ab671-02	CGCGGTGGTGGTACGACATGATTGGAGGTGTAGGGAGTAAAGATCCCTGCCTCGAATGACGTCTCGTTTGTATGAAAGGAATGGGTTGTGGTAGCGCAACTAGGACGGACAA
MO4E4 d06ab671-01 RS0255 B4galnt2__ENSMUST00000038343__272__30__0.5__71.0273__1 RS0343 d06ab671-02	CGCGGTGGTGGTACGACATGAAGGTTAGGTTGAGAATAGGATTTGGGGAAGAGCCAGATGTCACTGTAGGTATTGGAGGTGTAGGGAGTAAAAGCGCAACTAGGACGGACAA
MO4E4 d06ab671-01 RS0255 B4galnt2__ENSMUST00000038343__90__30__0.46667__69.2774__0.92859 RS0639 d06ab671-02	CGCGGTGGTGGTACGACATGAAGGTTAGGTTGAGAATAGGACAAATGTCTTGAGGAGCCATGGAAACCTGAAAGTGTGGGATTGATGAGATAAGCGCAACTAGGACGGACAA
MO4E4 d06ab671-01 RS0707 B4galnt2__ENSMUST00000038343__749__30__0.43333__66.337__1 RS0255 d06ab671-02	CGCGGTGGTGGTACGACATGATGTGGTTTGGAGATGATAGACACTGACGACTCGTATTCCATACTTACTGTAAGGTTAGGTTGAGAATAGGAAGCGCAACTAGGACGGACAA
MO4E4 d06ab671-01 RS0639 B4galnt2__ENSMUST00000038343__1301__30__0.56667__74.3855__1 RS0343 d06ab671-02	CGCGGTGGTGGTACGACATGAAGTGTGGGATTGATGAGATAGTGAGCCAAGAAGAAGTTCACCACGCCGCTATTGGAGGTGTAGGGAGTAAAAGCGCAACTAGGACGGACAA
MO4E4 d06ab671-01 RS0707 B4galnt2__ENSMUST00000038343__1079__30__0.53333__70.0526__1 RS0343 d06ab671-02	CGCGGTGGTGGTACGACATGATGTGGTTTGGAGATGATAGAGAAGAGAAAGTCATCGTCCACCCAGAGGACATTGGAGGTGTAGGGAGTAAAAGCGCAACTAGGACGGACAA
MO4E4 d06ab671-01 RS0707 B4galnt2__ENSMUST00000038343__1029__30__0.6__75.6433__1 RS0639 d06ab671-02	CGCGGTGGTGGTACGACATGATGTGGTTTGGAGATGATAGAAGATGGCCAGGTTCCTCCCAGCAAACCAGCAAGTGTGGGATTGATGAGATAAGCGCAACTAGGACGGACAA
MO4E4 d06ab671-01 RS0343 B4galnt2__ENSMUST00000038343__1658__30__0.46667__69.3057__1 RS0255 d06ab671-02	CGCGGTGGTGGTACGACATGATTGGAGGTGTAGGGAGTAAAGTCTGCTTTTGGTACCCTCCAATGTCCAATAAGGTTAGGTTGAGAATAGGAAGCGCAACTAGGACGGACAA
MO4E4 d06ab671-01 RS0255 B4galnt2__ENSMUST00000038343__212__30__0.56667__74.4046__1 RS0639 d06ab671-02	CGCGGTGGTGGTACGACATGAAGGTTAGGTTGAGAATAGGAAAGCTTCAGCACTGGGTCAACCCTTGCAGGAAGTGTGGGATTGATGAGATAAGCGCAACTAGGACGGACAA
MO4E4 d06ab671-01 RS0707 B4galnt2__ENSMUST00000038343__649__30__0.56667__72.7053__1 RS0255 d06ab671-02	CGCGGTGGTGGTACGACATGATGTGGTTTGGAGATGATAGACGATGTCTGGTGGAAATGGTCAGCTGCCTCAAGGTTAGGTTGAGAATAGGAAGCGCAACTAGGACGGACAA
MO4E4 d06ab671-01 RS0343 B4galnt2__ENSMUST00000038343__478__30__0.56667__72.7606__0.92866 RS0639 d06ab671-02	CGCGGTGGTGGTACGACATGATTGGAGGTGTAGGGAGTAAAATCACCTCCACACCATGGACTGGGTATCCGAAGTGTGGGATTGATGAGATAAGCGCAACTAGGACGGACAA
MO4E4 d06ab671-01 RS0343 B4galnt2__ENSMUST00000038343__1620__30__0.4__68.9509__1 RS0707 d06ab671-02	CGCGGTGGTGGTACGACATGATTGGAGGTGTAGGGAGTAAATTTTTTTGTTGCCCGCCGCTAATCTGTTTAATGTGGTTTGGAGATGATAGAAGCGCAACTAGGACGGACAA
MO4E4 d06ab671-01 RS0639 B4galnt2__ENSMUST00000038343__1525__30__0.43333__67.548__1 RS0707 d06ab671-02	CGCGGTGGTGGTACGACATGAAGTGTGGGATTGATGAGATAGCAACCTTGAATTGGATCACAGAATTGGTGATGTGGTTTGGAGATGATAGAAGCGCAACTAGGACGGACAA
MO4E4 d06ab671-01 RS0255 B4galnt2__ENSMUST00000038343__1129__30__0.53333__71.3667__1 RS0343 d06ab671-02	CGCGGTGGTGGTACGACATGAAGGTTAGGTTGAGAATAGGATCGGTTTTCTCCAGGACATCCACCAGTACCATTGGAGGTGTAGGGAGTAAAAGCGCAACTAGGACGGACAA
MO4E4 d06ab671-01 RS0255 B4galnt2__ENSMUST00000038343__538__30__0.53333__70.9214__1 RS0639 d06ab671-02	CGCGGTGGTGGTACGACATGAAGGTTAGGTTGAGAATAGGATAGACTGGAGCATCTGGCCCTTCATACTGGAAGTGTGGGATTGATGAGATAAGCGCAACTAGGACGGACAA
MO4E4 d06ab671-01 RS0707 B4galnt2__ENSMUST00000038343__821__30__0.5__68.9939__1 RS0255 d06ab671-02	CGCGGTGGTGGTACGACATGATGTGGTTTGGAGATGATAGAGATCTTCCTCTCAGGTCCAGGGTCATACAAAAGGTTAGGTTGAGAATAGGAAGCGCAACTAGGACGGACAA
MO4E4 d06ab671-01 RS0343 B4galnt2__ENSMUST00000038343__598__30__0.5__71.9561__1 RS0639 d06ab671-02	CGCGGTGGTGGTACGACATGATTGGAGGTGTAGGGAGTAAATCATCTGGCACATCAGCAAGGGTGTTCAGTAAGTGTGGGATTGATGAGATAAGCGCAACTAGGACGGACAA
MO4E4 d06ab671-01 RS0707 B4galnt2__ENSMUST00000038343__861__30__0.5__70.9637__1 RS0343 d06ab671-02	CGCGGTGGTGGTACGACATGATGTGGTTTGGAGATGATAGAGACGGAGAAAAGTCTTCGTGGCAATGGTCAATTGGAGGTGTAGGGAGTAAAAGCGCAACTAGGACGGACAA
MO4E4 d06ab671-01 RS0639 B4galnt2__ENSMUST00000038343__364__30__0.56667__72.5779__1 RS0707 d06ab671-02	CGCGGTGGTGGTACGACATGAAGTGTGGGATTGATGAGATACTGGCATTCACAGCTGGAAGGTCCTTCTGGATGTGGTTTGGAGATGATAGAAGCGCAACTAGGACGGACAA
MO4E4 d06ab671-01 RS0343 B4galnt2__ENSMUST00000038343__1648__30__0.43333__66.3178__1 RS0255 d06ab671-02	CGCGGTGGTGGTACGACATGATTGGAGGTGTAGGGAGTAAAGGTACCCTCCAATGTCCAATCCTACTATTTAAGGTTAGGTTGAGAATAGGAAGCGCAACTAGGACGGACAA
MO4E4 d06ab671-01 RS0639 B4galnt2__ENSMUST00000038343__851__30__0.5__71.9209__1 RS0255 d06ab671-02	CGCGGTGGTGGTACGACATGAAGTGTGGGATTGATGAGATAAGTCTTCGTGGCAATGGTCACCAGGTTTCTAAGGTTAGGTTGAGAATAGGAAGCGCAACTAGGACGGACAA
MO4E4 d06ab671-01 RS0255 B4galnt2__ENSMUST00000038343__1188__30__0.46667__67.4551__1 RS0707 d06ab671-02	CGCGGTGGTGGTACGACATGAAGGTTAGGTTGAGAATAGGACATACAGCAGCCTGAACTGGTAAGTATTCCATGTGGTTTGGAGATGATAGAAGCGCAACTAGGACGGACAA
MO4E4 d06ab671-01 RS0343 B4galnt2__ENSMUST00000038343__1248__30__0.6__74.6984__1 RS0639 d06ab671-02	CGCGGTGGTGGTACGACATGATTGGAGGTGTAGGGAGTAAACGTCAAGGGCCTGGAATGATCCCCACCTCTAAGTGTGGGATTGATGAGATAAGCGCAACTAGGACGGACAA
MO4E4 d06ab671-01 RS0343 B4galnt2__ENSMUST00000038343__150__30__0.43333__66.9347__1 RS0707 d06ab671-02	CGCGGTGGTGGTACGACATGATTGGAGGTGTAGGGAGTAAACTGTTGTAAGGGACACCTTTCTCACCATAAATGTGGTTTGGAGATGATAGAAGCGCAACTAGGACGGACAA
MO4E4 d06ab671-01 RS0639 B4galnt2__ENSMUST00000038343__960__30__0.46667__69.4237__1 RS0707 d06ab671-02	CGCGGTGGTGGTACGACATGAAGTGTGGGATTGATGAGATACATTAATTTCCAGGGGCTCCTTGCTGTCATATGTGGTTTGGAGATGATAGAAGCGCAACTAGGACGGACAA
MO4E4 d06ab671-01 RS0343 B4galnt2__ENSMUST00000038343__689__30__0.43333__67.9714__1 RS0255 d06ab671-02	CGCGGTGGTGGTACGACATGATTGGAGGTGTAGGGAGTAAAGGTGTACGTCACATGCTGAAGGATGAAATTAAGGTTAGGTTGAGAATAGGAAGCGCAACTAGGACGGACAA
MO4E4 d06ab671-01 RS0255 B4galnt2__ENSMUST00000038343__669__30__0.5__69.1395__1 RS0639 d06ab671-02	CGCGGTGGTGGTACGACATGAAGGTTAGGTTGAGAATAGGAGGATGAAATTCAGGACCTTCCGATGTCTGGAAGTGTGGGATTGATGAGATAAGCGCAACTAGGACGGACAA
MO4E4 d06ab671-01 RS0255 B4galnt2__ENSMUST00000038343__1556__30__0.46667__66.7759__1 RS0707 d06ab671-02	CGCGGTGGTGGTACGACATGAAGGTTAGGTTGAGAATAGGAGCAGTAGAGATGGTTCTTGAAGTACTGGAGATGTGGTTTGGAGATGATAGAAGCGCAACTAGGACGGACAA
MO4E4 d06ab671-01 RS0343 B4galnt2__ENSMUST00000038343__789__30__0.43333__66.8576__1 RS0639 d06ab671-02	CGCGGTGGTGGTACGACATGATTGGAGGTGTAGGGAGTAAATGGGTACAGTCTGTTGTTTGATAGTCACTGAAGTGTGGGATTGATGAGATAAGCGCAACTAGGACGGACAA
MO4E4 d06ab671-01 RS0343 B4galnt2__ENSMUST00000038343__1059__30__0.46667__66.4374__1 RS0707 d06ab671-02	CGCGGTGGTGGTACGACATGATTGGAGGTGTAGGGAGTAAACCCAGAGGACATATTTAGTAGTCACCTGTGATGTGGTTTGGAGATGATAGAAGCGCAACTAGGACGGACAA
MO4E4 d06ab671-01 RS0707 B4galnt2__ENSMUST00000038343__38__30__0.6__75.2757__1 RS0639 d06ab671-02	CGCGGTGGTGGTACGACATGATGTGGTTTGGAGATGATAGAAGTCATCGCAGCTCGCTCCAGCCACTTCTGAAGTGTGGGATTGATGAGATAAGCGCAACTAGGACGGACAA
MO4E4 d06ab671-01 RS0343 B4galnt2__ENSMUST00000038343__140__30__0.46667__69.5373__1 RS0255 d06ab671-02	CGCGGTGGTGGTACGACATGATTGGAGGTGTAGGGAGTAAAGGACACCTTTCTCACCATAAACGCAACAGTAAGGTTAGGTTGAGAATAGGAAGCGCAACTAGGACGGACAA
MO4E4 d06ab671-01 RS0639 B4galnt2__ENSMUST00000038343__1372__30__0.5__71.3322__1 RS0255 d06ab671-02	CGCGGTGGTGGTACGACATGAAGTGTGGGATTGATGAGATATCAATAAAGAACTCTCCGTGGGCCACTCGTAAGGTTAGGTTGAGAATAGGAAGCGCAACTAGGACGGACAA
MO4E4 d06ab671-01 RS0707 B4galnt2__ENSMUST00000038343__1291__30__0.56667__74.6418__1 RS0255 d06ab671-02	CGCGGTGGTGGTACGACATGATGTGGTTTGGAGATGATAGAAAGAAGTTCACCACGCCGCTGGTCAACGTGAAGGTTAGGTTGAGAATAGGAAGCGCAACTAGGACGGACAA
MO4E4 d06ab671-01 RS0343 B4galnt2__ENSMUST00000038343__831__30__0.53333__69.75__1 RS0639 d06ab671-02	CGCGGTGGTGGTACGACATGATTGGAGGTGTAGGGAGTAAACCAGGTTTCTGATCTTCCTCTCAGGTCCAGAAGTGTGGGATTGATGAGATAAGCGCAACTAGGACGGACAA
MO4E4 d06ab671-01 RS0707 B4galnt2__ENSMUST00000038343__1630__30__0.43333__69.9351__1 RS0343 d06ab671-02	CGCGGTGGTGGTACGACATGATGTGGTTTGGAGATGATAGAATCCTACTATTTTTTTTGTTGCCCGCCGCTATTGGAGGTGTAGGGAGTAAAAGCGCAACTAGGACGGACAA
MO4E4 d06ab671-01 RS0707 B4galnt2__ENSMUST00000038343__986__30__0.43333__66.3908__1 RS0639 d06ab671-02	CGCGGTGGTGGTACGACATGATGTGGTTTGGAGATGATAGACATGGTGTAGTACTCCACGTAGTCATCATTAAGTGTGGGATTGATGAGATAAGCGCAACTAGGACGGACAA
MO4E4 d06ab671-01 RS0255 B4galnt2__ENSMUST00000038343__891__30__0.46667__68.283__0.9291 RS0343 d06ab671-02	CGCGGTGGTGGTACGACATGAAGGTTAGGTTGAGAATAGGATACTCTGAAGCAGGATCTTAAGCTTGTGGGATTGGAGGTGTAGGGAGTAAAAGCGCAACTAGGACGGACAA
MO4E4 d06ab671-01 RS0639 B4galnt2__ENSMUST00000038343__70__30__0.53333__72.3201__1 RS0255 d06ab671-02	CGCGGTGGTGGTACGACATGAAGTGTGGGATTGATGAGATAGGAAACCTGAAGCTGGCAAAAGACACGCTGAAGGTTAGGTTGAGAATAGGAAGCGCAACTAGGACGGACAA
MO4E4 d06ab671-01 RS0255 B4galnt2__ENSMUST00000038343__1069__30__0.43333__66.9173__1 RS0707 d06ab671-02	CGCGGTGGTGGTACGACATGAAGGTTAGGTTGAGAATAGGATCATCGTCCACCCAGAGGACATATTTAGTAATGTGGTTTGGAGATGATAGAAGCGCAACTAGGACGGACAA
MO4E4 d06ab671-01 RS0639 B4galnt2__ENSMUST00000038343__759__30__0.5__70.5752__1 RS0343 d06ab671-02	CGCGGTGGTGGTACGACATGAAGTGTGGGATTGATGAGATAGAAACTTGGCCACTGACGACTCGTATTCCAATTGGAGGTGTAGGGAGTAAAAGCGCAACTAGGACGGACAA
MO4E4 d06ab671-01 RS0707 B4galnt2__ENSMUST00000038343__1006__30__0.56667__74.0185__1 RS0343 d06ab671-02	CGCGGTGGTGGTACGACATGATGTGGTTTGGAGATGATAGAAACCAGCCCTTCCCAAAGGGCATGGTGTAGATTGGAGGTGTAGGGAGTAAAAGCGCAACTAGGACGGACAA
MO4E4 d06ab671-01 RS0707 B4galnt2__ENSMUST00000038343__50__30__0.6__75.3363__1 RS0639 d06ab671-02	CGCGGTGGTGGTACGACATGATGTGGTTTGGAGATGATAGAAGACACGCTGGAAGTCATCGCAGCTCGCTCAAGTGTGGGATTGATGAGATAAGCGCAACTAGGACGGACAA
MO4E4 d06ab671-01 RS0255 B4galnt2__ENSMUST00000038343__1258__30__0.6__75.6504__1 RS0343 d06ab671-02	CGCGGTGGTGGTACGACATGAAGGTTAGGTTGAGAATAGGACCGGGAAAGCCGTCAAGGGCCTGGAATGATATTGGAGGTGTAGGGAGTAAAAGCGCAACTAGGACGGACAA
MO4E4 d06ab671-01 RS0255 B4galnt2__ENSMUST00000038343__384__30__0.46667__69.8582__1 RS0639 d06ab671-02	CGCGGTGGTGGTACGACATGAAGGTTAGGTTGAGAATAGGAGCTCAAATTCTGCCTGTCTTCTGGCATTCAAAGTGTGGGATTGATGAGATAAGCGCAACTAGGACGGACAA
MO4E4 d06ab671-01 RS0255 B4galnt2__ENSMUST00000038343__558__30__0.46667__67.9146__1 RS0707 d06ab671-02	CGCGGTGGTGGTACGACATGAAGGTTAGGTTGAGAATAGGAAAGCTTTCAGGATGACCTCATAGACTGGAGATGTGGTTTGGAGATGATAGAAGCGCAACTAGGACGGACAA
MO4E4 d06ab671-01 RS0343 B4galnt2__ENSMUST00000038343__1485__30__0.43333__68.7002__0.93051 RS0639 d06ab671-02	CGCGGTGGTGGTACGACATGATTGGAGGTGTAGGGAGTAAAATTTGTCATAAGTCTTCTCCAAGGCAGCCAAAGTGTGGGATTGATGAGATAAGCGCAACTAGGACGGACAA
MO4E4 d06ab671-01 RS0343 B4galnt2__ENSMUST00000038343__1099__30__0.43333__67.5016__1 RS0707 d06ab671-02	CGCGGTGGTGGTACGACATGATTGGAGGTGTAGGGAGTAAATCAATCTTGGTCTTGTCGCTGAAGAGAAAGATGTGGTTTGGAGATGATAGAAGCGCAACTAGGACGGACAA
MO4E4 d06ab671-01 RS0639 B4galnt2__ENSMUST00000038343__608__30__0.5__69.6666__1 RS0707 d06ab671-02	CGCGGTGGTGGTACGACATGAAGTGTGGGATTGATGAGATACTGAACCTCATCATCTGGCACATCAGCAAGATGTGGTTTGGAGATGATAGAAGCGCAACTAGGACGGACAA
MO4E4 d06ab671-01 RS0255 B4galnt2__ENSMUST00000038343__200__30__0.53333__73.7053__0.98112 RS0343 d06ab671-02	CGCGGTGGTGGTACGACATGAAGGTTAGGTTGAGAATAGGATGGGTCAACCCTTGCAGGCTCTGGAAACTTATTGGAGGTGTAGGGAGTAAAAGCGCAACTAGGACGGACAA
MO4E4 d06ab671-01 RS0255 B4galnt2__ENSMUST00000038343__801__30__0.43333__67.2721__1 RS0639 d06ab671-02	CGCGGTGGTGGTACGACATGAAGGTTAGGTTGAGAATAGGAGGTCATACAACTTGGGTACAGTCTGTTGTTAAGTGTGGGATTGATGAGATAAGCGCAACTAGGACGGACAA
MO4E4 d06ab671-01 RS0707 B4galnt2__ENSMUST00000038343__1515__30__0.5__72.4907__1 RS0255 d06ab671-02	CGCGGTGGTGGTACGACATGATGTGGTTTGGAGATGATAGAATTGGATCACAGAATTGGTGTTGGCCCGGTAAGGTTAGGTTGAGAATAGGAAGCGCAACTAGGACGGACAA
MO4E4 d06ab671-01 RS0343 B4galnt2__ENSMUST00000038343__729__30__0.43333__66.971__1 RS0639 d06ab671-02	CGCGGTGGTGGTACGACATGATTGGAGGTGTAGGGAGTAAATACTTACTGTGTCCACCTTGTGGAGATAGTAAGTGTGGGATTGATGAGATAAGCGCAACTAGGACGGACAA
MO4E4 d06ab671-01 RS0707 B4galnt2__ENSMUST00000038343__1238__30__0.53333__71.2617__1 RS0343 d06ab671-02	CGCGGTGGTGGTACGACATGATGTGGTTTGGAGATGATAGACTGGAATGATCCCCACCTCTGGTGAAGACAATTGGAGGTGTAGGGAGTAAAAGCGCAACTAGGACGGACAA
MO4E4 d06ab671-01 RS0707 B4galnt2__ENSMUST00000038343__950__30__0.53333__72.0667__1 RS0639 d06ab671-02	CGCGGTGGTGGTACGACATGATGTGGTTTGGAGATGATAGACAGGGGCTCCTTGCTGTCATCAGCTACAATAAGTGTGGGATTGATGAGATAAGCGCAACTAGGACGGACAA
MO4E4 d06ab671-01 RS0343 B4galnt2__ENSMUST00000038343__1351__30__0.5__71.6717__1 RS0255 d06ab671-02	CGCGGTGGTGGTACGACATGATTGGAGGTGTAGGGAGTAAAGCCACTCGTTGCAAGATGGGATCAAAACCAAAGGTTAGGTTGAGAATAGGAAGCGCAACTAGGACGGACAA
MO4E4 d06ab671-01 RS0639 B4galnt2__ENSMUST00000038343__414__30__0.6__74.7236__1 RS0255 d06ab671-02	CGCGGTGGTGGTACGACATGAAGTGTGGGATTGATGAGATAGGCGAGGCAGCCCTTCTCTCCTCTGAAAGTAAGGTTAGGTTGAGAATAGGAAGCGCAACTAGGACGGACAA
MO4E4 d06ab671-01 RS0255 B4galnt2__ENSMUST00000038343__881__30__0.5__70.1505__1 RS0707 d06ab671-02	CGCGGTGGTGGTACGACATGAAGGTTAGGTTGAGAATAGGACAGGATCTTAAGCTTGTGGGGACGGAGAAAATGTGGTTTGGAGATGATAGAAGCGCAACTAGGACGGACAA
MO4E4 d06ab671-01 RS0343 B4galnt2__ENSMUST00000038343__1413__30__0.6__75.4428__1 RS0639 d06ab671-02	CGCGGTGGTGGTACGACATGATTGGAGGTGTAGGGAGTAAATTACACCCGGGCAAGAGCCCACCAACAGTCAAGTGTGGGATTGATGAGATAAGCGCAACTAGGACGGACAA
MO4E4 d06ab671-01 RS0707 B4galnt2__ENSMUST00000038343__252__30__0.43333__66.5569__1 RS0343 d06ab671-02	CGCGGTGGTGGTACGACATGATGTGGTTTGGAGATGATAGACACTGTAGGTAAAGAGTTTCCTCAGATGCTATTGGAGGTGTAGGGAGTAAAAGCGCAACTAGGACGGACAA
MO4E4 d06ab671-01 RS0639 B4galnt2__ENSMUST00000038343__769__30__0.5__70.4022__0.92861 RS0707 d06ab671-02	CGCGGTGGTGGTACGACATGAAGTGTGGGATTGATGAGATAATAGTCACTGGAAACTTGGCCACTGACGACATGTGGTTTGGAGATGATAGAAGCGCAACTAGGACGGACAA
MO4E4 d06ab671-01 RS0343 B4galnt2__ENSMUST00000038343__588__30__0.56667__72.3203__0.92859 RS0255 d06ab671-02	CGCGGTGGTGGTACGACATGATTGGAGGTGTAGGGAGTAAACATCAGCAAGGGTGTTCAGTGTCCCCAGAGAAGGTTAGGTTGAGAATAGGAAGCGCAACTAGGACGGACAA
MO4E4 d06ab671-01 RS0639 B4galnt2__ENSMUST00000038343__679__30__0.43333__67.6524__1 RS0255 d06ab671-02	CGCGGTGGTGGTACGACATGAAGTGTGGGATTGATGAGATAACATGCTGAAGGATGAAATTCAGGACCTTCAAGGTTAGGTTGAGAATAGGAAGCGCAACTAGGACGGACAA
MO4E4 d06ab671-01 RS0707 B4galnt2__ENSMUST00000038343__468__30__0.56667__72.4722__1 RS0255 d06ab671-02	CGCGGTGGTGGTACGACATGATGTGGTTTGGAGATGATAGACACCATGGACTGGGTATCCGAAGGGGAGATAAGGTTAGGTTGAGAATAGGAAGCGCAACTAGGACGGACAA
MO4E4 d06ab671-01 RS0639 B4galnt2__ENSMUST00000038343__548__30__0.56667__71.5254__1 RS0343 d06ab671-02	CGCGGTGGTGGTACGACATGAAGTGTGGGATTGATGAGATAGATGACCTCATAGACTGGAGCATCTGGCCCATTGGAGGTGTAGGGAGTAAAAGCGCAACTAGGACGGACAA
MO4E4 d06ab671-01 RS0343 B4galnt2__ENSMUST00000038343__940__30__0.46667__69.3949__1 RS0707 d06ab671-02	CGCGGTGGTGGTACGACATGATTGGAGGTGTAGGGAGTAAATTGCTGTCATCAGCTACAATCACGGTGATGATGTGGTTTGGAGATGATAGAAGCGCAACTAGGACGGACAA
MO4E4 d06ab671-01 RS0639 B4galnt2__ENSMUST00000038343__639__30__0.6__75.5382__0.78595 RS0707 d06ab671-02	CGCGGTGGTGGTACGACATGAAGTGTGGGATTGATGAGATATGGAAATGGTCAGCTGCCTCTGGCCTCTGCATGTGGTTTGGAGATGATAGAAGCGCAACTAGGACGGACAA
MO4E4 d06ab671-01 RS0343 B4galnt2__ENSMUST00000038343__498__30__0.5__71.5329__1 RS0255 d06ab671-02	CGCGGTGGTGGTACGACATGATTGGAGGTGTAGGGAGTAAATGAGAATTGTATGCAGGGGCATCACCTCCAAAGGTTAGGTTGAGAATAGGAAGCGCAACTAGGACGGACAA
MO4E4 d06ab671-01 RS0639 B4galnt2__ENSMUST00000038343__699__30__0.5__71.7516__0.85751 RS0255 d06ab671-02	CGCGGTGGTGGTACGACATGAAGTGTGGGATTGATGAGATAACTCTGTGCTGGTGTACGTCACATGCTGAAAAGGTTAGGTTGAGAATAGGAAGCGCAACTAGGACGGACAA
MO4E4 d06ab671-01 RS0707 B4galnt2__ENSMUST00000038343__180__30__0.46667__69.964__1 RS0255 d06ab671-02	CGCGGTGGTGGTACGACATGATGTGGTTTGGAGATGATAGACTGGAAACTTTGGCTTGAAGGTGCTGAAGTAAGGTTAGGTTGAGAATAGGAAGCGCAACTAGGACGGACAA
MO4E4 d06ab671-01 RS0639 B4galnt2__ENSMUST00000038343__374__30__0.53333__72.522__1 RS0343 d06ab671-02	CGCGGTGGTGGTACGACATGAAGTGTGGGATTGATGAGATATGCCTGTCTTCTGGCATTCACAGCTGGAAGATTGGAGGTGTAGGGAGTAAAAGCGCAACTAGGACGGACAA
MO4E4 d06ab671-01 RS0343 B4galnt2__ENSMUST00000038343__709__30__0.5__69.0158__1 RS0707 d06ab671-02	CGCGGTGGTGGTACGACATGATTGGAGGTGTAGGGAGTAAATGGAGATAGTACTCTGTGCTGGTGTACGTCATGTGGTTTGGAGATGATAGAAGCGCAACTAGGACGGACAA
MO4E4 d06ab671-01 RS0639 B4galnt2__ENSMUST00000038343__871__30__0.53333__72.2278__1 RS0707 d06ab671-02	CGCGGTGGTGGTACGACATGAAGTGTGGGATTGATGAGATAAGCTTGTGGGGACGGAGAAAAGTCTTCGTGATGTGGTTTGGAGATGATAGAAGCGCAACTAGGACGGACAA
MO4E4 d06ab671-01 RS0343 B4galnt2__ENSMUST00000038343__1545__30__0.46667__68.9316__1 RS0255 d06ab671-02	CGCGGTGGTGGTACGACATGATTGGAGGTGTAGGGAGTAAAGGTTCTTGAAGTACTGGAGTGCAACCTTGAAAGGTTAGGTTGAGAATAGGAAGCGCAACTAGGACGGACAA
MO4E4 d06ab671-01 RS0639 B4galnt2__ENSMUST00000038343__1580__30__0.4__66.479__0.93224 RS0255 d06ab671-02	CGCGGTGGTGGTACGACATGAAGTGTGGGATTGATGAGATATGGTCTTGGTACTTTTTAAGTGGAGCAGTAAAGGTTAGGTTGAGAATAGGAAGCGCAACTAGGACGGACAA
MO4E4 d06ab671-01 RS0255 B4galnt2__ENSMUST00000038343__1311__30__0.46667__69.6457__1 RS0707 d06ab671-02	CGCGGTGGTGGTACGACATGAAGGTTAGGTTGAGAATAGGAGTTGTTCCGTGTGAGCCAAGAAGAAGTTCAATGTGGTTTGGAGATGATAGAAGCGCAACTAGGACGGACAA
MO4E4 d06ab671-01 RS0639 B4galnt2__ENSMUST00000038343__488__30__0.6__75.4413__1 RS0343 d06ab671-02	CGCGGTGGTGGTACGACATGAAGTGTGGGATTGATGAGATAATGCAGGGGCATCACCTCCACACCATGGACATTGGAGGTGTAGGGAGTAAAAGCGCAACTAGGACGGACAA
MO4E4 d06ab671-01 RS0343 B4galnt2__ENSMUST00000038343__60__30__0.53333__72.9825__1 RS0707 d06ab671-02	CGCGGTGGTGGTACGACATGATTGGAGGTGTAGGGAGTAAAAGCTGGCAAAAGACACGCTGGAAGTCATCGATGTGGTTTGGAGATGATAGAAGCGCAACTAGGACGGACAA
MO4E4 d06ab671-01 RS0639 B4galnt2__ENSMUST00000038343__1362__30__0.6__75.3583__1 RS0707 d06ab671-02	CGCGGTGGTGGTACGACATGAAGTGTGGGATTGATGAGATAACTCTCCGTGGGCCACTCGTTGCAAGATGGATGTGGTTTGGAGATGATAGAAGCGCAACTAGGACGGACAA
MO4E4 d06ab671-01 RS0255 B4galnt2__ENSMUST00000038343__920__30__0.4__66.0104__1 RS0343 d06ab671-02	CGCGGTGGTGGTACGACATGAAGGTTAGGTTGAGAATAGGACACGGTGATGTCTGGGTAATATTTTCGAATATTGGAGGTGTAGGGAGTAAAAGCGCAACTAGGACGGACAA
MO4E4 d06ab671-01 RS0255 B4galnt2__ENSMUST00000038343__120__30__0.53333__73.1796__0.931 RS0639 d06ab671-02	CGCGGTGGTGGTACGACATGAAGGTTAGGTTGAGAATAGGAACGCAACAGTGGCAAGTCCTACCATGAGGAAAGTGTGGGATTGATGAGATAAGCGCAACTAGGACGGACAA
MO4E4 d06ab671-01 RS0707 B4galnt2__ENSMUST00000038343__779__30__0.43333__67.0375__1 RS0255 d06ab671-02	CGCGGTGGTGGTACGACATGATGTGGTTTGGAGATGATAGACTGTTGTTTGATAGTCACTGGAAACTTGGCAAGGTTAGGTTGAGAATAGGAAGCGCAACTAGGACGGACAA
MO4E4 d06ab671-01 RS0639 B4galnt2__ENSMUST00000038343__458__30__0.6__74.3555__1 RS0343 d06ab671-02	CGCGGTGGTGGTACGACATGAAGTGTGGGATTGATGAGATATGGGTATCCGAAGGGGAGATTGGGTGGAGCATTGGAGGTGTAGGGAGTAAAAGCGCAACTAGGACGGACAA
MO4E4 d06ab671-01 RS0707 B4galnt2__ENSMUST00000038343__930__30__0.46667__68.682__1 RS0343 d06ab671-02	CGCGGTGGTGGTACGACATGATGTGGTTTGGAGATGATAGACAGCTACAATCACGGTGATGTCTGGGTAATATTGGAGGTGTAGGGAGTAAAAGCGCAACTAGGACGGACAA
MO4E4 d06ab671-01 RS0639 B4galnt2__ENSMUST00000038343__100__30__0.46667__70.0149__1 RS0707 d06ab671-02	CGCGGTGGTGGTACGACATGAAGTGTGGGATTGATGAGATAACCATGAGGACAAATGTCTTGAGGAGCCATATGTGGTTTGGAGATGATAGAAGCGCAACTAGGACGGACAA
MO4E4 d06ab671-01 RS0343 B4galnt2__ENSMUST00000038343__1049__30__0.43333__66.2809__1 RS0255 d06ab671-02	CGCGGTGGTGGTACGACATGATTGGAGGTGTAGGGAGTAAAATATTTAGTAGTCACCTGTGAGATGGCCAGAAGGTTAGGTTGAGAATAGGAAGCGCAACTAGGACGGACAA
MO4E4 d06ab671-01 RS0255 B4galnt2__ENSMUST00000038343__739__30__0.43333__66.5646__1 RS0639 d06ab671-02	CGCGGTGGTGGTACGACATGAAGGTTAGGTTGAGAATAGGATCGTATTCCATACTTACTGTGTCCACCTTGAAGTGTGGGATTGATGAGATAAGCGCAACTAGGACGGACAA
MO4E4 d06ab671-01 RS0255 B4galnt2__ENSMUST00000038343__518__30__0.46667__69.4721__1 RS0707 d06ab671-02	CGCGGTGGTGGTACGACATGAAGGTTAGGTTGAGAATAGGATTCATACTGGAGGCCTGGGATGAGAATTGTATGTGGTTTGGAGATGATAGAAGCGCAACTAGGACGGACAA
MO4E4 d06ab671-01 RS0343 B4galnt2__ENSMUST00000038343__160__30__0.46667__69.1248__1 RS0639 d06ab671-02	CGCGGTGGTGGTACGACATGATTGGAGGTGTAGGGAGTAAAGTGCTGAAGTCTGTTGTAAGGGACACCTTTAAGTGTGGGATTGATGAGATAAGCGCAACTAGGACGGACAA
MO4E4 d06ab671-01 RS0707 B4galnt2__ENSMUST00000038343__659__30__0.53333__71.8191__1 RS0343 d06ab671-02	CGCGGTGGTGGTACGACATGATGTGGTTTGGAGATGATAGACAGGACCTTCCGATGTCTGGTGGAAATGGTATTGGAGGTGTAGGGAGTAAAAGCGCAACTAGGACGGACAA
MO4E4 d06ab671-01 RS0639 B4galnt2__ENSMUST00000038343__282__30__0.46667__69.4716__1 RS0707 d06ab671-02	CGCGGTGGTGGTACGACATGAAGTGTGGGATTGATGAGATACACACTGATTTTTGGGGAAGAGCCAGATGTATGTGGTTTGGAGATGATAGAAGCGCAACTAGGACGGACAA
MO4E4 d06ab671-01 RS0343 B4galnt2__ENSMUST00000038343__1208__30__0.5__69.4671__1 RS0255 d06ab671-02	CGCGGTGGTGGTACGACATGATTGGAGGTGTAGGGAGTAAAGCTCCCATTCTTGGTCTGTTCATACAGCAGAAGGTTAGGTTGAGAATAGGAAGCGCAACTAGGACGGACAA
MO4E4 d06ab671-01 RS0639 B4galnt2__ENSMUST00000038343__1119__30__0.53333__70.179__1 RS0255 d06ab671-02	CGCGGTGGTGGTACGACATGAAGTGTGGGATTGATGAGATACCAGGACATCCACCAGTACCTCAATCTTGGAAGGTTAGGTTGAGAATAGGAAGCGCAACTAGGACGGACAA
MO4E4 d06ab671-01 RS0255 B4galnt3__ENSMUST00000212457__692__30__0.5__70.5792__1 RS0247 d06ab671-02	CGCGGTGGTGGTACGACATGAAGGTTAGGTTGAGAATAGGAGGGAGGCTGATAAACTCACTGGCTTGGAAAAAGGGTGTGTTTGTAAAGGGTAGCGCAACTAGGACGGACAA
MO4E4 d06ab671-01 RS0707 B4galnt3__ENSMUST00000212457__495__30__0.5__70.5475__1 RS0247 d06ab671-02	CGCGGTGGTGGTACGACATGATGTGGTTTGGAGATGATAGATGCAGATAGCCAAATATGCGGAGGCCATAGAAGGGTGTGTTTGTAAAGGGTAGCGCAACTAGGACGGACAA
MO4E4 d06ab671-01 RS0247 B4galnt3__ENSMUST00000212457__451__30__0.6__74.3621__1 RS0730 d06ab671-02	CGCGGTGGTGGTACGACATGAAGGGTGTGTTTGTAAAGGGTGGACACAGCCAGCTTCCTCAGAGTTGTGCGAAGTTGAGGTGGGAGAGTATTAGCGCAACTAGGACGGACAA
MO4E4 d06ab671-01 RS0707 B4galnt3__ENSMUST00000212457__1080__30__0.6__75.5705__1 RS0255 d06ab671-02	CGCGGTGGTGGTACGACATGATGTGGTTTGGAGATGATAGAACAAAACGGAGGCCCTGGTAGCGCTGTAGCAAGGTTAGGTTGAGAATAGGAAGCGCAACTAGGACGGACAA
MO4E4 d06ab671-01 RS0730 B4galnt3__ENSMUST00000212457__2276__30__0.6__75.4465__1 RS0255 d06ab671-02	CGCGGTGGTGGTACGACATGAAGTTGAGGTGGGAGAGTATTAGGAGAAACCTTGGGGCCAGCAGAGCTTGGAAGGTTAGGTTGAGAATAGGAAGCGCAACTAGGACGGACAA
MO4E4 d06ab671-01 RS0730 B4galnt3__ENSMUST00000212457__903__30__0.6__74.8072__1 RS0707 d06ab671-02	CGCGGTGGTGGTACGACATGAAGTTGAGGTGGGAGAGTATTGGAGTGTTGGAGGAGCCTACATGGCTGGCTATGTGGTTTGGAGATGATAGAAGCGCAACTAGGACGGACAA
MO4E4 d06ab671-01 RS0247 B4galnt3__ENSMUST00000212457__1357__30__0.43333__66.1145__0.86892 RS0255 d06ab671-02	CGCGGTGGTGGTACGACATGAAGGGTGTGTTTGTAAAGGGTGGTGGAAATAGTCTTCTGTTTTCTCCCTTGAAGGTTAGGTTGAGAATAGGAAGCGCAACTAGGACGGACAA
MO4E4 d06ab671-01 RS0247 B4galnt3__ENSMUST00000212457__2532__30__0.6__74.7362__1 RS0707 d06ab671-02	CGCGGTGGTGGTACGACATGAAGGGTGTGTTTGTAAAGGGTAGGTCTATGCCAGCCTGCAGTCCAGCAGAGATGTGGTTTGGAGATGATAGAAGCGCAACTAGGACGGACAA
MO4E4 d06ab671-01 RS0730 B4galnt3__ENSMUST00000212457__2707__30__0.6__74.1896__1 RS0247 d06ab671-02	CGCGGTGGTGGTACGACATGAAGTTGAGGTGGGAGAGTATTTACTTCCCAGTAGCCCTCAGGCCACTGTGGAAGGGTGTGTTTGTAAAGGGTAGCGCAACTAGGACGGACAA
MO4E4 d06ab671-01 RS0707 B4galnt3__ENSMUST00000212457__1973__30__0.6__74.0949__1 RS0255 d06ab671-02	CGCGGTGGTGGTACGACATGATGTGGTTTGGAGATGATAGATTCTCAGGAAGACCCGTGTGACCTCCAGGGAAGGTTAGGTTGAGAATAGGAAGCGCAACTAGGACGGACAA
MO4E4 d06ab671-01 RS0255 B4galnt3__ENSMUST00000212457__2191__30__0.6__73.8405__1 RS0730 d06ab671-02	CGCGGTGGTGGTACGACATGAAGGTTAGGTTGAGAATAGGACAGACCCTGCAGGTTCCGAGCTTCTGTGTCAAGTTGAGGTGGGAGAGTATTAGCGCAACTAGGACGGACAA
MO4E4 d06ab671-01 RS0730 B4galnt3__ENSMUST00000212457__2489__30__0.56667__72.9155__1 RS0707 d06ab671-02	CGCGGTGGTGGTACGACATGAAGTTGAGGTGGGAGAGTATTCACTCAGCTTCAGGTACTGGTAGCTCCGCAATGTGGTTTGGAGATGATAGAAGCGCAACTAGGACGGACAA
MO4E4 d06ab671-01 RS0247 B4galnt3__ENSMUST00000212457__2887__30__0.46667__67.4287__0.92991 RS0255 d06ab671-02	CGCGGTGGTGGTACGACATGAAGGGTGTGTTTGTAAAGGGTGGAATGGAAGTGATGGAAGAAGTTCCTGAGAAGGTTAGGTTGAGAATAGGAAGCGCAACTAGGACGGACAA
MO4E4 d06ab671-01 RS0247 B4galnt3__ENSMUST00000212457__2836__30__0.6__74.2131__1 RS0707 d06ab671-02	CGCGGTGGTGGTACGACATGAAGGGTGTGTTTGTAAAGGGTGCCTGCTTGGAGAATCCTGTCCAGCAGCTCATGTGGTTTGGAGATGATAGAAGCGCAACTAGGACGGACAA
MO4E4 d06ab671-01 RS0247 B4galnt3__ENSMUST00000212457__431__30__0.6__74.513__0.95366 RS0730 d06ab671-02	CGCGGTGGTGGTACGACATGAAGGGTGTGTTTGTAAAGGGTGAGTTGTGCGGATGTGGGGGTAGAGTGGGAAAGTTGAGGTGGGAGAGTATTAGCGCAACTAGGACGGACAA
MO4E4 d06ab671-01 RS0707 B4galnt3__ENSMUST00000212457__515__30__0.5__70.9831__1 RS0255 d06ab671-02	CGCGGTGGTGGTACGACATGATGTGGTTTGGAGATGATAGATTTTCCCATCGGTGAAAGGGTGCAGATAGCAAGGTTAGGTTGAGAATAGGAAGCGCAACTAGGACGGACAA
MO4E4 d06ab671-01 RS0730 B4galnt3__ENSMUST00000212457__1993__30__0.6__74.5383__1 RS0255 d06ab671-02	CGCGGTGGTGGTACGACATGAAGTTGAGGTGGGAGAGTATTCCGGGTCCTCTGGCTGAGCTTTCTCAGGAAAAGGTTAGGTTGAGAATAGGAAGCGCAACTAGGACGGACAA
MO4E4 d06ab671-01 RS0730 B4galnt3__ENSMUST00000212457__2499__30__0.46667__68.7533__1 RS0707 d06ab671-02	CGCGGTGGTGGTACGACATGAAGTTGAGGTGGGAGAGTATTTCAAAGTTTCCACTCAGCTTCAGGTACTGGATGTGGTTTGGAGATGATAGAAGCGCAACTAGGACGGACAA
MO4E4 d06ab671-01 RS0247 B4galnt3__ENSMUST00000212457__381__30__0.53333__73.3903__0.99443 RS0255 d06ab671-02	CGCGGTGGTGGTACGACATGAAGGGTGTGTTTGTAAAGGGTTGTTGGATGGAGCTGCCACACCAGTCTTCAAAGGTTAGGTTGAGAATAGGAAGCGCAACTAGGACGGACAA
MO4E4 d06ab671-01 RS0247 B4galnt3__ENSMUST00000212457__1260__30__0.6__75.2915__1 RS0707 d06ab671-02	CGCGGTGGTGGTACGACATGAAGGGTGTGTTTGTAAAGGGTAGAAGGCCATCCTCCAAACCTGGCTGCTCCATGTGGTTTGGAGATGATAGAAGCGCAACTAGGACGGACAA
MO4E4 d06ab671-01 RS0730 B4galnt3__ENSMUST00000212457__2120__30__0.6__75.6713__1 RS0247 d06ab671-02	CGCGGTGGTGGTACGACATGAAGTTGAGGTGGGAGAGTATTACACGTACTCCGAGAGCCGTACCAGGCGTTAAGGGTGTGTTTGTAAAGGGTAGCGCAACTAGGACGGACAA
MO4E4 d06ab671-01 RS0255 B4galnt3__ENSMUST00000212457__284__30__0.5__70.3939__1 RS0707 d06ab671-02	CGCGGTGGTGGTACGACATGAAGGTTAGGTTGAGAATAGGAAGCTACTGTTCCTACTCCTACTTCGGGCAAATGTGGTTTGGAGATGATAGAAGCGCAACTAGGACGGACAA
MO4E4 d06ab671-01 RS0730 B4galnt3__ENSMUST00000212457__2867__30__0.6__75.4533__1 RS0255 d06ab671-02	CGCGGTGGTGGTACGACATGAAGTTGAGGTGGGAGAGTATTAGTTCCTGAGGGAGAGCCGCTCCACTTCCAAAGGTTAGGTTGAGAATAGGAAGCGCAACTAGGACGGACAA
MO4E4 d06ab671-01 RS0707 B4galnt3__ENSMUST00000212457__1646__30__0.5__70.5792__0.94078 RS0730 d06ab671-02	CGCGGTGGTGGTACGACATGATGTGGTTTGGAGATGATAGATGAAGGATTCCACTTGATTCAGCCACTGGGAAGTTGAGGTGGGAGAGTATTAGCGCAACTAGGACGGACAA
MO4E4 d06ab671-01 RS0247 B4galnt3__ENSMUST00000212457__2479__30__0.6__73.8592__1 RS0255 d06ab671-02	CGCGGTGGTGGTACGACATGAAGGGTGTGTTTGTAAAGGGTCAGGTACTGGTAGCTCCGCAGTCTGGACCTAAGGTTAGGTTGAGAATAGGAAGCGCAACTAGGACGGACAA
MO4E4 d06ab671-01 RS0707 B4galnt3__ENSMUST00000212457__2231__30__0.53333__71.6523__1 RS0247 d06ab671-02	CGCGGTGGTGGTACGACATGATGTGGTTTGGAGATGATAGACATTCAGGACATGTCTGTGACGGTTGCGTGAAGGGTGTGTTTGTAAAGGGTAGCGCAACTAGGACGGACAA
MO4E4 d06ab671-01 RS0730 B4galnt3__ENSMUST00000212457__211__30__0.53333__71.8581__1 RS0247 d06ab671-02	CGCGGTGGTGGTACGACATGAAGTTGAGGTGGGAGAGTATTGAGATTCGGATCAACGGCTGGGATGTTCCTAAGGGTGTGTTTGTAAAGGGTAGCGCAACTAGGACGGACAA
MO4E4 d06ab671-01 RS0707 B4galnt3__ENSMUST00000212457__2656__30__0.6__75.2275__0.92912 RS0255 d06ab671-02	CGCGGTGGTGGTACGACATGATGTGGTTTGGAGATGATAGACATCACCATGGGGGCAAAGGCCATCTTGCCAAGGTTAGGTTGAGAATAGGAAGCGCAACTAGGACGGACAA
MO4E4 d06ab671-01 RS0255 B4galnt3__ENSMUST00000212457__361__30__0.5__70.09__1 RS0730 d06ab671-02	CGCGGTGGTGGTACGACATGAAGGTTAGGTTGAGAATAGGACCAGTCTTCAAACACATGTAGGTTGGCGTGAAGTTGAGGTGGGAGAGTATTAGCGCAACTAGGACGGACAA
MO4E4 d06ab671-01 RS0707 B4galnt3__ENSMUST00000212457__1900__30__0.6__73.52__1 RS0730 d06ab671-02	CGCGGTGGTGGTACGACATGATGTGGTTTGGAGATGATAGACAGGTCGATCCAGTCGGTTCTCAGGGCTTGAAGTTGAGGTGGGAGAGTATTAGCGCAACTAGGACGGACAA
MO4E4 d06ab671-01 RS0255 B4galnt3__ENSMUST00000212457__2542__30__0.56667__73.367__1 RS0247 d06ab671-02	CGCGGTGGTGGTACGACATGAAGGTTAGGTTGAGAATAGGAATCCTTCACCAGGTCTATGCCAGCCTGCAGAAGGGTGTGTTTGTAAAGGGTAGCGCAACTAGGACGGACAA
MO4E4 d06ab671-01 RS0247 B4galnt3__ENSMUST00000212457__1402__30__0.56667__74.4682__1 RS0707 d06ab671-02	CGCGGTGGTGGTACGACATGAAGGGTGTGTTTGTAAAGGGTAGCCAAGAGCTTCCGCAGGTGGTAGTCAGTATGTGGTTTGGAGATGATAGAAGCGCAACTAGGACGGACAA
MO4E4 d06ab671-01 RS0247 B4galnt3__ENSMUST00000212457__2326__30__0.46667__69.6073__1 RS0730 d06ab671-02	CGCGGTGGTGGTACGACATGAAGGGTGTGTTTGTAAAGGGTAGCCTGGTTCTTCACAGGCACAATAAAGTGAAGTTGAGGTGGGAGAGTATTAGCGCAACTAGGACGGACAA
MO4E4 d06ab671-01 RS0707 B4galnt3__ENSMUST00000212457__505__30__0.5__70.1502__1 RS0255 d06ab671-02	CGCGGTGGTGGTACGACATGATGTGGTTTGGAGATGATAGAGGTGAAAGGGTGCAGATAGCCAAATATGCGAAGGTTAGGTTGAGAATAGGAAGCGCAACTAGGACGGACAA
MO4E4 d06ab671-01 RS0730 B4galnt3__ENSMUST00000212457__1983__30__0.56667__73.5142__1 RS0255 d06ab671-02	CGCGGTGGTGGTACGACATGAAGTTGAGGTGGGAGAGTATTTGGCTGAGCTTTCTCAGGAAGACCCGTGTGAAGGTTAGGTTGAGAATAGGAAGCGCAACTAGGACGGACAA
MO4E4 d06ab671-01 RS0707 B4galnt3__ENSMUST00000212457__2717__30__0.46667__67.4982__0.93449 RS0730 d06ab671-02	CGCGGTGGTGGTACGACATGATGTGGTTTGGAGATGATAGACAAATCCATTTACTTCCCAGTAGCCCTCAGAAGTTGAGGTGGGAGAGTATTAGCGCAACTAGGACGGACAA
MO4E4 d06ab671-01 RS0247 B4galnt3__ENSMUST00000212457__2343__30__0.6__75.937__1 RS0255 d06ab671-02	CGCGGTGGTGGTACGACATGAAGGGTGTGTTTGTAAAGGGTAACTGCTGCACCCAGCGAGCCTGGTTCTTCAAGGTTAGGTTGAGAATAGGAAGCGCAACTAGGACGGACAA
MO4E4 d06ab671-01 RS0707 B4galnt3__ENSMUST00000212457__1910__30__0.5__69.9644__1 RS0247 d06ab671-02	CGCGGTGGTGGTACGACATGATGTGGTTTGGAGATGATAGATGTTACAGTTCAGGTCGATCCAGTCGGTTCAAGGGTGTGTTTGTAAAGGGTAGCGCAACTAGGACGGACAA
MO4E4 d06ab671-01 RS0730 B4galnt3__ENSMUST00000212457__2907__30__0.56667__73.3033__1 RS0247 d06ab671-02	CGCGGTGGTGGTACGACATGAAGTTGAGGTGGGAGAGTATTCGGTTCCACATGCCTCGCTTGGAATGGAAGAAGGGTGTGTTTGTAAAGGGTAGCGCAACTAGGACGGACAA
MO4E4 d06ab671-01 RS0255 B4galnt3__ENSMUST00000212457__652__30__0.5__71.9315__0.85922 RS0707 d06ab671-02	CGCGGTGGTGGTACGACATGAAGGTTAGGTTGAGAATAGGAAAATTTCCCAAACTCTCCAGGGGCTGTCCAATGTGGTTTGGAGATGATAGAAGCGCAACTAGGACGGACAA
MO4E4 d06ab671-01 RS0730 B4galnt3__ENSMUST00000212457__2747__30__0.56667__71.322__1 RS0255 d06ab671-02	CGCGGTGGTGGTACGACATGAAGTTGAGGTGGGAGAGTATTCCAGGTCAGACTTGTAGATCCCGAGCAGTCAAGGTTAGGTTGAGAATAGGAAGCGCAACTAGGACGGACAA
MO4E4 d06ab671-01 RS0707 B4galnt3__ENSMUST00000212457__752__30__0.5__71.0771__0.92866 RS0730 d06ab671-02	CGCGGTGGTGGTACGACATGATGTGGTTTGGAGATGATAGACCTCCACGTGGTCAGTGCCTTCATCATTTTAAGTTGAGGTGGGAGAGTATTAGCGCAACTAGGACGGACAA
MO4E4 d06ab671-01 RS0247 B4galnt3__ENSMUST00000212457__1121__30__0.4__66.0292__1 RS0255 d06ab671-02	CGCGGTGGTGGTACGACATGAAGGGTGTGTTTGTAAAGGGTTCAGACGGGTATAGTCATTGGGATAAACAAAAGGTTAGGTTGAGAATAGGAAGCGCAACTAGGACGGACAA
MO4E4 d06ab671-01 RS0707 B4galnt3__ENSMUST00000212457__1930__30__0.5__72.6898__1 RS0247 d06ab671-02	CGCGGTGGTGGTACGACATGATGTGGTTTGGAGATGATAGAAAGCAGCAGGTTGCCCGATGTGTTACAGTTAAGGGTGTGTTTGTAAAGGGTAGCGCAACTAGGACGGACAA
MO4E4 d06ab671-01 RS0730 B4galnt3__ENSMUST00000212457__1224__30__0.4__66.3245__1 RS0247 d06ab671-02	CGCGGTGGTGGTACGACATGAAGTTGAGGTGGGAGAGTATTTGCTTCTCTGGCTTGTCCATCTTGATATATAAGGGTGTGTTTGTAAAGGGTAGCGCAACTAGGACGGACAA
MO4E4 d06ab671-01 RS0255 B4galnt3__ENSMUST00000212457__595__30__0.6__73.7905__1 RS0707 d06ab671-02	CGCGGTGGTGGTACGACATGAAGGTTAGGTTGAGAATAGGACAGCAGCTGAAGGCCTGAGACCTGGTCATCATGTGGTTTGGAGATGATAGAAGCGCAACTAGGACGGACAA
MO4E4 d06ab671-01 RS0255 B4galnt3__ENSMUST00000212457__632__30__0.56667__73.957__0.9287 RS0730 d06ab671-02	CGCGGTGGTGGTACGACATGAAGGTTAGGTTGAGAATAGGAGGGCTGTCCATTCCTTTCCTGTCTTGCCCAAAGTTGAGGTGGGAGAGTATTAGCGCAACTAGGACGGACAA
MO4E4 d06ab671-01 RS0730 B4galnt3__ENSMUST00000212457__883__30__0.6__75.4832__0.93576 RS0707 d06ab671-02	CGCGGTGGTGGTACGACATGAAGTTGAGGTGGGAGAGTATTATGGCTGGCTGCTGTCTGTGGGATATGGCCATGTGGTTTGGAGATGATAGAAGCGCAACTAGGACGGACAA
MO4E4 d06ab671-01 RS0255 B4galnt3__ENSMUST00000212457__1434__30__0.6__73.7082__0.96184 RS0247 d06ab671-02	CGCGGTGGTGGTACGACATGAAGGTTAGGTTGAGAATAGGAGAAAGAGGCGCTACAGGGCCACTCTGTGAGAAGGGTGTGTTTGTAAAGGGTAGCGCAACTAGGACGGACAA
MO4E4 d06ab671-01 RS0707 B4galnt3__ENSMUST00000212457__1034__30__0.56667__73.5083__0.95533 RS0247 d06ab671-02	CGCGGTGGTGGTACGACATGATGTGGTTTGGAGATGATAGAGGTAGCTGGGTTTGTAGGGACAATCGGGCAAAGGGTGTGTTTGTAAAGGGTAGCGCAACTAGGACGGACAA
MO4E4 d06ab671-01 RS0730 B4galnt3__ENSMUST00000212457__1686__30__0.56667__70.8976__1 RS0247 d06ab671-02	CGCGGTGGTGGTACGACATGAAGTTGAGGTGGGAGAGTATTGTTGGAGGCTCTATCCTGTCTCCCCTTCTCAAGGGTGTGTTTGTAAAGGGTAGCGCAACTAGGACGGACAA
MO4E4 d06ab671-01 RS0255 B4galnt3__ENSMUST00000212457__2181__30__0.6__75.6466__1 RS0707 d06ab671-02	CGCGGTGGTGGTACGACATGAAGGTTAGGTTGAGAATAGGAAGGTTCCGAGCTTCTGTGTCCTCCCTGCCTATGTGGTTTGGAGATGATAGAAGCGCAACTAGGACGGACAA
MO4E4 d06ab671-01 RS0255 B4galnt3__ENSMUST00000212457__1193__30__0.6__72.9366__1 RS0730 d06ab671-02	CGCGGTGGTGGTACGACATGAAGGTTAGGTTGAGAATAGGACCTGGAAGCTGGACCTGTCCTGGTCATAGGAAGTTGAGGTGGGAGAGTATTAGCGCAACTAGGACGGACAA
MO4E4 d06ab671-01 RS0707 B4galnt3__ENSMUST00000212457__860__30__0.53333__70.9212__1 RS0730 d06ab671-02	CGCGGTGGTGGTACGACATGATGTGGTTTGGAGATGATAGATATGGCCCACCTCATCCATCCTTAGGATGGAAGTTGAGGTGGGAGAGTATTAGCGCAACTAGGACGGACAA
MO4E4 d06ab671-01 RS0247 B4galnt3__ENSMUST00000212457__1044__30__0.56667__72.7981__0.95533 RS0255 d06ab671-02	CGCGGTGGTGGTACGACATGAAGGGTGTGTTTGTAAAGGGTCCATCCACCAGGTAGCTGGGTTTGTAGGGAAAGGTTAGGTTGAGAATAGGAAGCGCAACTAGGACGGACAA
MO4E4 d06ab671-01 RS0247 B4galnt3__ENSMUST00000212457__2031__30__0.53333__73.4357__1 RS0707 d06ab671-02	CGCGGTGGTGGTACGACATGAAGGGTGTGTTTGTAAAGGGTTTCTCCACATTCACAATGCGCTGCAGCTGGATGTGGTTTGGAGATGATAGAAGCGCAACTAGGACGGACAA
MO4E4 d06ab671-01 RS0730 B4galnt3__ENSMUST00000212457__795__30__0.5__70.6208__1 RS0247 d06ab671-02	CGCGGTGGTGGTACGACATGAAGTTGAGGTGGGAGAGTATTATGATGGTGAACTTGGCTCCAGGGTCATTCAAGGGTGTGTTTGTAAAGGGTAGCGCAACTAGGACGGACAA
MO4E4 d06ab671-01 RS0255 B4galnt3__ENSMUST00000212457__2624__30__0.5__70.5293__1 RS0707 d06ab671-02	CGCGGTGGTGGTACGACATGAAGGTTAGGTTGAGAATAGGACCACACAGTGCTTCCGGATGGTATCAATGAATGTGGTTTGGAGATGATAGAAGCGCAACTAGGACGGACAA
MO4E4 d06ab671-01 RS0255 B4galnt3__ENSMUST00000212457__1870__30__0.56667__72.1488__1 RS0730 d06ab671-02	CGCGGTGGTGGTACGACATGAAGGTTAGGTTGAGAATAGGAGAAGTCGAGGTTCTGAGCGCTGAAGGTCTGAAGTTGAGGTGGGAGAGTATTAGCGCAACTAGGACGGACAA
MO4E4 d06ab671-01 RS0707 B4galnt3__ENSMUST00000212457__2286__30__0.6__74.1111__0.94507 RS0730 d06ab671-02	CGCGGTGGTGGTACGACATGATGTGGTTTGGAGATGATAGACGATGGTTCCAGGAGAAACCTTGGGGCCAGAAGTTGAGGTGGGAGAGTATTAGCGCAACTAGGACGGACAA
MO4E4 d06ab671-01 RS0255 B4galnt3__ENSMUST00000212457__465__30__0.6__75.5062__1 RS0247 d06ab671-02	CGCGGTGGTGGTACGACATGAAGGTTAGGTTGAGAATAGGATTGGTCCACTTGGGGGACACAGCCAGCTTCAAGGGTGTGTTTGTAAAGGGTAGCGCAACTAGGACGGACAA
MO4E4 d06ab671-01 RS0247 B4galnt3__ENSMUST00000212457__2897__30__0.5__71.8294__1 RS0707 d06ab671-02	CGCGGTGGTGGTACGACATGAAGGGTGTGTTTGTAAAGGGTTGCCTCGCTTGGAATGGAAGTGATGGAAGAATGTGGTTTGGAGATGATAGAAGCGCAACTAGGACGGACAA
MO4E4 d06ab671-01 RS0247 B4galnt3__ENSMUST00000212457__1474__30__0.5__70.8457__1 RS0730 d06ab671-02	CGCGGTGGTGGTACGACATGAAGGGTGTGTTTGTAAAGGGTGCTTGTCCTGGTTGGAAAGGCAGTTGTAGAAAGTTGAGGTGGGAGAGTATTAGCGCAACTAGGACGGACAA
MO4E4 d06ab671-01 RS0255 B4galnt3__ENSMUST00000212457__2102__30__0.56667__74.3568__1 RS0707 d06ab671-02	CGCGGTGGTGGTACGACATGAAGGTTAGGTTGAGAATAGGAGTACCAGGCGTTGGCCATCCAGCAGTTCAAATGTGGTTTGGAGATGATAGAAGCGCAACTAGGACGGACAA
MO4E4 d06ab671-01 RS0730 B4galnt3__ENSMUST00000212457__1590__30__0.6__75.3071__0.94872 RS0255 d06ab671-02	CGCGGTGGTGGTACGACATGAAGTTGAGGTGGGAGAGTATTTCACCAGTGGGCCTGGCTCTCTGGATGAGAAAGGTTAGGTTGAGAATAGGAAGCGCAACTAGGACGGACAA
MO4E4 d06ab671-01 RS0707 B4galnt3__ENSMUST00000212457__2519__30__0.56667__73.3505__1 RS0730 d06ab671-02	CGCGGTGGTGGTACGACATGATGTGGTTTGGAGATGATAGACCTGCAGTCCAGCAGAGCGCTCAAAGTTTCAAGTTGAGGTGGGAGAGTATTAGCGCAACTAGGACGGACAA
MO4E4 d06ab671-01 RS0247 B4galnt3__ENSMUST00000212457__555__30__0.5__70.1711__0.79999 RS0255 d06ab671-02	CGCGGTGGTGGTACGACATGAAGGGTGTGTTTGTAAAGGGTCAGAACTCAGCATTGTCATCAGCAGCGATGAAGGTTAGGTTGAGAATAGGAAGCGCAACTAGGACGGACAA
MO4E4 d06ab671-01 RS0707 B4galnt3__ENSMUST00000212457__1151__30__0.4__66.0561__1 RS0247 d06ab671-02	CGCGGTGGTGGTACGACATGATGTGGTTTGGAGATGATAGAAGAAACATTTATTATGGGTCTCCATGTGGCAAGGGTGTGTTTGTAAAGGGTAGCGCAACTAGGACGGACAA
MO4E4 d06ab671-01 RS0247 B4galnt3__ENSMUST00000212457__712__30__0.53333__70.3985__1 RS0730 d06ab671-02	CGCGGTGGTGGTACGACATGAAGGGTGTGTTTGTAAAGGGTGACCTCAAAGTAGTACCTGAGGGAGGCTGAAAGTTGAGGTGGGAGAGTATTAGCGCAACTAGGACGGACAA
MO4E4 d06ab671-01 RS0255 B4galnt3__ENSMUST00000212457__475__30__0.6__73.7065__1 RS0707 d06ab671-02	CGCGGTGGTGGTACGACATGAAGGTTAGGTTGAGAATAGGAGAGGCCATAGTTGGTCCACTTGGGGGACACATGTGGTTTGGAGATGATAGAAGCGCAACTAGGACGGACAA
MO4E4 d06ab671-01 RS0255 B4galnt3__ENSMUST00000212457__2373__30__0.5__69.255__1 RS0730 d06ab671-02	CGCGGTGGTGGTACGACATGAAGGTTAGGTTGAGAATAGGAACTTGGGACAGGCTCTCCATATCTCTGATGAAGTTGAGGTGGGAGAGTATTAGCGCAACTAGGACGGACAA
MO4E4 d06ab671-01 RS0730 B4galnt3__ENSMUST00000212457__1577__30__0.6__74.0415__1 RS0707 d06ab671-02	CGCGGTGGTGGTACGACATGAAGTTGAGGTGGGAGAGTATTTGGCTCTCTGGATGAGAGGCAGGTTCCTCCATGTGGTTTGGAGATGATAGAAGCGCAACTAGGACGGACAA
MO4E4 d06ab671-01 RS0255 B4galnt3__ENSMUST00000212457__1676__30__0.53333__70.8563__0.86447 RS0247 d06ab671-02	CGCGGTGGTGGTACGACATGAAGGTTAGGTTGAGAATAGGACTATCCTGTCTCCCCTTCTCTGCTCAGCAAAAGGGTGTGTTTGTAAAGGGTAGCGCAACTAGGACGGACAA
MO4E4 d06ab671-01 RS0707 B4galnt3__ENSMUST00000212457__2439__30__0.46667__67.5988__0.85838 RS0247 d06ab671-02	CGCGGTGGTGGTACGACATGATGTGGTTTGGAGATGATAGAATCTCCACATCCATGTCCTCACTGCTATAGAAGGGTGTGTTTGTAAAGGGTAGCGCAACTAGGACGGACAA
MO4E4 d06ab671-01 RS0247 B4galnt3__ENSMUST00000212457__1636__30__0.53333__71.2271__0.8184 RS0730 d06ab671-02	CGCGGTGGTGGTACGACATGAAGGGTGTGTTTGTAAAGGGTCACTTGATTCAGCCACTGGGACTGCTCAAGAAGTTGAGGTGGGAGAGTATTAGCGCAACTAGGACGGACAA
MO4E4 d06ab671-01 RS0255 B4galnt3__ENSMUST00000212457__1214__30__0.43333__66.1251__1 RS0707 d06ab671-02	CGCGGTGGTGGTACGACATGAAGGTTAGGTTGAGAATAGGAGCTTGTCCATCTTGATATATTCCTGGAAGCATGTGGTTTGGAGATGATAGAAGCGCAACTAGGACGGACAA
MO4E4 d06ab671-01 RS0255 B4galnt3__ENSMUST00000212457__421__30__0.56667__73.1302__0.95366 RS0730 d06ab671-02	CGCGGTGGTGGTACGACATGAAGGTTAGGTTGAGAATAGGAGATGTGGGGGTAGAGTGGGAAGTGCAGGTTAAGTTGAGGTGGGAGAGTATTAGCGCAACTAGGACGGACAA
MO4E4 d06ab671-01 RS0707 B4galnt3__ENSMUST00000212457__201__30__0.6__75.1369__1 RS0730 d06ab671-02	CGCGGTGGTGGTACGACATGATGTGGTTTGGAGATGATAGATCAACGGCTGGGATGTTCCTGCTGGCTAGGAAGTTGAGGTGGGAGAGTATTAGCGCAACTAGGACGGACAA
MO4E4 d06ab671-01 RS0247 B4galnt3__ENSMUST00000212457__642__30__0.53333__72.656__0.85922 RS0255 d06ab671-02	CGCGGTGGTGGTACGACATGAAGGGTGTGTTTGTAAAGGGTAACTCTCCAGGGGCTGTCCATTCCTTTCCTAAGGTTAGGTTGAGAATAGGAAGCGCAACTAGGACGGACAA
MO4E4 d06ab671-01 RS0707 B4galnt3__ENSMUST00000212457__294__30__0.46667__66.8222__1 RS0247 d06ab671-02	CGCGGTGGTGGTACGACATGATGTGGTTTGGAGATGATAGACACTTCAGGTAGCTACTGTTCCTACTCCTAAAGGGTGTGTTTGTAAAGGGTAGCGCAACTAGGACGGACAA
MO4E4 d06ab671-01 RS0247 B4galnt3__ENSMUST00000212457__2021__30__0.6__75.5057__1 RS0730 d06ab671-02	CGCGGTGGTGGTACGACATGAAGGGTGTGTTTGTAAAGGGTTCACAATGCGCTGCAGCTGGTATCTCCCCCAAGTTGAGGTGGGAGAGTATTAGCGCAACTAGGACGGACAA
MO4E4 d06ab671-01 RS0707 B4galnt3__ENSMUST00000212457__1464__30__0.43333__66.997__1 RS0255 d06ab671-02	CGCGGTGGTGGTACGACATGATGTGGTTTGGAGATGATAGAGTTGGAAAGGCAGTTGTAGAGTTCTGTTTGAAGGTTAGGTTGAGAATAGGAAGCGCAACTAGGACGGACAA
MO4E4 d06ab671-01 RS0255 B4galnt3__ENSMUST00000212457__2449__30__0.53333__70.2005__0.85838 RS0730 d06ab671-02	CGCGGTGGTGGTACGACATGAAGGTTAGGTTGAGAATAGGACTTCAGAGCCATCTCCACATCCATGTCCTCAAGTTGAGGTGGGAGAGTATTAGCGCAACTAGGACGGACAA
MO4E4 d06ab671-01 RS0730 B4galnt3__ENSMUST00000212457__1616__30__0.53333__71.2621__0.92922 RS0707 d06ab671-02	CGCGGTGGTGGTACGACATGAAGTTGAGGTGGGAGAGTATTACTGCTCAAGAGTCTTCCCAGGTCTGTCACATGTGGTTTGGAGATGATAGAAGCGCAACTAGGACGGACAA
MO4E4 d06ab671-01 RS0255 B4galnt3__ENSMUST00000212457__682__30__0.4__66.2539__1 RS0247 d06ab671-02	CGCGGTGGTGGTACGACATGAAGGTTAGGTTGAGAATAGGATAAACTCACTGGCTTGGAAATTTGACTCTGAAGGGTGTGTTTGTAAAGGGTAGCGCAACTAGGACGGACAA
MO4E4 d06ab671-01 RS0707 B4galnt3__ENSMUST00000212457__977__30__0.6__74.1855__1 RS0247 d06ab671-02	CGCGGTGGTGGTACGACATGATGTGGTTTGGAGATGATAGATCAGAGGCACTCGAAAGAGGGTGTCCCGAGAAGGGTGTGTTTGTAAAGGGTAGCGCAACTAGGACGGACAA
MO4E4 d06ab671-01 RS0247 B4galnt3__ENSMUST00000212457__742__30__0.46667__69.5027__0.91674 RS0730 d06ab671-02	CGCGGTGGTGGTACGACATGAAGGGTGTGTTTGTAAAGGGTGTCAGTGCCTTCATCATTTTGCTTGTGCAGAAGTTGAGGTGGGAGAGTATTAGCGCAACTAGGACGGACAA
MO4E4 d06ab671-01 RS0707 B4galnt3__ENSMUST00000212457__2221__30__0.6__75.4342__1 RS0255 d06ab671-02	CGCGGTGGTGGTACGACATGATGTGGTTTGGAGATGATAGAATGTCTGTGACGGTTGCGTGGGCTCCAGACAAGGTTAGGTTGAGAATAGGAAGCGCAACTAGGACGGACAA
MO4E4 d06ab671-01 RS0730 B4galnt3__ENSMUST00000212457__2777__30__0.5__71.5951__1 RS0255 d06ab671-02	CGCGGTGGTGGTACGACATGAAGTTGAGGTGGGAGAGTATTACTCCTTGGTGTTCATGCCTCCGATCTTGTAAGGTTAGGTTGAGAATAGGAAGCGCAACTAGGACGGACAA
MO4E4 d06ab671-01 RS0730 B4galnt3__ENSMUST00000212457__870__30__0.56667__71.7934__1 RS0707 d06ab671-02	CGCGGTGGTGGTACGACATGAAGTTGAGGTGGGAGAGTATTGTCTGTGGGATATGGCCCACCTCATCCATCATGTGGTTTGGAGATGATAGAAGCGCAACTAGGACGGACAA
MO4E4 d06ab671-01 RS0247 B4galnt3__ENSMUST00000212457__987__30__0.56667__72.2497__1 RS0255 d06ab671-02	CGCGGTGGTGGTACGACATGAAGGGTGTGTTTGTAAAGGGTGACTTGGCGATCAGAGGCACTCGAAAGAGGAAGGTTAGGTTGAGAATAGGAAGCGCAACTAGGACGGACAA
MO4E4 d06ab671-01 RS0247 B4galnt3__ENSMUST00000212457__1444__30__0.56667__73.0937__1 RS0707 d06ab671-02	CGCGGTGGTGGTACGACATGAAGGGTGTGTTTGTAAAGGGTGTTCTGTTTGGAAAGAGGCGCTACAGGGCCATGTGGTTTGGAGATGATAGAAGCGCAACTAGGACGGACAA
MO4E4 d06ab671-01 RS0548 Barx2__ENSMUST00000116615__1624__30__0.46667__69.3829__1 RS0015 d06ab671-02	CGCGGTGGTGGTACGACATGAGAGGGTTTGTAAGGTGAATAAACTACAGAAATAAGCGCCGAGTCAGCAAGAGGGATGTATTGAAGGAGGATAGCGCAACTAGGACGGACAA
MO4E4 d06ab671-01 RS0015 Barx2__ENSMUST00000116615__1477__30__0.6__75.3585__1 RS0707 d06ab671-02	CGCGGTGGTGGTACGACATGAGGGATGTATTGAAGGAGGATTGTAGCCAGCCCTGCAGCTATCACCCAAGCATGTGGTTTGGAGATGATAGAAGCGCAACTAGGACGGACAA
MO4E4 d06ab671-01 RS0730 Barx2__ENSMUST00000116615__1751__30__0.53333__70.9247__1 RS0015 d06ab671-02	CGCGGTGGTGGTACGACATGAAGTTGAGGTGGGAGAGTATTCCTCGTAACTCACAACTCCCTCCAACTCCTAGGGATGTATTGAAGGAGGATAGCGCAACTAGGACGGACAA
MO4E4 d06ab671-01 RS0548 Barx2__ENSMUST00000116615__1841__30__0.6__74.7546__1 RS0707 d06ab671-02	CGCGGTGGTGGTACGACATGAGAGGGTTTGTAAGGTGAATAAAGACCATCAGGTCTGTCGGCACCTGACCGATGTGGTTTGGAGATGATAGAAGCGCAACTAGGACGGACAA
MO4E4 d06ab671-01 RS0730 Barx2__ENSMUST00000116615__1673__30__0.53333__74.0094__0.7762 RS0548 d06ab671-02	CGCGGTGGTGGTACGACATGAAGTTGAGGTGGGAGAGTATTTTCCCCACCCGACCCCACCCTCAAAAAAAAAGAGGGTTTGTAAGGTGAATAAGCGCAACTAGGACGGACAA
MO4E4 d06ab671-01 RS0707 Barx2__ENSMUST00000116615__1419__30__0.5__68.4909__1 RS0730 d06ab671-02	CGCGGTGGTGGTACGACATGATGTGGTTTGGAGATGATAGACCCTTACAGAAGGGTATCTGTGCCTAACACAAGTTGAGGTGGGAGAGTATTAGCGCAACTAGGACGGACAA
MO4E4 d06ab671-01 RS0015 Barx2__ENSMUST00000116615__562__30__0.6__73.6198__1 RS0548 d06ab671-02	CGCGGTGGTGGTACGACATGAGGGATGTATTGAAGGAGGATACAGGAGAGGATATGCCCGTAGGGAAGGGGAGAGGGTTTGTAAGGTGAATAAGCGCAACTAGGACGGACAA
MO4E4 d06ab671-01 RS0707 Barx2__ENSMUST00000116615__771__30__0.53333__71.6865__1 RS0015 d06ab671-02	CGCGGTGGTGGTACGACATGATGTGGTTTGGAGATGATAGAGATGGTGCGACTTCTGCGTGGTTTCTTCTGAGGGATGTATTGAAGGAGGATAGCGCAACTAGGACGGACAA
MO4E4 d06ab671-01 RS0015 Barx2__ENSMUST00000116615__572__30__0.53333__71.0411__1 RS0730 d06ab671-02	CGCGGTGGTGGTACGACATGAGGGATGTATTGAAGGAGGATGTGATCACAGACAGGAGAGGATATGCCCGTAAGTTGAGGTGGGAGAGTATTAGCGCAACTAGGACGGACAA
MO4E4 d06ab671-01 RS0707 Barx2__ENSMUST00000116615__811__30__0.5__70.4501__1 RS0548 d06ab671-02	CGCGGTGGTGGTACGACATGATGTGGTTTGGAGATGATAGAGGAATTTCTTCTCTAGGCCCATGAGCTGCAAGAGGGTTTGTAAGGTGAATAAGCGCAACTAGGACGGACAA
MO4E4 d06ab671-01 RS0548 Barx2__ENSMUST00000116615__971__30__0.56667__74.2502__1 RS0730 d06ab671-02	CGCGGTGGTGGTACGACATGAGAGGGTTTGTAAGGTGAATACGCCCCTTAGGTTTTGTGGGTGCTTCCTGTAAGTTGAGGTGGGAGAGTATTAGCGCAACTAGGACGGACAA
MO4E4 d06ab671-01 RS0707 Barx2__ENSMUST00000116615__1158__30__0.53333__71.4875__1 RS0730 d06ab671-02	CGCGGTGGTGGTACGACATGATGTGGTTTGGAGATGATAGATAACTCCTGGGGCTGGTGAATAGGTTCTGCAAGTTGAGGTGGGAGAGTATTAGCGCAACTAGGACGGACAA
MO4E4 d06ab671-01 RS0548 Barx2__ENSMUST00000116615__941__30__0.43333__66.1911__0.93464 RS0015 d06ab671-02	CGCGGTGGTGGTACGACATGAGAGGGTTTGTAAGGTGAATACCACCTTTAAGGACCATCTTCTTCCATTTCAGGGATGTATTGAAGGAGGATAGCGCAACTAGGACGGACAA
MO4E4 d06ab671-01 RS0015 Barx2__ENSMUST00000116615__486__30__0.43333__67.2721__0.99715 RS0707 d06ab671-02	CGCGGTGGTGGTACGACATGAGGGATGTATTGAAGGAGGATGCACACAGAGTAGAGGGAAAGTTTCTCAAAATGTGGTTTGGAGATGATAGAAGCGCAACTAGGACGGACAA
MO4E4 d06ab671-01 RS0730 Barx2__ENSMUST00000116615__1552__30__0.6__75.0808__1 RS0015 d06ab671-02	CGCGGTGGTGGTACGACATGAAGTTGAGGTGGGAGAGTATTTGCTTGGCTGACCTGTTGCCCAGAGGAGAGAGGGATGTATTGAAGGAGGATAGCGCAACTAGGACGGACAA
MO4E4 d06ab671-01 RS0707 Barx2__ENSMUST00000116615__1104__30__0.6__74.5171__1 RS0548 d06ab671-02	CGCGGTGGTGGTACGACATGATGTGGTTTGGAGATGATAGATTTGGGCTCCTGGGTATCACAGGGCTCCTCAGAGGGTTTGTAAGGTGAATAAGCGCAACTAGGACGGACAA
MO4E4 d06ab671-01 RS0548 Barx2__ENSMUST00000116615__1084__30__0.6__74.5944__0.99502 RS0730 d06ab671-02	CGCGGTGGTGGTACGACATGAGAGGGTTTGTAAGGTGAATAAGGGCTCCTCCTGTCTCTCCGAGGATTCCAAAGTTGAGGTGGGAGAGTATTAGCGCAACTAGGACGGACAA
MO4E4 d06ab671-01 RS0730 Barx2__ENSMUST00000116615__542__30__0.6__74.5888__1 RS0707 d06ab671-02	CGCGGTGGTGGTACGACATGAAGTTGAGGTGGGAGAGTATTAGGGAAGGGGAACCGGTACAAGAGTGCAGGATGTGGTTTGGAGATGATAGAAGCGCAACTAGGACGGACAA
MO4E4 d06ab671-01 RS0015 Barx2__ENSMUST00000116615__961__30__0.46667__69.7712__1 RS0548 d06ab671-02	CGCGGTGGTGGTACGACATGAGGGATGTATTGAAGGAGGATGTTTTGTGGGTGCTTCCTGTCCACCTTTAAAGAGGGTTTGTAAGGTGAATAAGCGCAACTAGGACGGACAA
MO4E4 d06ab671-01 RS0707 Barx2__ENSMUST00000116615__1339__30__0.56667__73.7316__1 RS0015 d06ab671-02	CGCGGTGGTGGTACGACATGATGTGGTTTGGAGATGATAGATCCGATGAAAATGACGCTGGGACGTGGGAGAGGGATGTATTGAAGGAGGATAGCGCAACTAGGACGGACAA
MO4E4 d06ab671-01 RS0730 Barx2__ENSMUST00000116615__532__30__0.6__75.2852__1 RS0015 d06ab671-02	CGCGGTGGTGGTACGACATGAAGTTGAGGTGGGAGAGTATTAACCGGTACAAGAGTGCAGGGGCTTGGGTCAGGGATGTATTGAAGGAGGATAGCGCAACTAGGACGGACAA
MO4E4 d06ab671-01 RS0548 Barx2__ENSMUST00000116615__1241__30__0.6__73.9844__0.92435 RS0707 d06ab671-02	CGCGGTGGTGGTACGACATGAGAGGGTTTGTAAGGTGAATATCTCTTCCCTTCTTCCCAGCTCCCCCTTCCATGTGGTTTGGAGATGATAGAAGCGCAACTAGGACGGACAA
MO4E4 d06ab671-01 RS0730 Barx2__ENSMUST00000116615__1229__30__0.56667__74.2096__1 RS0548 d06ab671-02	CGCGGTGGTGGTACGACATGAAGTTGAGGTGGGAGAGTATTTTCCCAGCTCCCCCTTCCCCTCAAAGAACTAGAGGGTTTGTAAGGTGAATAAGCGCAACTAGGACGGACAA
MO4E4 d06ab671-01 RS0707 Barx2__ENSMUST00000116615__1251__30__0.56667__72.7699__0.99176 RS0730 d06ab671-02	CGCGGTGGTGGTACGACATGATGTGGTTTGGAGATGATAGATCCTTGCCTCTCTCTTCCCTTCTTCCCAGCAAGTTGAGGTGGGAGAGTATTAGCGCAACTAGGACGGACAA
MO4E4 d06ab671-01 RS0548 Barx2__ENSMUST00000116615__761__30__0.6__74.9517__1 RS0015 d06ab671-02	CGCGGTGGTGGTACGACATGAGAGGGTTTGTAAGGTGAATACTTCTGCGTGGTTTCTTCTGCCTGGGCGTGAGGGATGTATTGAAGGAGGATAGCGCAACTAGGACGGACAA
MO4E4 d06ab671-01 RS0015 Barx2__ENSMUST00000116615__456__30__0.56667__70.7794__0.93411 RS0707 d06ab671-02	CGCGGTGGTGGTACGACATGAGGGATGTATTGAAGGAGGATGTAGTCGCAGGTCTCCTTGGAGAGGATCTCATGTGGTTTGGAGATGATAGAAGCGCAACTAGGACGGACAA
MO4E4 d06ab671-01 RS0730 Barx2__ENSMUST00000116615__1683__30__0.6__75.4423__0.8783 RS0015 d06ab671-02	CGCGGTGGTGGTACGACATGAAGTTGAGGTGGGAGAGTATTTTTAACAGCTTTCCCCACCCGACCCCACCCAGGGATGTATTGAAGGAGGATAGCGCAACTAGGACGGACAA
MO4E4 d06ab671-01 RS0707 Barx2__ENSMUST00000116615__1572__30__0.56667__71.7269__1 RS0548 d06ab671-02	CGCGGTGGTGGTACGACATGATGTGGTTTGGAGATGATAGACACTTCCACCTACCTCTCTCTGCTTGGCTGAGAGGGTTTGTAAGGTGAATAAGCGCAACTAGGACGGACAA
MO4E4 d06ab671-01 RS0730 Barx2__ENSMUST00000116615__590__30__0.6__75.2219__1 RS0548 d06ab671-02	CGCGGTGGTGGTACGACATGAAGTTGAGGTGGGAGAGTATTATGACTGTGGGCTGCCGGGTGATCACAGACAGAGGGTTTGTAAGGTGAATAAGCGCAACTAGGACGGACAA
MO4E4 d06ab671-01 RS0707 Barx2__ENSMUST00000116615__1021__30__0.46667__68.0711__0.8621 RS0730 d06ab671-02	CGCGGTGGTGGTACGACATGATGTGGTTTGGAGATGATAGATCTCTTCAGCTTCAATCTCCTCTGATGTGGAAGTTGAGGTGGGAGAGTATTAGCGCAACTAGGACGGACAA
MO4E4 d06ab671-01 RS0015 Barx2__ENSMUST00000116615__1399__30__0.46667__69.6032__1 RS0548 d06ab671-02	CGCGGTGGTGGTACGACATGAGGGATGTATTGAAGGAGGATTGCCTAACACAGCCTTGCAAGAAGGTTAAGAGAGGGTTTGTAAGGTGAATAAGCGCAACTAGGACGGACAA
MO4E4 d06ab671-01 RS0015 Barx2__ENSMUST00000116615__1188__30__0.5__70.8937__1 RS0707 d06ab671-02	CGCGGTGGTGGTACGACATGAGGGATGTATTGAAGGAGGATTAATGGTGGGGGTTCAGAGGAAGCTTCTGAATGTGGTTTGGAGATGATAGAAGCGCAACTAGGACGGACAA
MO4E4 d06ab671-01 RS0730 Barx2__ENSMUST00000116615__856__30__0.6__74.5757__1 RS0015 d06ab671-02	CGCGGTGGTGGTACGACATGAAGTTGAGGTGGGAGAGTATTGGGCCAAGTCCAACCTGTCTGGGGTAGACAAGGGATGTATTGAAGGAGGATAGCGCAACTAGGACGGACAA
MO4E4 d06ab671-01 RS0707 Barx2__ENSMUST00000116615__1219__30__0.43333__66.4201__1 RS0548 d06ab671-02	CGCGGTGGTGGTACGACATGATGTGGTTTGGAGATGATAGACCCCTTCCCCTCAAAGAACTTTATTTTAGCAGAGGGTTTGTAAGGTGAATAAGCGCAACTAGGACGGACAA
MO4E4 d06ab671-01 RS0730 Barx2__ENSMUST00000116615__1261__30__0.53333__71.6506__0.99176 RS0548 d06ab671-02	CGCGGTGGTGGTACGACATGAAGTTGAGGTGGGAGAGTATTTCCCTCATTCTCCTTGCCTCTCTCTTCCCTAGAGGGTTTGTAAGGTGAATAAGCGCAACTAGGACGGACAA
MO4E4 d06ab671-01 RS0730 Barx2__ENSMUST00000116615__1148__30__0.56667__72.4243__1 RS0707 d06ab671-02	CGCGGTGGTGGTACGACATGAAGTTGAGGTGGGAGAGTATTGGCTGGTGAATAGGTTCTGCCACCTCCAAGATGTGGTTTGGAGATGATAGAAGCGCAACTAGGACGGACAA
MO4E4 d06ab671-01 RS0548 Barx2__ENSMUST00000116615__607__30__0.6__75.7683__0.85947 RS0015 d06ab671-02	CGCGGTGGTGGTACGACATGAGAGGGTTTGTAAGGTGAATATGGGAACCAGGTGGGAGATGACTGTGGGCTAGGGATGTATTGAAGGAGGATAGCGCAACTAGGACGGACAA
MO4E4 d06ab671-01 RS0707 Barx2__ENSMUST00000116615__1379__30__0.46667__67.5223__1 RS0015 d06ab671-02	CGCGGTGGTGGTACGACATGATGTGGTTTGGAGATGATAGAGAAGGTTAAGTCCCACACAATCGAGTCTTCAGGGATGTATTGAAGGAGGATAGCGCAACTAGGACGGACAA
MO4E4 d06ab671-01 RS0015 Barx2__ENSMUST00000116615__836__30__0.43333__66.8577__1 RS0730 d06ab671-02	CGCGGTGGTGGTACGACATGAGGGATGTATTGAAGGAGGATGGGGTAGACAAATACTTCTGCTTCTGGAATAAGTTGAGGTGGGAGAGTATTAGCGCAACTAGGACGGACAA
MO4E4 d06ab671-01 RS0548 Barx2__ENSMUST00000116615__1178__30__0.5__68.4946__1 RS0707 d06ab671-02	CGCGGTGGTGGTACGACATGAGAGGGTTTGTAAGGTGAATAGGTTCAGAGGAAGCTTCTGATAACTCCTGGATGTGGTTTGGAGATGATAGAAGCGCAACTAGGACGGACAA
MO4E4 d06ab671-01 RS0730 Barx2__ENSMUST00000116615__1811__30__0.53333__73.5161__1 RS0548 d06ab671-02	CGCGGTGGTGGTACGACATGAAGTTGAGGTGGGAGAGTATTTCTCATAAAGGCGCAAAGGCACAGGGGTCTAGAGGGTTTGTAAGGTGAATAAGCGCAACTAGGACGGACAA
MO4E4 d06ab671-01 RS0730 Barx2__ENSMUST00000116615__1073__30__0.6__74.1375__1 RS0707 d06ab671-02	CGCGGTGGTGGTACGACATGAAGTTGAGGTGGGAGAGTATTTGTCTCTCCGAGGATTCCAGCAGCTCCTGGATGTGGTTTGGAGATGATAGAAGCGCAACTAGGACGGACAA
MO4E4 d06ab671-01 RS0015 Barx2__ENSMUST00000116615__424__30__0.56667__73.021__1 RS0548 d06ab671-02	CGCGGTGGTGGTACGACATGAGGGATGTATTGAAGGAGGATCGATCATGAAAGTCTTGTAGCGCCGCCTGGAGAGGGTTTGTAAGGTGAATAAGCGCAACTAGGACGGACAA
MO4E4 d06ab671-01 RS0707 Barx2__ENSMUST00000116615__916__30__0.4__66.6858__0.97258 RS0015 d06ab671-02	CGCGGTGGTGGTACGACATGATGTGGTTTGGAGATGATAGAATTTCATCCTGCGATTCTGATACCAAGTCTAGGGATGTATTGAAGGAGGATAGCGCAACTAGGACGGACAA
MO4E4 d06ab671-01 RS0015 Barx2__ENSMUST00000116615__1449__30__0.56667__73.8204__1 RS0730 d06ab671-02	CGCGGTGGTGGTACGACATGAGGGATGTATTGAAGGAGGATGCCTGGGCAATCAGATCCAAGGCGCTATCTAAGTTGAGGTGGGAGAGTATTAGCGCAACTAGGACGGACAA
MO4E4 d06ab671-01 RS0707 Barx2__ENSMUST00000116615__1459__30__0.5__71.5992__1 RS0548 d06ab671-02	CGCGGTGGTGGTACGACATGATGTGGTTTGGAGATGATAGATATCACCCAAGCCTGGGCAATCAGATCCAAAGAGGGTTTGTAAGGTGAATAAGCGCAACTAGGACGGACAA
MO4E4 d06ab671-01 RS0730 Barx2__ENSMUST00000116615__151__30__0.43333__69.0329__0.99174 RS0548 d06ab671-02	CGCGGTGGTGGTACGACATGAAGTTGAGGTGGGAGAGTATTAGCATCTTTGACTACAGCCTTTTTGGGACAAGAGGGTTTGTAAGGTGAATAAGCGCAACTAGGACGGACAA
MO4E4 d06ab671-01 RS0730 Barx2__ENSMUST00000116615__1781__30__0.53333__71.0418__1 RS0707 d06ab671-02	CGCGGTGGTGGTACGACATGAAGTTGAGGTGGGAGAGTATTCCAAACAGACAAGCAGGGCTCTGAGATGTCATGTGGTTTGGAGATGATAGAAGCGCAACTAGGACGGACAA
MO4E4 d06ab671-01 RS0548 Barx2__ENSMUST00000116615__466__30__0.5__69.1492__1 RS0015 d06ab671-02	CGCGGTGGTGGTACGACATGAGAGGGTTTGTAAGGTGAATAGTTTCTCAAAGTAGTCGCAGGTCTCCTTGGAGGGATGTATTGAAGGAGGATAGCGCAACTAGGACGGACAA
MO4E4 d06ab671-01 RS0707 Barx2__ENSMUST00000116615__161__30__0.6__75.3997__1 RS0015 d06ab671-02	CGCGGTGGTGGTACGACATGATGTGGTTTGGAGATGATAGACCCGCCGAGCAGCATCTTTGACTACAGCCTAGGGATGTATTGAAGGAGGATAGCGCAACTAGGACGGACAA
MO4E4 d06ab671-01 RS0015 Barx2__ENSMUST00000116615__1052__30__0.6__74.9462__0.93834 RS0730 d06ab671-02	CGCGGTGGTGGTACGACATGAGGGATGTATTGAAGGAGGATAGCTCCTGGCTCTGAGCCTGGCTGTTCATCAAGTTGAGGTGGGAGAGTATTAGCGCAACTAGGACGGACAA
MO4E4 d06ab671-01 RS0707 Barx2__ENSMUST00000116615__821__30__0.46667__68.5364__1 RS0548 d06ab671-02	CGCGGTGGTGGTACGACATGATGTGGTTTGGAGATGATAGATTCTGCTTCTGGAATTTCTTCTCTAGGCCCAGAGGGTTTGTAAGGTGAATAAGCGCAACTAGGACGGACAA
MO4E4 d06ab671-01 RS0548 Barx2__ENSMUST00000116615__749__30__0.6__75.5764__1 RS0730 d06ab671-02	CGCGGTGGTGGTACGACATGAGAGGGTTTGTAAGGTGAATATTCTTCTGCCTGGGCGTGGGCTGTTCTGTCAAGTTGAGGTGGGAGAGTATTAGCGCAACTAGGACGGACAA
MO4E4 d06ab671-01 RS0707 Barx2__ENSMUST00000116615__636__30__0.6__75.7566__1 RS0730 d06ab671-02	CGCGGTGGTGGTACGACATGATGTGGTTTGGAGATGATAGAAGTTAACACTGGGGTGAGTCCCGAGCCGGTAAGTTGAGGTGGGAGAGTATTAGCGCAACTAGGACGGACAA
MO4E4 d06ab671-01 RS0015 Barx2__ENSMUST00000116615__731__30__0.6__75.0792__1 RS0548 d06ab671-02	CGCGGTGGTGGTACGACATGAGGGATGTATTGAAGGAGGATGGCTGTTCTGTCTCTGACTCGCTGCTGGCTAGAGGGTTTGTAAGGTGAATAAGCGCAACTAGGACGGACAA
MO4E4 d06ab671-01 RS0015 Barx2__ENSMUST00000116615__1369__30__0.43333__68.8425__1 RS0707 d06ab671-02	CGCGGTGGTGGTACGACATGAGGGATGTATTGAAGGAGGATTCCCACACAATCGAGTCTTCATCAAATGCTATGTGGTTTGGAGATGATAGAAGCGCAACTAGGACGGACAA
MO4E4 d06ab671-01 RS0015 Barx2__ENSMUST00000116615__1439__30__0.5__70.3056__1 RS0730 d06ab671-02	CGCGGTGGTGGTACGACATGAGGGATGTATTGAAGGAGGATTCAGATCCAAGGCGCTATCTCCCTTACAGAAAGTTGAGGTGGGAGAGTATTAGCGCAACTAGGACGGACAA
MO4E4 d06ab671-01 RS0707 Barx2__ENSMUST00000116615__1831__30__0.56667__72.0279__1 RS0548 d06ab671-02	CGCGGTGGTGGTACGACATGATGTGGTTTGGAGATGATAGAGGTCTGTCGGCACCTGACCGTCTCATAAAGAGAGGGTTTGTAAGGTGAATAAGCGCAACTAGGACGGACAA
MO4E4 d06ab671-01 RS0548 Barx2__ENSMUST00000116615__1821__30__0.56667__73.2301__1 RS0730 d06ab671-02	CGCGGTGGTGGTACGACATGAGAGGGTTTGTAAGGTGAATACACCTGACCGTCTCATAAAGGCGCAAAGGCAAGTTGAGGTGGGAGAGTATTAGCGCAACTAGGACGGACAA
MO4E4 d06ab671-01 RS0707 Barx2__ENSMUST00000116615__141__30__0.53333__73.9522__1 RS0730 d06ab671-02	CGCGGTGGTGGTACGACATGATGTGGTTTGGAGATGATAGAACTACAGCCTTTTTGGGACACCGCAGCTGTAAGTTGAGGTGGGAGAGTATTAGCGCAACTAGGACGGACAA
MO4E4 d06ab671-01 RS0548 Barx2__ENSMUST00000116615__1094__30__0.6__73.4566__0.99502 RS0015 d06ab671-02	CGCGGTGGTGGTACGACATGAGAGGGTTTGTAAGGTGAATATGGGTATCACAGGGCTCCTCCTGTCTCTCCAGGGATGTATTGAAGGAGGATAGCGCAACTAGGACGGACAA
MO4E4 d06ab671-01 RS0015 Barx2__ENSMUST00000116615__1063__30__0.6__75.7849__0.9352 RS0707 d06ab671-02	CGCGGTGGTGGTACGACATGAGGGATGTATTGAAGGAGGATAGGATTCCAGCAGCTCCTGGCTCTGAGCCTATGTGGTTTGGAGATGATAGAAGCGCAACTAGGACGGACAA
MO4E4 d06ab671-01 RS0730 Barx2__ENSMUST00000116615__876__30__0.6__72.9653__1 RS0015 d06ab671-02	CGCGGTGGTGGTACGACATGAAGTTGAGGTGGGAGAGTATTCTGAGTGAGTCCCAGAGACTGGGCCAAGTCAGGGATGTATTGAAGGAGGATAGCGCAACTAGGACGGACAA
MO4E4 d06ab671-01 RS0707 Barx2__ENSMUST00000116615__1891__30__0.53333__73.2468__0.96659 RS0548 d06ab671-02	CGCGGTGGTGGTACGACATGATGTGGTTTGGAGATGATAGAATCTGCATTTGCAGCTTCCAGGAGGGCAACAGAGGGTTTGTAAGGTGAATAAGCGCAACTAGGACGGACAA
MO4E4 d06ab671-01 RS0730 Barx2__ENSMUST00000116615__1295__30__0.43333__66.1728__1 RS0548 d06ab671-02	CGCGGTGGTGGTACGACATGAAGTTGAGGTGGGAGAGTATTTCTACCCACGTTACTAGTCTTTAGAGGTCTAGAGGGTTTGTAAGGTGAATAAGCGCAACTAGGACGGACAA
MO4E4 d06ab671-01 RS0730 Barx2__ENSMUST00000116615__118__30__0.6__75.2406__1 RS0707 d06ab671-02	CGCGGTGGTGGTACGACATGAAGTTGAGGTGGGAGAGTATTCAGCTGTCAATCAGCGCGCACTTCCTGCAGATGTGGTTTGGAGATGATAGAAGCGCAACTAGGACGGACAA
MO4E4 d06ab671-01 RS0015 Barx2__ENSMUST00000116615__1861__30__0.5__72.1544__1 RS0548 d06ab671-02	CGCGGTGGTGGTACGACATGAGGGATGTATTGAAGGAGGATTTCACGAAGCAGGGAAGCCAAAGACCATCAAGAGGGTTTGTAAGGTGAATAAGCGCAACTAGGACGGACAA
MO4E4 d06ab671-01 RS0015 Barx2__ENSMUST00000116615__1349__30__0.43333__68.8519__1 RS0707 d06ab671-02	CGCGGTGGTGGTACGACATGAGGGATGTATTGAAGGAGGATATCAAATGCTTCCGATGAAAATGACGCTGGATGTGGTTTGGAGATGATAGAAGCGCAACTAGGACGGACAA
MO4E4 d06ab671-01 RS0730 Barx2__ENSMUST00000116615__1582__30__0.6__72.3838__1 RS0015 d06ab671-02	CGCGGTGGTGGTACGACATGAAGTTGAGGTGGGAGAGTATTGTCTCCCGAGCACTTCCACCTACCTCTCTCAGGGATGTATTGAAGGAGGATAGCGCAACTAGGACGGACAA
MO4E4 d06ab671-01 RS0548 Barx2__ENSMUST00000116615__1693__30__0.5__71.3342__1 RS0707 d06ab671-02	CGCGGTGGTGGTACGACATGAGAGGGTTTGTAAGGTGAATATTTGTCTGCCTTTAACAGCTTTCCCCACCCATGTGGTTTGGAGATGATAGAAGCGCAACTAGGACGGACAA
MO4E4 d06ab671-01 RS0548 Barx2__ENSMUST00000116615__1771__30__0.53333__72.2991__1 RS0730 d06ab671-02	CGCGGTGGTGGTACGACATGAGAGGGTTTGTAAGGTGAATAAAGCAGGGCTCTGAGATGTCCCTCGTAACTAAGTTGAGGTGGGAGAGTATTAGCGCAACTAGGACGGACAA
MO4E4 d06ab671-01 RS0707 Barx2__ENSMUST00000116615__1531__30__0.6__74.0292__0.93068 RS0730 d06ab671-02	CGCGGTGGTGGTACGACATGATGTGGTTTGGAGATGATAGAAGAGGAGAGCAAGGAGGGAGAAGAGCAGCCAAGTTGAGGTGGGAGAGTATTAGCGCAACTAGGACGGACAA
MO4E4 d06ab671-01 RS0015 Barx2__ENSMUST00000116615__791__30__0.56667__75.1616__1 RS0548 d06ab671-02	CGCGGTGGTGGTACGACATGAGGGATGTATTGAAGGAGGATATGAGCTGCAGCTCGGTGAAGATGGTGCGAAGAGGGTTTGTAAGGTGAATAAGCGCAACTAGGACGGACAA
MO4E4 d06ab671-01 RS0015 Barx2__ENSMUST00000116615__1521__30__0.6__75.1847__1 RS0707 d06ab671-02	CGCGGTGGTGGTACGACATGAGGGATGTATTGAAGGAGGATAAGGAGGGAGAAGAGCAGCCCTTGCTGCAGATGTGGTTTGGAGATGATAGAAGCGCAACTAGGACGGACAA
MO4E4 d06ab671-01 RS0730 Barx2__ENSMUST00000116615__1429__30__0.53333__69.6662__1 RS0015 d06ab671-02	CGCGGTGGTGGTACGACATGAAGTTGAGGTGGGAGAGTATTGGCGCTATCTCCCTTACAGAAGGGTATCTGAGGGATGTATTGAAGGAGGATAGCGCAACTAGGACGGACAA
MO4E4 d06ab671-01 RS0707 Barx2__ENSMUST00000116615__1138__30__0.6__74.8407__1 RS0548 d06ab671-02	CGCGGTGGTGGTACGACATGATGTGGTTTGGAGATGATAGATAGGTTCTGCCACCTCCAAGGGGACAAGGCAGAGGGTTTGTAAGGTGAATAAGCGCAACTAGGACGGACAA
MO4E4 d06ab671-01 RS0730 Barx2__ENSMUST00000116615__1359__30__0.4__67.3779__0.98452 RS0548 d06ab671-02	CGCGGTGGTGGTACGACATGAAGTTGAGGTGGGAGAGTATTTCGAGTCTTCATCAAATGCTTCCGATGAAAAGAGGGTTTGTAAGGTGAATAAGCGCAACTAGGACGGACAA
MO4E4 d06ab671-01 RS0730 Barx2__ENSMUST00000116615__1198__30__0.43333__66.9117__1 RS0707 d06ab671-02	CGCGGTGGTGGTACGACATGAAGTTGAGGTGGGAGAGTATTTATTTTAGCTTAATGGTGGGGGTTCAGAGGATGTGGTTTGGAGATGATAGAAGCGCAACTAGGACGGACAA
MO4E4 d06ab671-01 RS0015 Barx2__ENSMUST00000116615__1032__30__0.43333__66.3477__0.98587 RS0548 d06ab671-02	CGCGGTGGTGGTACGACATGAGGGATGTATTGAAGGAGGATGCTGTTCATCTTCTCTTCAGCTTCAATCTCAGAGGGTTTGTAAGGTGAATAAGCGCAACTAGGACGGACAA
MO4E4 d06ab671-01 RS0707 Barx2__ENSMUST00000116615__1389__30__0.46667__70.672__1 RS0015 d06ab671-02	CGCGGTGGTGGTACGACATGATGTGGTTTGGAGATGATAGAAGCCTTGCAAGAAGGTTAAGTCCCACACAAAGGGATGTATTGAAGGAGGATAGCGCAACTAGGACGGACAA
MO4E4 d06ab671-01 RS0015 Barx2__ENSMUST00000116615__781__30__0.6__74.63__1 RS0730 d06ab671-02	CGCGGTGGTGGTACGACATGAGGGATGTATTGAAGGAGGATGCTCGGTGAAGATGGTGCGACTTCTGCGTGAAGTTGAGGTGGGAGAGTATTAGCGCAACTAGGACGGACAA
MO4E4 d06ab671-01 RS0548 Barx2__ENSMUST00000116615__1791__30__0.56667__74.7828__1 RS0707 d06ab671-02	CGCGGTGGTGGTACGACATGAGAGGGTTTGTAAGGTGAATAACAGGGGTCTCCAAACAGACAAGCAGGGCTATGTGGTTTGGAGATGATAGAAGCGCAACTAGGACGGACAA
MO4E4 d06ab671-01 RS0548 Barx2__ENSMUST00000116615__1597__30__0.6__75.6466__1 RS0730 d06ab671-02	CGCGGTGGTGGTACGACATGAGAGGGTTTGTAAGGTGAATAAAGGAGTCTGGGCAGGTCTCCCGAGCACTTAAGTTGAGGTGGGAGAGTATTAGCGCAACTAGGACGGACAA
MO4E4 d06ab671-01 RS0707 Barx2__ENSMUST00000116615__1562__30__0.56667__73.2018__1 RS0730 d06ab671-02	CGCGGTGGTGGTACGACATGATGTGGTTTGGAGATGATAGATACCTCTCTCTGCTTGGCTGACCTGTTGCCAAGTTGAGGTGGGAGAGTATTAGCGCAACTAGGACGGACAA
MO4E4 d06ab671-01 RS0548 Barx2__ENSMUST00000116615__866__30__0.6__74.5629__1 RS0015 d06ab671-02	CGCGGTGGTGGTACGACATGAGAGGGTTTGTAAGGTGAATACCCAGAGACTGGGCCAAGTCCAACCTGTCTAGGGATGTATTGAAGGAGGATAGCGCAACTAGGACGGACAA
MO4E4 d06ab671-01 RS0707 Barx2__ENSMUST00000116615__1542__30__0.6__75.559__0.92219 RS0015 d06ab671-02	CGCGGTGGTGGTACGACATGATGTGGTTTGGAGATGATAGAACCTGTTGCCCAGAGGAGAGCAAGGAGGGAAGGGATGTATTGAAGGAGGATAGCGCAACTAGGACGGACAA
MO4E4 d06ab671-01 RS0015 Barx2__ENSMUST00000116615__886__30__0.53333__72.3312__1 RS0730 d06ab671-02	CGCGGTGGTGGTACGACATGAGGGATGTATTGAAGGAGGATTCACTTGCAGCTGAGTGAGTCCCAGAGACTAAGTTGAGGTGGGAGAGTATTAGCGCAACTAGGACGGACAA
MO4E4 d06ab671-01 RS0548 Barx2__ENSMUST00000116615__991__30__0.5__69.2413__1 RS0707 d06ab671-02	CGCGGTGGTGGTACGACATGAGAGGGTTTGTAAGGTGAATAGAATGGAATTCTTCTTAGGGCGCCCCTTAGATGTGGTTTGGAGATGATAGAAGCGCAACTAGGACGGACAA
MO4E4 d06ab671-01 RS0730 Barx2__ENSMUST00000116615__721__30__0.6__74.8342__0.93046 RS0548 d06ab671-02	CGCGGTGGTGGTACGACATGAAGTTGAGGTGGGAGAGTATTTCTCTGACTCGCTGCTGGCTAACGCCTCACAGAGGGTTTGTAAGGTGAATAAGCGCAACTAGGACGGACAA
MO4E4 d06ab671-01 RS0730 Barx2__ENSMUST00000116615__1315__30__0.6__73.8805__1 RS0707 d06ab671-02	CGCGGTGGTGGTACGACATGAAGTTGAGGTGGGAGAGTATTTGGGAGACCAGAAGTGCTCCTCTACCCACGATGTGGTTTGGAGATGATAGAAGCGCAACTAGGACGGACAA
MO4E4 d06ab671-01 RS0548 Barx2__ENSMUST00000116615__1851__30__0.56667__73.2766__0.97968 RS0015 d06ab671-02	CGCGGTGGTGGTACGACATGAGAGGGTTTGTAAGGTGAATAAGGGAAGCCAAAGACCATCAGGTCTGTCGGAGGGATGTATTGAAGGAGGATAGCGCAACTAGGACGGACAA
MO4E4 d06ab671-01 RS0015 Barx2__ENSMUST00000116615__1741__30__0.4__66.6224__0.87138 RS0707 d06ab671-02	CGCGGTGGTGGTACGACATGAGGGATGTATTGAAGGAGGATCACAACTCCCTCCAACTCCTTTTTTTTTCTATGTGGTTTGGAGATGATAGAAGCGCAACTAGGACGGACAA
MO4E4 d06ab671-01 RS0255 Bcl11b__ENSMUST00000066060__5400__30__0.4__66.0197__1 RS0015 d06ab671-02	CGCGGTGGTGGTACGACATGAAGGTTAGGTTGAGAATAGGATGCCCAGGCAGTCTCAATTATTACAAATACAGGGATGTATTGAAGGAGGATAGCGCAACTAGGACGGACAA
MO4E4 d06ab671-01 RS0015 Bcl11b__ENSMUST00000066060__4311__30__0.56667__74.5009__1 RS0406 d06ab671-02	CGCGGTGGTGGTACGACATGAGGGATGTATTGAAGGAGGATTGCCCTACAGTGCCCATCAGCGTGAGATGAAGATGATGTAGTAGTAAGGGTAGCGCAACTAGGACGGACAA
MO4E4 d06ab671-01 RS0015 Bcl11b__ENSMUST00000066060__4432__30__0.4__66.2139__1 RS0578 d06ab671-02	CGCGGTGGTGGTACGACATGAGGGATGTATTGAAGGAGGATAGTATGTCCCAACTTAATTGGAGGAAGGAAAGGGTGGTTTAGTGTGTGTTTAGCGCAACTAGGACGGACAA
MO4E4 d06ab671-01 RS0406 Bcl11b__ENSMUST00000066060__7177__30__0.6__75.0532__1 RS0255 d06ab671-02	CGCGGTGGTGGTACGACATGAGATGATGTAGTAGTAAGGGTTCAAAAGGGCAGGGTAACCCTGGGCCGTAGAAGGTTAGGTTGAGAATAGGAAGCGCAACTAGGACGGACAA
MO4E4 d06ab671-01 RS0255 Bcl11b__ENSMUST00000066060__4877__30__0.4__66.2728__0.99395 RS0578 d06ab671-02	CGCGGTGGTGGTACGACATGAAGGTTAGGTTGAGAATAGGACGTCCTCTCTCTTCAACCAGGATTTTTTTTAGGGTGGTTTAGTGTGTGTTTAGCGCAACTAGGACGGACAA
MO4E4 d06ab671-01 RS0578 Bcl11b__ENSMUST00000066060__7025__30__0.4__67.1242__1 RS0406 d06ab671-02	CGCGGTGGTGGTACGACATGAGGGTGGTTTAGTGTGTGTTTGCACAATCACGCTTTCATAACCTGAAATGAAGATGATGTAGTAGTAAGGGTAGCGCAACTAGGACGGACAA
MO4E4 d06ab671-01 RS0255 Bcl11b__ENSMUST00000066060__6279__30__0.5__68.1594__1 RS0015 d06ab671-02	CGCGGTGGTGGTACGACATGAAGGTTAGGTTGAGAATAGGACGCTACCATCTTATAGACTGCCTCTTGGAGAGGGATGTATTGAAGGAGGATAGCGCAACTAGGACGGACAA
MO4E4 d06ab671-01 RS0406 Bcl11b__ENSMUST00000066060__1077__30__0.46667__69.8305__1 RS0015 d06ab671-02	CGCGGTGGTGGTACGACATGAGATGATGTAGTAGTAAGGGTTCTTTACCTGACAACTCACACTGGCATCCAAGGGATGTATTGAAGGAGGATAGCGCAACTAGGACGGACAA
MO4E4 d06ab671-01 RS0015 Bcl11b__ENSMUST00000066060__5010__30__0.5__69.9413__1 RS0578 d06ab671-02	CGCGGTGGTGGTACGACATGAGGGATGTATTGAAGGAGGATGTCACCTCCACTCCATATCTAAGCAGCGTTAGGGTGGTTTAGTGTGTGTTTAGCGCAACTAGGACGGACAA
MO4E4 d06ab671-01 RS0255 Bcl11b__ENSMUST00000066060__7680__30__0.5__71.882__1 RS0406 d06ab671-02	CGCGGTGGTGGTACGACATGAAGGTTAGGTTGAGAATAGGAAAGCAAACCGCAGAGATCAATGTGCCTTGGAGATGATGTAGTAGTAAGGGTAGCGCAACTAGGACGGACAA
MO4E4 d06ab671-01 RS0255 Bcl11b__ENSMUST00000066060__70__30__0.4__66.9558__1 RS0578 d06ab671-02	CGCGGTGGTGGTACGACATGAAGGTTAGGTTGAGAATAGGATGCTTGGCCTCTTAGACTTGTAAATGTCTTAGGGTGGTTTAGTGTGTGTTTAGCGCAACTAGGACGGACAA
MO4E4 d06ab671-01 RS0578 Bcl11b__ENSMUST00000066060__3098__30__0.6__74.6664__1 RS0406 d06ab671-02	CGCGGTGGTGGTACGACATGAGGGTGGTTTAGTGTGTGTTTCCCACGTATGCGCTTAGCTCCTCTCAGCCTAGATGATGTAGTAGTAAGGGTAGCGCAACTAGGACGGACAA
MO4E4 d06ab671-01 RS0255 Bcl11b__ENSMUST00000066060__5710__30__0.4__66.6571__1 RS0015 d06ab671-02	CGCGGTGGTGGTACGACATGAAGGTTAGGTTGAGAATAGGAGAAAAATACGCACAGGTCAGAAGTGTGATTAGGGATGTATTGAAGGAGGATAGCGCAACTAGGACGGACAA
MO4E4 d06ab671-01 RS0406 Bcl11b__ENSMUST00000066060__1749__30__0.53333__72.8372__0.94221 RS0015 d06ab671-02	CGCGGTGGTGGTACGACATGAGATGATGTAGTAGTAAGGGTTTGCTCTGGAACTTGAAGGTCTTGCCGCAGAGGGATGTATTGAAGGAGGATAGCGCAACTAGGACGGACAA
MO4E4 d06ab671-01 RS0015 Bcl11b__ENSMUST00000066060__2069__30__0.53333__72.5871__0.7574 RS0578 d06ab671-02	CGCGGTGGTGGTACGACATGAGGGATGTATTGAAGGAGGATTCTCGTTCTCCAGCAGCAGCTCCTCTTCTTAGGGTGGTTTAGTGTGTGTTTAGCGCAACTAGGACGGACAA
MO4E4 d06ab671-01 RS0406 Bcl11b__ENSMUST00000066060__4251__30__0.56667__73.9849__0.99862 RS0255 d06ab671-02	CGCGGTGGTGGTACGACATGAGATGATGTAGTAGTAAGGGTCATCAGGGCCAGTTGTCTGCTTGGGACACAAAGGTTAGGTTGAGAATAGGAAGCGCAACTAGGACGGACAA
MO4E4 d06ab671-01 RS0578 Bcl11b__ENSMUST00000066060__264__30__0.4__67.6096__0.99656 RS0255 d06ab671-02	CGCGGTGGTGGTACGACATGAGGGTGGTTTAGTGTGTGTTTGCTCTTTCTTCTGGGCTGTGTTTTTGTTTTAAGGTTAGGTTGAGAATAGGAAGCGCAACTAGGACGGACAA
MO4E4 d06ab671-01 RS0406 Bcl11b__ENSMUST00000066060__7131__30__0.6__73.669__1 RS0578 d06ab671-02	CGCGGTGGTGGTACGACATGAGATGATGTAGTAGTAAGGGTACTGAGACTTAGGCCTGGCCTCCCACTAGGAGGGTGGTTTAGTGTGTGTTTAGCGCAACTAGGACGGACAA
MO4E4 d06ab671-01 RS0255 Bcl11b__ENSMUST00000066060__3003__30__0.6__74.2628__1 RS0015 d06ab671-02	CGCGGTGGTGGTACGACATGAAGGTTAGGTTGAGAATAGGAGTGCTGTAGACGCTGAAGGGCATCTGGCAGAGGGATGTATTGAAGGAGGATAGCGCAACTAGGACGGACAA
MO4E4 d06ab671-01 RS0406 Bcl11b__ENSMUST00000066060__4950__30__0.46667__69.4292__1 RS0015 d06ab671-02	CGCGGTGGTGGTACGACATGAGATGATGTAGTAGTAAGGGTACGATTCTGCTAATAGATGTCCAGGGCTGTAGGGATGTATTGAAGGAGGATAGCGCAACTAGGACGGACAA
MO4E4 d06ab671-01 RS0578 Bcl11b__ENSMUST00000066060__5221__30__0.4__66.8863__0.85084 RS0015 d06ab671-02	CGCGGTGGTGGTACGACATGAGGGTGGTTTAGTGTGTGTTTCGCTCCAACACACATACACACGATTTATTTAGGGATGTATTGAAGGAGGATAGCGCAACTAGGACGGACAA
MO4E4 d06ab671-01 RS0406 Bcl11b__ENSMUST00000066060__6626__30__0.5__69.2188__1 RS0255 d06ab671-02	CGCGGTGGTGGTACGACATGAGATGATGTAGTAGTAAGGGTGGGAACATAGATGGGAAGGCACAGAATTCCAAGGTTAGGTTGAGAATAGGAAGCGCAACTAGGACGGACAA
MO4E4 d06ab671-01 RS0255 Bcl11b__ENSMUST00000066060__2402__30__0.6__75.0664__0.97812 RS0578 d06ab671-02	CGCGGTGGTGGTACGACATGAAGGTTAGGTTGAGAATAGGATGCGTGGGAAGAGAGCTGGAAAGGGCTCTGAGGGTGGTTTAGTGTGTGTTTAGCGCAACTAGGACGGACAA
MO4E4 d06ab671-01 RS0578 Bcl11b__ENSMUST00000066060__5288__30__0.43333__66.7333__0.9613 RS0406 d06ab671-02	CGCGGTGGTGGTACGACATGAGGGTGGTTTAGTGTGTGTTTCCTAGCCATTGTGGCATTCTGTATAACCTAAGATGATGTAGTAGTAAGGGTAGCGCAACTAGGACGGACAA
MO4E4 d06ab671-01 RS0255 Bcl11b__ENSMUST00000066060__4554__30__0.4__67.219__1 RS0015 d06ab671-02	CGCGGTGGTGGTACGACATGAAGGTTAGGTTGAGAATAGGAGGCCAAAGACAAGAATATGCTGCAATTTCTAGGGATGTATTGAAGGAGGATAGCGCAACTAGGACGGACAA
MO4E4 d06ab671-01 RS0406 Bcl11b__ENSMUST00000066060__7578__30__0.46667__70.3124__1 RS0015 d06ab671-02	CGCGGTGGTGGTACGACATGAGATGATGTAGTAGTAAGGGTCTGTGTTCGCTTCAGGGTTCACATTTTGCTAGGGATGTATTGAAGGAGGATAGCGCAACTAGGACGGACAA
MO4E4 d06ab671-01 RS0578 Bcl11b__ENSMUST00000066060__7548__30__0.6__73.2622__0.9967 RS0015 d06ab671-02	CGCGGTGGTGGTACGACATGAGGGTGGTTTAGTGTGTGTTTTCGAGTAATCCAGTCTCCTCTCCCCCCACCAGGGATGTATTGAAGGAGGATAGCGCAACTAGGACGGACAA
MO4E4 d06ab671-01 RS0255 Bcl11b__ENSMUST00000066060__7383__30__0.4__66.4875__0.98813 RS0406 d06ab671-02	CGCGGTGGTGGTACGACATGAAGGTTAGGTTGAGAATAGGAGGGTAGGTTGGTTGGTTGATTTTTCTCTTTAGATGATGTAGTAGTAAGGGTAGCGCAACTAGGACGGACAA
MO4E4 d06ab671-01 RS0578 Bcl11b__ENSMUST00000066060__1__30__0.56667__73.7018__1 RS0255 d06ab671-02	CGCGGTGGTGGTACGACATGAGGGTGGTTTAGTGTGTGTTTTTTCTTTCGGGGTCTGGTAGGTGGAACGCGAAGGTTAGGTTGAGAATAGGAAGCGCAACTAGGACGGACAA
MO4E4 d06ab671-01 RS0578 Bcl11b__ENSMUST00000066060__7489__30__0.46667__68.0557__1 RS0406 d06ab671-02	CGCGGTGGTGGTACGACATGAGGGTGGTTTAGTGTGTGTTTGGTTCCAATAGGGAGCAACTTTGGGTAAAGAGATGATGTAGTAGTAAGGGTAGCGCAACTAGGACGGACAA
MO4E4 d06ab671-01 RS0015 Bcl11b__ENSMUST00000066060__4477__30__0.4__66.7362__1 RS0255 d06ab671-02	CGCGGTGGTGGTACGACATGAGGGATGTATTGAAGGAGGATGGGTCAACAGAATTCAAACATCAAATCCCAAAGGTTAGGTTGAGAATAGGAAGCGCAACTAGGACGGACAA
MO4E4 d06ab671-01 RS0015 Bcl11b__ENSMUST00000066060__813__30__0.53333__69.9339__1 RS0406 d06ab671-02	CGCGGTGGTGGTACGACATGAGGGATGTATTGAAGGAGGATGACAGTAGGTGGTCATCTTCATCAGGGGTGAGATGATGTAGTAGTAAGGGTAGCGCAACTAGGACGGACAA
MO4E4 d06ab671-01 RS0578 Bcl11b__ENSMUST00000066060__753__30__0.6__74.2223__0.99915 RS0015 d06ab671-02	CGCGGTGGTGGTACGACATGAGGGTGGTTTAGTGTGTGTTTACTCTCCTGAGCTCAGAGCGAGAGGAGGGAAGGGATGTATTGAAGGAGGATAGCGCAACTAGGACGGACAA
MO4E4 d06ab671-01 RS0255 Bcl11b__ENSMUST00000066060__4719__30__0.46667__70.6937__1 RS0406 d06ab671-02	CGCGGTGGTGGTACGACATGAAGGTTAGGTTGAGAATAGGATAGGAAGATCGGTTTTCAAGGCACGCACATAGATGATGTAGTAGTAAGGGTAGCGCAACTAGGACGGACAA
MO4E4 d06ab671-01 RS0255 Bcl11b__ENSMUST00000066060__3951__30__0.6__74.2192__0.9941 RS0578 d06ab671-02	CGCGGTGGTGGTACGACATGAAGGTTAGGTTGAGAATAGGAGTGGGGGCTGTTCCTAGAGTCACCCTGGAAAGGGTGGTTTAGTGTGTGTTTAGCGCAACTAGGACGGACAA
MO4E4 d06ab671-01 RS0578 Bcl11b__ENSMUST00000066060__6372__30__0.6__74.5725__0.99044 RS0406 d06ab671-02	CGCGGTGGTGGTACGACATGAGGGTGGTTTAGTGTGTGTTTTCGATTCTCTCTGCTCCTGAGCGTGGCCAGAGATGATGTAGTAGTAAGGGTAGCGCAACTAGGACGGACAA
MO4E4 d06ab671-01 RS0015 Bcl11b__ENSMUST00000066060__7963__30__0.4__66.4734__1 RS0255 d06ab671-02	CGCGGTGGTGGTACGACATGAGGGATGTATTGAAGGAGGATGGCCCAAAATCTTGTACAGAGAAGAAACAAAAGGTTAGGTTGAGAATAGGAAGCGCAACTAGGACGGACAA
MO4E4 d06ab671-01 RS0406 Bcl11b__ENSMUST00000066060__1485__30__0.6__75.5821__1 RS0015 d06ab671-02	CGCGGTGGTGGTACGACATGAGATGATGTAGTAGTAAGGGTTTCAGGCGCATGACTCGGTCGAAGGCACTGAGGGATGTATTGAAGGAGGATAGCGCAACTAGGACGGACAA
MO4E4 d06ab671-01 RS0015 Bcl11b__ENSMUST00000066060__480__30__0.6__75.4295__1 RS0578 d06ab671-02	CGCGGTGGTGGTACGACATGAGGGATGTATTGAAGGAGGATAGTTCCCTCTGGGACAAGTGCTGCGGGTTGAGGGTGGTTTAGTGTGTGTTTAGCGCAACTAGGACGGACAA
MO4E4 d06ab671-01 RS0255 Bcl11b__ENSMUST00000066060__3847__30__0.46667__69.3378__0.99379 RS0406 d06ab671-02	CGCGGTGGTGGTACGACATGAAGGTTAGGTTGAGAATAGGAAAAGTTGAATTCCACACAGAGACGCCTCTGAGATGATGTAGTAGTAAGGGTAGCGCAACTAGGACGGACAA
MO4E4 d06ab671-01 RS0255 Bcl11b__ENSMUST00000066060__4161__30__0.56667__72.2249__0.99869 RS0578 d06ab671-02	CGCGGTGGTGGTACGACATGAAGGTTAGGTTGAGAATAGGAGAGAAGCCATCTTGCCAGGAGAAGCCTGAGAGGGTGGTTTAGTGTGTGTTTAGCGCAACTAGGACGGACAA
MO4E4 d06ab671-01 RS0406 Bcl11b__ENSMUST00000066060__6001__30__0.4__66.1728__1 RS0578 d06ab671-02	CGCGGTGGTGGTACGACATGAGATGATGTAGTAGTAAGGGTGGACTTAACATACAAATGTGGGTGGGATTTAGGGTGGTTTAGTGTGTGTTTAGCGCAACTAGGACGGACAA
MO4E4 d06ab671-01 RS0255 Bcl11b__ENSMUST00000066060__6031__30__0.56667__73.45__0.82804 RS0015 d06ab671-02	CGCGGTGGTGGTACGACATGAAGGTTAGGTTGAGAATAGGACAAACAACCCTCCCCCCACCCCATACAAGAAGGGATGTATTGAAGGAGGATAGCGCAACTAGGACGGACAA
MO4E4 d06ab671-01 RS0015 Bcl11b__ENSMUST00000066060__7413__30__0.6__73.2917__1 RS0406 d06ab671-02	CGCGGTGGTGGTACGACATGAGGGATGTATTGAAGGAGGATGTAGAGCCCTTAGGCTGGGTCACCTGCTTCAGATGATGTAGTAGTAAGGGTAGCGCAACTAGGACGGACAA
MO4E4 d06ab671-01 RS0015 Bcl11b__ENSMUST00000066060__2658__30__0.6__75.3037__1 RS0578 d06ab671-02	CGCGGTGGTGGTACGACATGAGGGATGTATTGAAGGAGGATGAGAAGCGCAGGCTGCCGTTCTCAGAGGAAAGGGTGGTTTAGTGTGTGTTTAGCGCAACTAGGACGGACAA
MO4E4 d06ab671-01 RS0406 Bcl11b__ENSMUST00000066060__6129__30__0.4__66.7207__1 RS0255 d06ab671-02	CGCGGTGGTGGTACGACATGAGATGATGTAGTAGTAAGGGTTCTTTTTGAGTAGGCCAATTCTGACAGACTAAGGTTAGGTTGAGAATAGGAAGCGCAACTAGGACGGACAA
MO4E4 d06ab671-01 RS0255 Bcl11b__ENSMUST00000066060__138__30__0.4__66.9019__0.96767 RS0578 d06ab671-02	CGCGGTGGTGGTACGACATGAAGGTTAGGTTGAGAATAGGAGCTGGCTGGCCGGTTTCTTTAAAAATATATAGGGTGGTTTAGTGTGTGTTTAGCGCAACTAGGACGGACAA
MO4E4 d06ab671-01 RS0406 Bcl11b__ENSMUST00000066060__2890__30__0.6__75.2297__0.97397 RS0578 d06ab671-02	CGCGGTGGTGGTACGACATGAGATGATGTAGTAGTAAGGGTGTTGCACAGCTCGCACTTGTAAGGCCGCTCAGGGTGGTTTAGTGTGTGTTTAGCGCAACTAGGACGGACAA
MO4E4 d06ab671-01 RS0255 Bcl11b__ENSMUST00000066060__713__30__0.6__74.6599__1 RS0015 d06ab671-02	CGCGGTGGTGGTACGACATGAAGGTTAGGTTGAGAATAGGATCTTGTCCAGGACCTTGTCGTAGCAGGGGCAGGGATGTATTGAAGGAGGATAGCGCAACTAGGACGGACAA
MO4E4 d06ab671-01 RS0406 Bcl11b__ENSMUST00000066060__3731__30__0.4__67.6991__0.98838 RS0015 d06ab671-02	CGCGGTGGTGGTACGACATGAGATGATGTAGTAGTAAGGGTCCACCTCCCGGAAAAAAAAAATGGTTTTGAAGGGATGTATTGAAGGAGGATAGCGCAACTAGGACGGACAA
MO4E4 d06ab671-01 RS0015 Bcl11b__ENSMUST00000066060__3378__30__0.4__66.2589__1 RS0578 d06ab671-02	CGCGGTGGTGGTACGACATGAGGGATGTATTGAAGGAGGATGTACCTGCACGTACATGCCAAAAAAATTACAGGGTGGTTTAGTGTGTGTTTAGCGCAACTAGGACGGACAA
MO4E4 d06ab671-01 RS0406 Bcl11b__ENSMUST00000066060__4041__30__0.56667__75.4439__1 RS0255 d06ab671-02	CGCGGTGGTGGTACGACATGAGATGATGTAGTAGTAAGGGTACAGCAAAGGGCAGAGGCGGCTTCCCAATAAAGGTTAGGTTGAGAATAGGAAGCGCAACTAGGACGGACAA
MO4E4 d06ab671-01 RS0255 Bcl11b__ENSMUST00000066060__3787__30__0.4__66.9586__1 RS0578 d06ab671-02	CGCGGTGGTGGTACGACATGAAGGTTAGGTTGAGAATAGGACAATGCGATGCTAAGACAAAGTGCTACAATAGGGTGGTTTAGTGTGTGTTTAGCGCAACTAGGACGGACAA
MO4E4 d06ab671-01 RS0406 Bcl11b__ENSMUST00000066060__2569__30__0.6__75.1176__1 RS0578 d06ab671-02	CGCGGTGGTGGTACGACATGAGATGATGTAGTAGTAAGGGTCTTCATGAAGTGGCGCGATGCTGCGTAGCCAGGGTGGTTTAGTGTGTGTTTAGCGCAACTAGGACGGACAA
MO4E4 d06ab671-01 RS0015 Bcl11b__ENSMUST00000066060__4281__30__0.6__74.2072__1 RS0255 d06ab671-02	CGCGGTGGTGGTACGACATGAGGGATGTATTGAAGGAGGATGCGACCCCGCAGCTAACTTCTCCAGTTCACAAGGTTAGGTTGAGAATAGGAAGCGCAACTAGGACGGACAA
MO4E4 d06ab671-01 RS0406 Bcl11b__ENSMUST00000066060__938__30__0.6__73.2697__1 RS0015 d06ab671-02	CGCGGTGGTGGTACGACATGAGATGATGTAGTAGTAAGGGTGTGAAGTAATCACGGAGGTGGGAGGGTGGGAGGGATGTATTGAAGGAGGATAGCGCAACTAGGACGGACAA
MO4E4 d06ab671-01 RS0015 Bcl11b__ENSMUST00000066060__6309__30__0.56667__71.3498__1 RS0578 d06ab671-02	CGCGGTGGTGGTACGACATGAGGGATGTATTGAAGGAGGATGAGAAGGTAACCTCCCTTGCTCTCTCACCGAGGGTGGTTTAGTGTGTGTTTAGCGCAACTAGGACGGACAA
MO4E4 d06ab671-01 RS0406 Bcl11b__ENSMUST00000066060__199__30__0.4__66.0326__1 RS0255 d06ab671-02	CGCGGTGGTGGTACGACATGAGATGATGTAGTAGTAAGGGTGATGGCTTGCTCTAAAATAGAGAAAAGGCTAAGGTTAGGTTGAGAATAGGAAGCGCAACTAGGACGGACAA
MO4E4 d06ab671-01 RS0578 Bcl11b__ENSMUST00000066060__7089__30__0.43333__67.8365__0.99337 RS0255 d06ab671-02	CGCGGTGGTGGTACGACATGAGGGTGGTTTAGTGTGTGTTTAACTGTGTCAAATGGGAAACAGTGAGACAGAAGGTTAGGTTGAGAATAGGAAGCGCAACTAGGACGGACAA
MO4E4 d06ab671-01 RS0578 Bcl11b__ENSMUST00000066060__1515__30__0.6__74.4136__1 RS0406 d06ab671-02	CGCGGTGGTGGTACGACATGAGGGTGGTTTAGTGTGTGTTTTCCATGGCAGGAGAGTCTATGGCCATGGGGAGATGATGTAGTAGTAAGGGTAGCGCAACTAGGACGGACAA
MO4E4 d06ab671-01 RS0015 Bcl11b__ENSMUST00000066060__2103__30__0.6__74.7352__1 RS0255 d06ab671-02	CGCGGTGGTGGTACGACATGAGGGATGTATTGAAGGAGGATTCCGAGTCCATGCTGAAGCTCGACTCAGGCAAGGTTAGGTTGAGAATAGGAAGCGCAACTAGGACGGACAA
MO4E4 d06ab671-01 RS0015 Bcl11b__ENSMUST00000066060__7332__30__0.46667__68.6339__1 RS0406 d06ab671-02	CGCGGTGGTGGTACGACATGAGGGATGTATTGAAGGAGGATCTTCTCTCTGCAGTTGACAGAGACACACAAAGATGATGTAGTAGTAAGGGTAGCGCAACTAGGACGGACAA
MO4E4 d06ab671-01 RS0015 Bcl11b__ENSMUST00000066060__7620__30__0.6__74.7618__1 RS0578 d06ab671-02	CGCGGTGGTGGTACGACATGAGGGATGTATTGAAGGAGGATATCACGGAATCAAACCTCGGACGGGGAGGGAGGGTGGTTTAGTGTGTGTTTAGCGCAACTAGGACGGACAA
MO4E4 d06ab671-01 RS0255 Bcl11b__ENSMUST00000066060__6941__30__0.4__66.066__1 RS0406 d06ab671-02	CGCGGTGGTGGTACGACATGAAGGTTAGGTTGAGAATAGGATGTGGAGTGTATCATTATTCCCTCATCCAAAGATGATGTAGTAGTAAGGGTAGCGCAACTAGGACGGACAA
MO4E4 d06ab671-01 RS0255 Bcl11b__ENSMUST00000066060__415__30__0.6__75.972__1 RS0578 d06ab671-02	CGCGGTGGTGGTACGACATGAAGGTTAGGTTGAGAATAGGATCTGGCATCGCCCGGAAAGCTGCACAGATGAGGGTGGTTTAGTGTGTGTTTAGCGCAACTAGGACGGACAA
MO4E4 d06ab671-01 RS0406 Bcl11b__ENSMUST00000066060__3557__30__0.53333__74.7756__0.76417 RS0578 d06ab671-02	CGCGGTGGTGGTACGACATGAGATGATGTAGTAGTAAGGGTAAAAAAGCAGCACCCCCCCACACACACACAAGGGTGGTTTAGTGTGTGTTTAGCGCAACTAGGACGGACAA
MO4E4 d06ab671-01 RS0015 Bcl11b__ENSMUST00000066060__6721__30__0.5__69.8156__1 RS0255 d06ab671-02	CGCGGTGGTGGTACGACATGAGGGATGTATTGAAGGAGGATAAGGAAGAGAAAAGAGGGTTTGGGGAGAGGAAGGTTAGGTTGAGAATAGGAAGCGCAACTAGGACGGACAA
MO4E4 d06ab671-01 RS0015 Bcl11b__ENSMUST00000066060__3484__30__0.43333__66.012__1 RS0406 d06ab671-02	CGCGGTGGTGGTACGACATGAGGGATGTATTGAAGGAGGATGAGTCATTGCTCAGACTACTACTGGGTTATAGATGATGTAGTAGTAAGGGTAGCGCAACTAGGACGGACAA
MO4E4 d06ab671-01 RS0578 Bcl11b__ENSMUST00000066060__3981__30__0.4__66.6817__1 RS0015 d06ab671-02	CGCGGTGGTGGTACGACATGAGGGTGGTTTAGTGTGTGTTTATATCTCCTGGTAACACACAATTGCAGGATAGGGATGTATTGAAGGAGGATAGCGCAACTAGGACGGACAA
MO4E4 d06ab671-01 RS0406 Bcl11b__ENSMUST00000066060__4221__30__0.46667__68.7695__1 RS0255 d06ab671-02	CGCGGTGGTGGTACGACATGAGATGATGTAGTAGTAAGGGTGTCAAGTTACCACTGTAGCAATGGACACCTAAGGTTAGGTTGAGAATAGGAAGCGCAACTAGGACGGACAA
MO4E4 d06ab671-01 RS0578 Bcl11b__ENSMUST00000066060__4071__30__0.46667__70.9741__1 RS0255 d06ab671-02	CGCGGTGGTGGTACGACATGAGGGTGGTTTAGTGTGTGTTTATCCTCGGCCCATTTTATGCAGCCAAATCTAAGGTTAGGTTGAGAATAGGAAGCGCAACTAGGACGGACAA
MO4E4 d06ab671-01 RS0406 Bcl11b__ENSMUST00000066060__678__30__0.43333__66.737__0.99977 RS0578 d06ab671-02	CGCGGTGGTGGTACGACATGAGATGATGTAGTAGTAAGGGTCCTCCACACTGTTTCTTCTTGTGCTCTATAAGGGTGGTTTAGTGTGTGTTTAGCGCAACTAGGACGGACAA
MO4E4 d06ab671-01 RS0015 Bcl11b__ENSMUST00000066060__4341__30__0.53333__72.1178__1 RS0255 d06ab671-02	CGCGGTGGTGGTACGACATGAGGGATGTATTGAAGGAGGATTCCGGGAAGAGAGAACGGGTGAGATTCCTTAAGGTTAGGTTGAGAATAGGAAGCGCAACTAGGACGGACAA
MO4E4 d06ab671-01 RS0015 Bcl11b__ENSMUST00000066060__3671__30__0.4__67.2565__0.99945 RS0406 d06ab671-02	CGCGGTGGTGGTACGACATGAGGGATGTATTGAAGGAGGATCACATGCCACTTTTCATTTCAGGACAAAGTAGATGATGTAGTAGTAAGGGTAGCGCAACTAGGACGGACAA
MO4E4 d06ab671-01 RS0015 Bcl11b__ENSMUST00000066060__2479__30__0.6__75.2176__1 RS0578 d06ab671-02	CGCGGTGGTGGTACGACATGAGGGATGTATTGAAGGAGGATGTCTTTCTCCACCTTGATGCGCTTGGCCGCAGGGTGGTTTAGTGTGTGTTTAGCGCAACTAGGACGGACAA
MO4E4 d06ab671-01 RS0406 Bcl11b__ENSMUST00000066060__1426__30__0.6__75.5296__1 RS0255 d06ab671-02	CGCGGTGGTGGTACGACATGAGATGATGTAGTAGTAAGGGTTGCACTGAGGCGGTGTGGGTCCAAGTGATGAAGGTTAGGTTGAGAATAGGAAGCGCAACTAGGACGGACAA
MO4E4 d06ab671-01 RS0578 Bcl11b__ENSMUST00000066060__7272__30__0.53333__71.9784__0.99786 RS0255 d06ab671-02	CGCGGTGGTGGTACGACATGAGGGTGGTTTAGTGTGTGTTTGCATTCTGGTGATAGGTGAGCTGGTGAGCAAAGGTTAGGTTGAGAATAGGAAGCGCAACTAGGACGGACAA
MO4E4 d06ab671-01 RS0406 Bcl11b__ENSMUST00000066060__4011__30__0.53333__71.2329__0.99994 RS0578 d06ab671-02	CGCGGTGGTGGTACGACATGAGATGATGTAGTAGTAAGGGTCGCCAAGCTCCCCCAGAAAAGGACATTATCAGGGTGGTTTAGTGTGTGTTTAGCGCAACTAGGACGGACAA
MO4E4 d06ab671-01 RS0015 Bcl11b__ENSMUST00000066060__5605__30__0.4__67.0193__1 RS0255 d06ab671-02	CGCGGTGGTGGTACGACATGAGGGATGTATTGAAGGAGGATTCCCCCTTTAAACCCCAAATACAAGTTTCTAAGGTTAGGTTGAGAATAGGAAGCGCAACTAGGACGGACAA
MO4E4 d06ab671-01 RS0015 Bcl11b__ENSMUST00000066060__4920__30__0.4__66.3338__1 RS0406 d06ab671-02	CGCGGTGGTGGTACGACATGAGGGATGTATTGAAGGAGGATGCTGGGTTTATTTCTTCATTTGACTGGTCTAGATGATGTAGTAGTAAGGGTAGCGCAACTAGGACGGACAA
MO4E4 d06ab671-01 RS0578 Bcl11b__ENSMUST00000066060__3228__30__0.6__75.2666__1 RS0015 d06ab671-02	CGCGGTGGTGGTACGACATGAGGGTGGTTTAGTGTGTGTTTTTCGCAGACACAGGTTAGGCTGGACTGCCGAGGGATGTATTGAAGGAGGATAGCGCAACTAGGACGGACAA
MO4E4 d06ab671-01 RS0406 Bcl11b__ENSMUST00000066060__4401__30__0.5__71.845__1 RS0255 d06ab671-02	CGCGGTGGTGGTACGACATGAGATGATGTAGTAGTAAGGGTAGACAAAACACAGAAACGGAAGCAGCGTGGAAGGTTAGGTTGAGAATAGGAAGCGCAACTAGGACGGACAA
MO4E4 d06ab671-01 RS0255 Bcl11b__ENSMUST00000066060__7780__30__0.43333__67.1087__1 RS0578 d06ab671-02	CGCGGTGGTGGTACGACATGAAGGTTAGGTTGAGAATAGGACCAAACTTGCTGTAAGAGACAAACCCTCTAAGGGTGGTTTAGTGTGTGTTTAGCGCAACTAGGACGGACAA
MO4E4 d06ab671-01 RS0578 Bcl11b__ENSMUST00000066060__1999__30__0.6__74.8618__1 RS0406 d06ab671-02	CGCGGTGGTGGTACGACATGAGGGTGGTTTAGTGTGTGTTTAGATGGGTCGCTCTCATGGTGGCGGAAGTCAGATGATGTAGTAGTAAGGGTAGCGCAACTAGGACGGACAA
MO4E4 d06ab671-01 RS0255 Bcl11b__ENSMUST00000066060__2932__30__0.6__75.2406__0.99994 RS0015 d06ab671-02	CGCGGTGGTGGTACGACATGAAGGTTAGGTTGAGAATAGGACTTCATGTGGCGCGTGAGCTTGCTGCTCTGAGGGATGTATTGAAGGAGGATAGCGCAACTAGGACGGACAA
MO4E4 d06ab671-01 RS0015 Bcl11b__ENSMUST00000066060__6079__30__0.4__66.2476__1 RS0406 d06ab671-02	CGCGGTGGTGGTACGACATGAGGGATGTATTGAAGGAGGATGTGAATCAAAGCATGTCTCTTTCTGTGTCTAGATGATGTAGTAGTAAGGGTAGCGCAACTAGGACGGACAA
MO4E4 d06ab671-01 RS0578 Bcl11b__ENSMUST00000066060__6770__30__0.56667__71.2143__0.80923 RS0015 d06ab671-02	CGCGGTGGTGGTACGACATGAGGGTGGTTTAGTGTGTGTTTGAGGAGGAGGAGAAAAGAGGAGGAGGAGGAAGGGATGTATTGAAGGAGGATAGCGCAACTAGGACGGACAA
MO4E4 d06ab671-01 RS0406 Bcl11b__ENSMUST00000066060__4614__30__0.5__69.6916__1 RS0255 d06ab671-02	CGCGGTGGTGGTACGACATGAGATGATGTAGTAGTAAGGGTCCACGCTTAGCAACACTGACACTCAATCTCAAGGTTAGGTTGAGAATAGGAAGCGCAACTAGGACGGACAA
MO4E4 d06ab671-01 RS0255 Bcl11b__ENSMUST00000066060__2839__30__0.5__69.4575__0.8395 RS0578 d06ab671-02	CGCGGTGGTGGTACGACATGAAGGTTAGGTTGAGAATAGGACACCGTCAGGTTGCTACAGTTCTTGAAGACAGGGTGGTTTAGTGTGTGTTTAGCGCAACTAGGACGGACAA
MO4E4 d06ab671-01 RS0406 Bcl11b__ENSMUST00000066060__2522__30__0.6__75.0444__1 RS0578 d06ab671-02	CGCGGTGGTGGTACGACATGAGATGATGTAGTAGTAAGGGTACACGTTCTCAGATGGGATGAGGGCGGCAGAGGGTGGTTTAGTGTGTGTTTAGCGCAACTAGGACGGACAA
MO4E4 d06ab671-01 RS0015 Bcl11b__ENSMUST00000066060__7302__30__0.5__69.0895__0.94934 RS0255 d06ab671-02	CGCGGTGGTGGTACGACATGAGGGATGTATTGAAGGAGGATGTCCTTGTGCTTTAGGATGGCTTAGTCCTGAAGGTTAGGTTGAGAATAGGAAGCGCAACTAGGACGGACAA
MO4E4 d06ab671-01 RS0406 Bcl11b__ENSMUST00000066060__6249__30__0.43333__68.0816__1 RS0015 d06ab671-02	CGCGGTGGTGGTACGACATGAGATGATGTAGTAGTAAGGGTGAAGGGCTTTCTTTTCTCCACTCAACACAAAGGGATGTATTGAAGGAGGATAGCGCAACTAGGACGGACAA
MO4E4 d06ab671-01 RS0095 Bdnf__ENSMUST00000111050__1951__30__0.4__67.1038__1 RS0247 d06ab671-02	CGCGGTGGTGGTACGACATGAAGAGTGAGTAGTAGTGGAGTGTATGCTTTGAACAAATGCTGGTCTTTCCAAAGGGTGTGTTTGTAAAGGGTAGCGCAACTAGGACGGACAA
MO4E4 d06ab671-01 RS0095 Bdnf__ENSMUST00000111050__3249__30__0.46667__67.7599__0.99786 RS0307 d06ab671-02	CGCGGTGGTGGTACGACATGAAGAGTGAGTAGTAGTGGAGTCAGTGGTATTCCAAAAGACAGGCTAACTCGATGTGGAGGGATTGAAGGATAAGCGCAACTAGGACGGACAA
MO4E4 d06ab671-01 RS0639 Bdnf__ENSMUST00000111050__2454__30__0.43333__68.651__1 RS0095 d06ab671-02	CGCGGTGGTGGTACGACATGAAGTGTGGGATTGATGAGATATAAGCAACTTGACACATCATTCCAGAGCCTAAGAGTGAGTAGTAGTGGAGTAGCGCAACTAGGACGGACAA
MO4E4 d06ab671-01 RS0307 Bdnf__ENSMUST00000111050__3615__30__0.43333__67.9599__1 RS0247 d06ab671-02	CGCGGTGGTGGTACGACATGATGTGGAGGGATTGAAGGATACAGAACAGAACCAGAACGAACAGAAACGAAAAGGGTGTGTTTGTAAAGGGTAGCGCAACTAGGACGGACAA
MO4E4 d06ab671-01 RS0247 Bdnf__ENSMUST00000111050__2495__30__0.4__66.342__1 RS0639 d06ab671-02	CGCGGTGGTGGTACGACATGAAGGGTGTGTTTGTAAAGGGTTGAGCACTGTTAGGTAATGTAGGCACTTAAAAGTGTGGGATTGATGAGATAAGCGCAACTAGGACGGACAA
MO4E4 d06ab671-01 RS0639 Bdnf__ENSMUST00000111050__2369__30__0.53333__71.5098__1 RS0307 d06ab671-02	CGCGGTGGTGGTACGACATGAAGTGTGGGATTGATGAGATAACCTCCATCCTAGACCTTAGGATGGCCACTATGTGGAGGGATTGAAGGATAAGCGCAACTAGGACGGACAA
MO4E4 d06ab671-01 RS0095 Bdnf__ENSMUST00000111050__638__30__0.6__74.473__1 RS0247 d06ab671-02	CGCGGTGGTGGTACGACATGAAGAGTGAGTAGTAGTGGAGTGCACTTGACTGCTGAGCATCACCCGGGAAGAAGGGTGTGTTTGTAAAGGGTAGCGCAACTAGGACGGACAA
MO4E4 d06ab671-01 RS0307 Bdnf__ENSMUST00000111050__3528__30__0.46667__68.8367__1 RS0095 d06ab671-02	CGCGGTGGTGGTACGACATGATGTGGAGGGATTGAAGGATAATGTATCTTAGTGGGTAAGAGAGCCAGCCAAAGAGTGAGTAGTAGTGGAGTAGCGCAACTAGGACGGACAA
MO4E4 d06ab671-01 RS0095 Bdnf__ENSMUST00000111050__2464__30__0.46667__69.6579__1 RS0639 d06ab671-02	CGCGGTGGTGGTACGACATGAAGAGTGAGTAGTAGTGGAGTGCAGAAGGCCTAAGCAACTTGACACATCATAAGTGTGGGATTGATGAGATAAGCGCAACTAGGACGGACAA
MO4E4 d06ab671-01 RS0307 Bdnf__ENSMUST00000111050__2268__30__0.46667__70.0484__1 RS0247 d06ab671-02	CGCGGTGGTGGTACGACATGATGTGGAGGGATTGAAGGATATATTTCAATGGCAGTGTGGATCCCTGCTCTAAGGGTGTGTTTGTAAAGGGTAGCGCAACTAGGACGGACAA
MO4E4 d06ab671-01 RS0247 Bdnf__ENSMUST00000111050__2309__30__0.6__73.4274__1 RS0639 d06ab671-02	CGCGGTGGTGGTACGACATGAAGGGTGTGTTTGTAAAGGGTGTATGTCAGCTCCACTTAGCCTCCGCAGGGAAGTGTGGGATTGATGAGATAAGCGCAACTAGGACGGACAA
MO4E4 d06ab671-01 RS0639 Bdnf__ENSMUST00000111050__214__30__0.56667__72.7981__0.97225 RS0307 d06ab671-02	CGCGGTGGTGGTACGACATGAAGTGTGGGATTGATGAGATATCTCTTCAGTTAAAAGGGGGAGGGGGCGAGATGTGGAGGGATTGAAGGATAAGCGCAACTAGGACGGACAA
MO4E4 d06ab671-01 RS0247 Bdnf__ENSMUST00000111050__3448__30__0.5__69.113__0.99994 RS0095 d06ab671-02	CGCGGTGGTGGTACGACATGAAGGGTGTGTTTGTAAAGGGTCCCTTGCAGTACTGTAAGATTGTGATGGGGAAGAGTGAGTAGTAGTGGAGTAGCGCAACTAGGACGGACAA
MO4E4 d06ab671-01 RS0095 Bdnf__ENSMUST00000111050__3751__30__0.4__66.2352__0.99751 RS0307 d06ab671-02	CGCGGTGGTGGTACGACATGAAGAGTGAGTAGTAGTGGAGTCAAGGCCACAGACATTTACTTACAGTTTCAATGTGGAGGGATTGAAGGATAAGCGCAACTAGGACGGACAA
MO4E4 d06ab671-01 RS0095 Bdnf__ENSMUST00000111050__3677__30__0.43333__69.7458__1 RS0639 d06ab671-02	CGCGGTGGTGGTACGACATGAAGAGTGAGTAGTAGTGGAGTAAACATTTCTGCCAACAAGAGACCACAGCAAAGTGTGGGATTGATGAGATAAGCGCAACTAGGACGGACAA
MO4E4 d06ab671-01 RS0247 Bdnf__ENSMUST00000111050__1021__30__0.4__66.0482__0.99852 RS0307 d06ab671-02	CGCGGTGGTGGTACGACATGAAGGGTGTGTTTGTAAAGGGTCCAGCCAATTCTCTTTTTGCTATCCATAGTATGTGGAGGGATTGAAGGATAAGCGCAACTAGGACGGACAA
MO4E4 d06ab671-01 RS0639 Bdnf__ENSMUST00000111050__710__30__0.43333__68.7647__1 RS0247 d06ab671-02	CGCGGTGGTGGTACGACATGAAGTGTGGGATTGATGAGATATCATAGACATGTTTGCGGCATCCAGGTAATAAGGGTGTGTTTGTAAAGGGTAGCGCAACTAGGACGGACAA
MO4E4 d06ab671-01 RS0639 Bdnf__ENSMUST00000111050__975__30__0.53333__71.4638__1 RS0307 d06ab671-02	CGCGGTGGTGGTACGACATGAAGTGTGGGATTGATGAGATAGATTGGGTAGTTCGGCATTGCGAGTTCCAGATGTGGAGGGATTGAAGGATAAGCGCAACTAGGACGGACAA
MO4E4 d06ab671-01 RS0095 Bdnf__ENSMUST00000111050__508__30__0.6__75.3342__1 RS0247 d06ab671-02	CGCGGTGGTGGTACGACATGAAGAGTGAGTAGTAGTGGAGTTGTCGTCGTCAGACCTCTCGAACCTGCCCTAAGGGTGTGTTTGTAAAGGGTAGCGCAACTAGGACGGACAA
MO4E4 d06ab671-01 RS0307 Bdnf__ENSMUST00000111050__2873__30__0.43333__67.1192__0.96776 RS0095 d06ab671-02	CGCGGTGGTGGTACGACATGATGTGGAGGGATTGAAGGATAGTGTTCTTGTCTCTTTCACAGTGAAAGCACAAGAGTGAGTAGTAGTGGAGTAGCGCAACTAGGACGGACAA
MO4E4 d06ab671-01 RS0639 Bdnf__ENSMUST00000111050__2654__30__0.4__67.6269__0.9856 RS0095 d06ab671-02	CGCGGTGGTGGTACGACATGAAGTGTGGGATTGATGAGATACAGCAAACATTTCCCATCATGCTGCATTAAAAGAGTGAGTAGTAGTGGAGTAGCGCAACTAGGACGGACAA
MO4E4 d06ab671-01 RS0307 Bdnf__ENSMUST00000111050__3876__30__0.4__66.7486__1 RS0247 d06ab671-02	CGCGGTGGTGGTACGACATGATGTGGAGGGATTGAAGGATAGGCTTCTGATGTGGTTAAGTTTTAATGCCAAAGGGTGTGTTTGTAAAGGGTAGCGCAACTAGGACGGACAA
MO4E4 d06ab671-01 RS0639 Bdnf__ENSMUST00000111050__2339__30__0.46667__69.1376__0.98953 RS0247 d06ab671-02	CGCGGTGGTGGTACGACATGAAGTGTGGGATTGATGAGATACAGAAATTCCTCCTGCACTGCCAGGAAATAAAGGGTGTGTTTGTAAAGGGTAGCGCAACTAGGACGGACAA
MO4E4 d06ab671-01 RS0639 Bdnf__ENSMUST00000111050__3458__30__0.5__71.0205__1 RS0307 d06ab671-02	CGCGGTGGTGGTACGACATGAAGTGTGGGATTGATGAGATAACAGACCTGGCCCTTGCAGTACTGTAAGATATGTGGAGGGATTGAAGGATAAGCGCAACTAGGACGGACAA
MO4E4 d06ab671-01 RS0095 Bdnf__ENSMUST00000111050__528__30__0.5__70.8435__1 RS0247 d06ab671-02	CGCGGTGGTGGTACGACATGAAGAGTGAGTAGTAGTGGAGTTCAAAAGTGTCAGCCAGTGATGTCGTCGTCAAGGGTGTGTTTGTAAAGGGTAGCGCAACTAGGACGGACAA
MO4E4 d06ab671-01 RS0095 Bdnf__ENSMUST00000111050__798__30__0.5__71.9127__1 RS0307 d06ab671-02	CGCGGTGGTGGTACGACATGAAGAGTGAGTAGTAGTGGAGTTTTTTATCTGCCGCTGTGACCCACTCGCTAATGTGGAGGGATTGAAGGATAAGCGCAACTAGGACGGACAA
MO4E4 d06ab671-01 RS0639 Bdnf__ENSMUST00000111050__2607__30__0.4__66.0109__1 RS0095 d06ab671-02	CGCGGTGGTGGTACGACATGAAGTGTGGGATTGATGAGATACATATTTGGATCCAAAGTTGCTCCAGGTTAAAGAGTGAGTAGTAGTGGAGTAGCGCAACTAGGACGGACAA
MO4E4 d06ab671-01 RS0247 Bdnf__ENSMUST00000111050__71__30__0.5__71.0225__0.98925 RS0307 d06ab671-02	CGCGGTGGTGGTACGACATGAAGGGTGTGTTTGTAAAGGGTATCTAGGCAGAGGCTGGGAGATTTCATGCTATGTGGAGGGATTGAAGGATAAGCGCAACTAGGACGGACAA
MO4E4 d06ab671-01 RS0639 Bdnf__ENSMUST00000111050__81__30__0.56667__71.9343__0.99896 RS0247 d06ab671-02	CGCGGTGGTGGTACGACATGAAGTGTGGGATTGATGAGATAGCTCCATTTGATCTAGGCAGAGGCTGGGAGAAGGGTGTGTTTGTAAAGGGTAGCGCAACTAGGACGGACAA
MO4E4 d06ab671-01 RS0639 Bdnf__ENSMUST00000111050__167__30__0.4__66.2193__1 RS0307 d06ab671-02	CGCGGTGGTGGTACGACATGAAGTGTGGGATTGATGAGATAGTACTCCTGTTCTGCAGCAAAGAAGTTAAAATGTGGAGGGATTGAAGGATAAGCGCAACTAGGACGGACAA
MO4E4 d06ab671-01 RS0095 Bdnf__ENSMUST00000111050__2933__30__0.43333__68.5105__1 RS0247 d06ab671-02	CGCGGTGGTGGTACGACATGAAGAGTGAGTAGTAGTGGAGTACTCTTGTAATAAATTGGCAGGAGCCGTCTAAGGGTGTGTTTGTAAAGGGTAGCGCAACTAGGACGGACAA
MO4E4 d06ab671-01 RS0307 Bdnf__ENSMUST00000111050__264__30__0.6__74.0247__1 RS0095 d06ab671-02	CGCGGTGGTGGTACGACATGATGTGGAGGGATTGAAGGATATGGGGAAGACCGGTCCCCAAGGTTCTAGACAAGAGTGAGTAGTAGTGGAGTAGCGCAACTAGGACGGACAA
MO4E4 d06ab671-01 RS0639 Bdnf__ENSMUST00000111050__3322__30__0.4__66.0631__1 RS0095 d06ab671-02	CGCGGTGGTGGTACGACATGAAGTGTGGGATTGATGAGATAGATGACAAAGGTTAATTTGGTAAACGGCACAAGAGTGAGTAGTAGTGGAGTAGCGCAACTAGGACGGACAA
MO4E4 d06ab671-01 RS0247 Bdnf__ENSMUST00000111050__1645__30__0.53333__71.9916__1 RS0307 d06ab671-02	CGCGGTGGTGGTACGACATGAAGGGTGTGTTTGTAAAGGGTAAATCTACCCCTCCCATTCCCCGTCCCTTAATGTGGAGGGATTGAAGGATAAGCGCAACTAGGACGGACAA
MO4E4 d06ab671-01 RS0639 Bdnf__ENSMUST00000111050__204__30__0.6__74.9196__1 RS0247 d06ab671-02	CGCGGTGGTGGTACGACATGAAGTGTGGGATTGATGAGATATAAAAGGGGGAGGGGGCGAGTCTTTGGTGGAAGGGTGTGTTTGTAAAGGGTAGCGCAACTAGGACGGACAA
MO4E4 d06ab671-01 RS0307 Bdnf__ENSMUST00000111050__187__30__0.5__69.7414__1 RS0639 d06ab671-02	CGCGGTGGTGGTACGACATGATGTGGAGGGATTGAAGGATAGAGTCTTTGGTGGCCGATATGTACTCCTGTAAGTGTGGGATTGATGAGATAAGCGCAACTAGGACGGACAA
MO4E4 d06ab671-01 RS0095 Bdnf__ENSMUST00000111050__2797__30__0.4__66.811__0.9999 RS0247 d06ab671-02	CGCGGTGGTGGTACGACATGAAGAGTGAGTAGTAGTGGAGTGCCTGAGTTTTGATGCTTTTTCTGGTTTTGAAGGGTGTGTTTGTAAAGGGTAGCGCAACTAGGACGGACAA
MO4E4 d06ab671-01 RS0307 Bdnf__ENSMUST00000111050__2953__30__0.43333__67.3672__1 RS0095 d06ab671-02	CGCGGTGGTGGTACGACATGATGTGGAGGGATTGAAGGATAAAGGGTAAAGTACAGACGGGACTCTTGTAAAAGAGTGAGTAGTAGTGGAGTAGCGCAACTAGGACGGACAA
MO4E4 d06ab671-01 RS0639 Bdnf__ENSMUST00000111050__2539__30__0.43333__66.2406__0.96259 RS0095 d06ab671-02	CGCGGTGGTGGTACGACATGAAGTGTGGGATTGATGAGATAGGCTATAAATGGATTTGAGTGTGGTTCTCCAAGAGTGAGTAGTAGTGGAGTAGCGCAACTAGGACGGACAA
MO4E4 d06ab671-01 RS0247 Bdnf__ENSMUST00000111050__2596__30__0.4__66.3053__1 RS0307 d06ab671-02	CGCGGTGGTGGTACGACATGAAGGGTGTGTTTGTAAAGGGTCCAAAGTTGCTCCAGGTTAATCCAACTTTAATGTGGAGGGATTGAAGGATAAGCGCAACTAGGACGGACAA
MO4E4 d06ab671-01 RS0247 Bdnf__ENSMUST00000111050__131__30__0.43333__67.5661__1 RS0639 d06ab671-02	CGCGGTGGTGGTACGACATGAAGGGTGTGTTTGTAAAGGGTATAGTGGAAATTGCATGGCGGAGGTAATACAAGTGTGGGATTGATGAGATAAGCGCAACTAGGACGGACAA
MO4E4 d06ab671-01 RS0307 Bdnf__ENSMUST00000111050__1981__30__0.56667__72.9348__0.95682 RS0639 d06ab671-02	CGCGGTGGTGGTACGACATGATGTGGAGGGATTGAAGGATAGGGACCAAAATGGGAGGAGGGAGGGAAAGAAAGTGTGGGATTGATGAGATAAGCGCAACTAGGACGGACAA
MO4E4 d06ab671-01 RS0095 Bdnf__ENSMUST00000111050__690__30__0.4__66.6207__1 RS0247 d06ab671-02	CGCGGTGGTGGTACGACATGAAGAGTGAGTAGTAGTGGAGTTCCAGGTAATTTTTGTATTCCTCCAGCAGAAAGGGTGTGTTTGTAAAGGGTAGCGCAACTAGGACGGACAA
MO4E4 d06ab671-01 RS0307 Bdnf__ENSMUST00000111050__1261__30__0.4__66.8069__1 RS0095 d06ab671-02	CGCGGTGGTGGTACGACATGATGTGGAGGGATTGAAGGATATGTTTCCTTTCAGGTCATGGATATGTCCAAAAGAGTGAGTAGTAGTGGAGTAGCGCAACTAGGACGGACAA
MO4E4 d06ab671-01 RS0095 Bdnf__ENSMUST00000111050__915__30__0.46667__68.8766__1 RS0639 d06ab671-02	CGCGGTGGTGGTACGACATGAAGAGTGAGTAGTAGTGGAGTTTGGTGTAACCCATGGGATTACACTTGGTCAAGTGTGGGATTGATGAGATAAGCGCAACTAGGACGGACAA
MO4E4 d06ab671-01 RS0247 Bdnf__ENSMUST00000111050__1858__30__0.46667__68.6413__1 RS0307 d06ab671-02	CGCGGTGGTGGTACGACATGAAGGGTGTGTTTGTAAAGGGTCATGGGCAGTGGAGTGTGAGCATTTTATTCATGTGGAGGGATTGAAGGATAAGCGCAACTAGGACGGACAA
MO4E4 d06ab671-01 RS0639 Bdnf__ENSMUST00000111050__2329__30__0.5__70.36__1 RS0247 d06ab671-02	CGCGGTGGTGGTACGACATGAAGTGTGGGATTGATGAGATATCCTGCACTGCCAGGAAATAGTATGTCAGCAAGGGTGTGTTTGTAAAGGGTAGCGCAACTAGGACGGACAA
MO4E4 d06ab671-01 RS0639 Bdnf__ENSMUST00000111050__224__30__0.43333__66.6703__0.9985 RS0307 d06ab671-02	CGCGGTGGTGGTACGACATGAAGTGTGGGATTGATGAGATATATTTCCCCTTCTCTTCAGTTAAAAGGGGGATGTGGAGGGATTGAAGGATAAGCGCAACTAGGACGGACAA
MO4E4 d06ab671-01 RS0247 Bdnf__ENSMUST00000111050__995__30__0.5__69.4307__1 RS0095 d06ab671-02	CGCGGTGGTGGTACGACATGAAGGGTGTGTTTGTAAAGGGTTAGTAAGGGCCCGAACATACGATTGGGTAGAAGAGTGAGTAGTAGTGGAGTAGCGCAACTAGGACGGACAA
MO4E4 d06ab671-01 RS0307 Bdnf__ENSMUST00000111050__3229__30__0.4__66.8517__1 RS0095 d06ab671-02	CGCGGTGGTGGTACGACATGATGTGGAGGGATTGAAGGATAGGCTAACTCGAAAGGAACGAATGAACAAAAAAGAGTGAGTAGTAGTGGAGTAGCGCAACTAGGACGGACAA
MO4E4 d06ab671-01 RS0639 Bdnf__ENSMUST00000111050__1041__30__0.43333__67.5466__1 RS0095 d06ab671-02	CGCGGTGGTGGTACGACATGAAGTGTGGGATTGATGAGATAGTGTCTATCCTTATGAATCGCCAGCCAATTAAGAGTGAGTAGTAGTGGAGTAGCGCAACTAGGACGGACAA
MO4E4 d06ab671-01 RS0247 Bdnf__ENSMUST00000111050__808__30__0.5__70.2947__1 RS0307 d06ab671-02	CGCGGTGGTGGTACGACATGAAGGGTGTGTTTGTAAAGGGTCACTGCAGTCTTTTTATCTGCCGCTGTGACATGTGGAGGGATTGAAGGATAAGCGCAACTAGGACGGACAA
MO4E4 d06ab671-01 RS0639 Bdnf__ENSMUST00000111050__3069__30__0.43333__68.1681__1 RS0247 d06ab671-02	CGCGGTGGTGGTACGACATGAAGTGTGGGATTGATGAGATAAGGAGAGTAACCACTAACACATTCACGCTTAAGGGTGTGTTTGTAAAGGGTAGCGCAACTAGGACGGACAA
MO4E4 d06ab671-01 RS0639 Bdnf__ENSMUST00000111050__3034__30__0.43333__68.2934__1 RS0307 d06ab671-02	CGCGGTGGTGGTACGACATGAAGTGTGGGATTGATGAGATAAAACCTGACTAGGGAAATGGGCTTAACACTATGTGGAGGGATTGAAGGATAAGCGCAACTAGGACGGACAA
MO4E4 d06ab671-01 RS0095 Bdnf__ENSMUST00000111050__608__30__0.43333__68.7733__1 RS0247 d06ab671-02	CGCGGTGGTGGTACGACATGAAGAGTGAGTAGTAGTGGAGTTGTACAAGTCCGCGTCCTTATGGTTTTCTTAAGGGTGTGTTTGTAAAGGGTAGCGCAACTAGGACGGACAA
MO4E4 d06ab671-01 RS0307 Bdnf__ENSMUST00000111050__778__30__0.53333__70.6952__1 RS0095 d06ab671-02	CGCGGTGGTGGTACGACATGATGTGGAGGGATTGAAGGATACCACTCGCTAATACTGTCACACACGCTCAGAAGAGTGAGTAGTAGTGGAGTAGCGCAACTAGGACGGACAA
MO4E4 d06ab671-01 RS0095 Bdnf__ENSMUST00000111050__2319__30__0.46667__67.0856__1 RS0639 d06ab671-02	CGCGGTGGTGGTACGACATGAAGAGTGAGTAGTAGTGGAGTCCAGGAAATAGTATGTCAGCTCCACTTAGCAAGTGTGGGATTGATGAGATAAGCGCAACTAGGACGGACAA
MO4E4 d06ab671-01 RS0247 Bdnf__ENSMUST00000111050__568__30__0.53333__71.6207__0.97816 RS0307 d06ab671-02	CGCGGTGGTGGTACGACATGAAGGGTGTGTTTGTAAAGGGTAACCTTCTGGTCCTCATCCAGCAGCTCTTCATGTGGAGGGATTGAAGGATAAGCGCAACTAGGACGGACAA
MO4E4 d06ab671-01 RS0639 Bdnf__ENSMUST00000111050__1908__30__0.56667__73.9877__1 RS0247 d06ab671-02	CGCGGTGGTGGTACGACATGAAGTGTGGGATTGATGAGATATCCCTGACCCATGCCAGAAGAGTGAGCTGAAAGGGTGTGTTTGTAAAGGGTAGCGCAACTAGGACGGACAA
MO4E4 d06ab671-01 RS0639 Bdnf__ENSMUST00000111050__2248__30__0.43333__66.3288__1 RS0307 d06ab671-02	CGCGGTGGTGGTACGACATGAAGTGTGGGATTGATGAGATATCCCTGCTCTTATCTAAGTATCTGGGTGTAATGTGGAGGGATTGAAGGATAAGCGCAACTAGGACGGACAA
MO4E4 d06ab671-01 RS0247 Bdnf__ENSMUST00000111050__648__30__0.56667__73.2817__1 RS0095 d06ab671-02	CGCGGTGGTGGTACGACATGAAGGGTGTGTTTGTAAAGGGTGGCTCCAAAGGCACTTGACTGCTGAGCATCAAGAGTGAGTAGTAGTGGAGTAGCGCAACTAGGACGGACAA
MO4E4 d06ab671-01 RS0095 Bdnf__ENSMUST00000111050__393__30__0.56667__75.9206__1 RS0307 d06ab671-02	CGCGGTGGTGGTACGACATGAAGAGTGAGTAGTAGTGGAGTATGGGCGCCGCCTTCATGCAACCGAAGTATATGTGGAGGGATTGAAGGATAAGCGCAACTAGGACGGACAA
MO4E4 d06ab671-01 RS0095 Bdnf__ENSMUST00000111050__472__30__0.6__74.5203__0.99997 RS0639 d06ab671-02	CGCGGTGGTGGTACGACATGAAGAGTGAGTAGTAGTGGAGTATTCACGCTCTCCAGAGTCCCATGGGTCCGAAGTGTGGGATTGATGAGATAAGCGCAACTAGGACGGACAA
MO4E4 d06ab671-01 RS0247 Bdnf__ENSMUST00000111050__868__30__0.53333__70.9405__1 RS0307 d06ab671-02	CGCGGTGGTGGTACGACATGAAGGGTGTGTTTGTAAAGGGTCAGTTGGCCTTTGGATACCGGGACTTTCTCATGTGGAGGGATTGAAGGATAAGCGCAACTAGGACGGACAA
MO4E4 d06ab671-01 RS0639 Bdnf__ENSMUST00000111050__443__30__0.6__74.7358__1 RS0247 d06ab671-02	CGCGGTGGTGGTACGACATGAAGTGTGGGATTGATGAGATAGCACACCTGGGTAGGCCAAGTTGCCTTGTCAAGGGTGTGTTTGTAAAGGGTAGCGCAACTAGGACGGACAA
MO4E4 d06ab671-01 RS0307 Bdnf__ENSMUST00000111050__3478__30__0.53333__70.4618__1 RS0639 d06ab671-02	CGCGGTGGTGGTACGACATGATGTGGAGGGATTGAAGGATAGTCTCCTGTGAAGCCGATTAACAGACCTGGAAGTGTGGGATTGATGAGATAAGCGCAACTAGGACGGACAA
MO4E4 d06ab671-01 RS0247 Bdnf__ENSMUST00000111050__1961__30__0.4__66.5512__1 RS0095 d06ab671-02	CGCGGTGGTGGTACGACATGAAGGGTGTGTTTGTAAAGGGTGAGGGAAAGAGTATGCTTTGAACAAATGCTAAGAGTGAGTAGTAGTGGAGTAGCGCAACTAGGACGGACAA
MO4E4 d06ab671-01 RS0095 Bdnf__ENSMUST00000111050__91__30__0.5__70.1655__1 RS0307 d06ab671-02	CGCGGTGGTGGTACGACATGAAGAGTGAGTAGTAGTGGAGTTCAGCGAGAAGCTCCATTTGATCTAGGCAGATGTGGAGGGATTGAAGGATAAGCGCAACTAGGACGGACAA
MO4E4 d06ab671-01 RS0639 Bdnf__ENSMUST00000111050__668__30__0.53333__70.1395__1 RS0095 d06ab671-02	CGCGGTGGTGGTACGACATGAAGTGTGGGATTGATGAGATACCAGCAGAAAGAGTAGAGGAGGCTCCAAAGAAGAGTGAGTAGTAGTGGAGTAGCGCAACTAGGACGGACAA
MO4E4 d06ab671-01 RS0307 Bdnf__ENSMUST00000111050__2525__30__0.46667__69.4374__1 RS0247 d06ab671-02	CGCGGTGGTGGTACGACATGATGTGGAGGGATTGAAGGATATTGAGTGTGGTTCTCCAATCGAGAACCTCTAAGGGTGTGTTTGTAAAGGGTAGCGCAACTAGGACGGACAA
MO4E4 d06ab671-01 RS0639 Bdnf__ENSMUST00000111050__788__30__0.56667__72.1776__1 RS0247 d06ab671-02	CGCGGTGGTGGTACGACATGAAGTGTGGGATTGATGAGATACCGCTGTGACCCACTCGCTAATACTGTCACAAGGGTGTGTTTGTAAAGGGTAGCGCAACTAGGACGGACAA
MO4E4 d06ab671-01 RS0307 Bdnf__ENSMUST00000111050__3403__30__0.4__66.7457__1 RS0639 d06ab671-02	CGCGGTGGTGGTACGACATGATGTGGAGGGATTGAAGGATATGACTAATGTCTCTCAGAATGAAGCTGCAAAAGTGTGGGATTGATGAGATAAGCGCAACTAGGACGGACAA
MO4E4 d06ab671-01 RS0247 Bdnf__ENSMUST00000111050__2359__30__0.46667__67.9665__1 RS0095 d06ab671-02	CGCGGTGGTGGTACGACATGAAGGGTGTGTTTGTAAAGGGTTAGACCTTAGGATGGCCACTCAGAAATTCCAAGAGTGAGTAGTAGTGGAGTAGCGCAACTAGGACGGACAA
MO4E4 d06ab671-01 RS0095 Bdnf__ENSMUST00000111050__1593__30__0.4__67.6838__0.99476 RS0307 d06ab671-02	CGCGGTGGTGGTACGACATGAAGAGTGAGTAGTAGTGGAGTGCACCTTGACATTGTTTTAATTCCAACGCTATGTGGAGGGATTGAAGGATAAGCGCAACTAGGACGGACAA
MO4E4 d06ab671-01 RS0639 Bdnf__ENSMUST00000111050__413__30__0.56667__73.4879__1 RS0095 d06ab671-02	CGCGGTGGTGGTACGACATGAAGTGTGGGATTGATGAGATACGTGGACGTTTACTTCTTTCATGGGCGCCGAAGAGTGAGTAGTAGTGGAGTAGCGCAACTAGGACGGACAA
MO4E4 d06ab671-01 RS0247 Bdnf__ENSMUST00000111050__3177__30__0.6__74.2709__1 RS0307 d06ab671-02	CGCGGTGGTGGTACGACATGAAGGGTGTGTTTGTAAAGGGTTCTTCACTCCCTGAGTCACAGCGGACGTCCATGTGGAGGGATTGAAGGATAAGCGCAACTAGGACGGACAA
MO4E4 d06ab671-01 RS0639 Bdnf__ENSMUST00000111050__3157__30__0.53333__72.3967__1 RS0247 d06ab671-02	CGCGGTGGTGGTACGACATGAAGTGTGGGATTGATGAGATAGCGGACGTCCACTTCTGTTTCCTTTCCACTAAGGGTGTGTTTGTAAAGGGTAGCGCAACTAGGACGGACAA
MO4E4 d06ab671-01 RS0307 Bdnf__ENSMUST00000111050__2883__30__0.4__66.8637__0.96776 RS0639 d06ab671-02	CGCGGTGGTGGTACGACATGATGTGGAGGGATTGAAGGATAATTTCCTCCTGTGTTCTTGTCTCTTTCACAAAGTGTGGGATTGATGAGATAAGCGCAACTAGGACGGACAA
MO4E4 d06ab671-01 RS0095 Bdnf__ENSMUST00000111050__888__30__0.46667__68.6211__1 RS0247 d06ab671-02	CGCGGTGGTGGTACGACATGAAGAGTGAGTAGTAGTGGAGTGTCTCGTAGAAATACTGCTTCAGTTGGCCTAAGGGTGTGTTTGTAAAGGGTAGCGCAACTAGGACGGACAA
MO4E4 d06ab671-01 RS0095 Bdnf__ENSMUST00000111050__3360__30__0.4__66.5582__1 RS0307 d06ab671-02	CGCGGTGGTGGTACGACATGAAGAGTGAGTAGTAGTGGAGTAGCAGATATTCCAAGCATTCCTGAATAGGTATGTGGAGGGATTGAAGGATAAGCGCAACTAGGACGGACAA
MO4E4 d06ab671-01 RS0095 Bdnf__ENSMUST00000111050__2379__30__0.53333__70.4094__1 RS0639 d06ab671-02	CGCGGTGGTGGTACGACATGAAGAGTGAGTAGTAGTGGAGTACCATTCCCCACCTCCATCCTAGACCTTAGAAGTGTGGGATTGATGAGATAAGCGCAACTAGGACGGACAA
MO4E4 d06ab671-01 RS0247 Bdnf__ENSMUST00000111050__955__30__0.53333__72.1977__1 RS0307 d06ab671-02	CGCGGTGGTGGTACGACATGAAGGGTGTGTTTGTAAAGGGTCGAGTTCCAGTGCCTTTTGTCTATGCCCCTATGTGGAGGGATTGAAGGATAAGCGCAACTAGGACGGACAA
MO4E4 d06ab671-01 RS0247 Bdnf__ENSMUST00000111050__3508__30__0.53333__72.9151__1 RS0639 d06ab671-02	CGCGGTGGTGGTACGACATGAAGGGTGTGTTTGTAAAGGGTGAGCCAGCCACTGACCACACAATTGCTGATAAGTGTGGGATTGATGAGATAAGCGCAACTAGGACGGACAA
MO4E4 d06ab671-01 RS0639 Bdnf__ENSMUST00000111050__2983__30__0.46667__69.9048__1 RS0307 d06ab671-02	CGCGGTGGTGGTACGACATGAAGTGTGGGATTGATGAGATATTCAGGCTTCCAACTTGACTTCTAACCCCAATGTGGAGGGATTGAAGGATAAGCGCAACTAGGACGGACAA
MO4E4 d06ab671-01 RS0247 Bdnf__ENSMUST00000111050__1063__30__0.43333__66.1356__0.99954 RS0095 d06ab671-02	CGCGGTGGTGGTACGACATGAAGGGTGTGTTTGTAAAGGGTGGTCAGTGTACATACACAGGAAGTGTCTATAAGAGTGAGTAGTAGTGGAGTAGCGCAACTAGGACGGACAA
MO4E4 d06ab671-01 RS0095 Bdnf__ENSMUST00000111050__2288__30__0.5__70.8457__0.99998 RS0307 d06ab671-02	CGCGGTGGTGGTACGACATGAAGAGTGAGTAGTAGTGGAGTTCCGCAGGGCCATTCAGTCCTATTTCAATGATGTGGAGGGATTGAAGGATAAGCGCAACTAGGACGGACAA
MO4E4 d06ab671-01 RS0639 Bdnf__ENSMUST00000111050__111__30__0.53333__71.8393__1 RS0095 d06ab671-02	CGCGGTGGTGGTACGACATGAAGTGTGGGATTGATGAGATAGAGGTAATACTCGCACGCCTTCAGCGAGAAAAGAGTGAGTAGTAGTGGAGTAGCGCAACTAGGACGGACAA
MO4E4 d06ab671-01 RS0247 Bdnf__ENSMUST00000111050__282__30__0.6__75.2877__0.95833 RS0307 d06ab671-02	CGCGGTGGTGGTACGACATGAAGGGTGTGTTTGTAAAGGGTACATCAAGGCAGCTGCTCTGGGGAAGACCGATGTGGAGGGATTGAAGGATAAGCGCAACTAGGACGGACAA
MO4E4 d06ab671-01 RS0639 Bdnf__ENSMUST00000111050__818__30__0.43333__66.4925__1 RS0247 d06ab671-02	CGCGGTGGTGGTACGACATGAAGTGTGGGATTGATGAGATACAGACATGTCCACTGCAGTCTTTTTATCTGAAGGGTGTGTTTGTAAAGGGTAGCGCAACTAGGACGGACAA
MO4E4 d06ab671-01 RS0307 Bdnf__ENSMUST00000111050__678__30__0.43333__67.0523__1 RS0639 d06ab671-02	CGCGGTGGTGGTACGACATGATGTGGAGGGATTGAAGGATATTGTATTCCTCCAGCAGAAAGAGTAGAGGAAAGTGTGGGATTGATGAGATAAGCGCAACTAGGACGGACAA
MO4E4 d06ab671-01 RS0095 Bdnf__ENSMUST00000111050__878__30__0.46667__69.3138__0.97074 RS0247 d06ab671-02	CGCGGTGGTGGTACGACATGAAGAGTGAGTAGTAGTGGAGTAATACTGCTTCAGTTGGCCTTTGGATACCGAAGGGTGTGTTTGTAAAGGGTAGCGCAACTAGGACGGACAA
MO4E4 d06ab671-01 RS0307 Bdnf__ENSMUST00000111050__3717__30__0.4__66.7841__1 RS0095 d06ab671-02	CGCGGTGGTGGTACGACATGATGTGGAGGGATTGAAGGATAGAATCACTATAAAAAAGCAACAGGCCTGCTAAGAGTGAGTAGTAGTGGAGTAGCGCAACTAGGACGGACAA
MO4E4 d06ab671-01 RS0237 Bgn__ENSMUST00000033741__642__30__0.56667__73.7754__0.99862 RS0095 d06ab671-02	CGCGGTGGTGGTACGACATGAGGGTTGATTAGTGGTAGAAATTCGTAGTTCTACCAGGGAGCTGGGCAGGTAAGAGTGAGTAGTAGTGGAGTAGCGCAACTAGGACGGACAA
MO4E4 d06ab671-01 RS0095 Bgn__ENSMUST00000033741__683__30__0.6__75.1664__1 RS0307 d06ab671-02	CGCGGTGGTGGTACGACATGAAGAGTGAGTAGTAGTGGAGTGAACACGCCCTTGGGCACTTTGCGGATACGATGTGGAGGGATTGAAGGATAAGCGCAACTAGGACGGACAA
MO4E4 d06ab671-01 RS0095 Bgn__ENSMUST00000033741__1094__30__0.56667__73.4505__1 RS0708 d06ab671-02	CGCGGTGGTGGTACGACATGAAGAGTGAGTAGTAGTGGAGTGCCCACCTTGGTGATGTTGTTGGAGTGCAGAGAGATTAGAGATGAGTTGGAAGCGCAACTAGGACGGACAA
MO4E4 d06ab671-01 RS0307 Bgn__ENSMUST00000033741__1868__30__0.43333__66.352__0.96655 RS0237 d06ab671-02	CGCGGTGGTGGTACGACATGATGTGGAGGGATTGAAGGATAAGAGACAGACAGAGATATAGGCAAGGAGATAGGGTTGATTAGTGGTAGAAAAGCGCAACTAGGACGGACAA
MO4E4 d06ab671-01 RS0237 Bgn__ENSMUST00000033741__816__30__0.6__74.2451__0.98491 RS0708 d06ab671-02	CGCGGTGGTGGTACGACATGAGGGTTGATTAGTGGTAGAAAGGATGCCAGTGAGCTTGGCCTCTGAGATGCAGAGATTAGAGATGAGTTGGAAGCGCAACTAGGACGGACAA
MO4E4 d06ab671-01 RS0708 Bgn__ENSMUST00000033741__1684__30__0.4__66.1911__1 RS0307 d06ab671-02	CGCGGTGGTGGTACGACATGAGAGATTAGAGATGAGTTGGATTGACAGGTAGTGAACTTGTTGAAGAGAGAATGTGGAGGGATTGAAGGATAAGCGCAACTAGGACGGACAA
MO4E4 d06ab671-01 RS0237 Bgn__ENSMUST00000033741__615__30__0.56667__72.9816__1 RS0095 d06ab671-02	CGCGGTGGTGGTACGACATGAGGGTTGATTAGTGGTAGAAAGGTTGGGAGGAATCTCCACCAGGTGGTTCTAAGAGTGAGTAGTAGTGGAGTAGCGCAACTAGGACGGACAA
MO4E4 d06ab671-01 RS0095 Bgn__ENSMUST00000033741__1664__30__0.5__69.3524__1 RS0307 d06ab671-02	CGCGGTGGTGGTACGACATGAAGAGTGAGTAGTAGTGGAGTTGAAGAGAGAACACCAGAGGATAAGGGCAGATGTGGAGGGATTGAAGGATAAGCGCAACTAGGACGGACAA
MO4E4 d06ab671-01 RS0095 Bgn__ENSMUST00000033741__766__30__0.53333__71.712__0.95591 RS0708 d06ab671-02	CGCGGTGGTGGTACGACATGAAGAGTGAGTAGTAGTGGAGTCCATCAAAGGCTCCTGGTTCAAAGCCACTGAGAGATTAGAGATGAGTTGGAAGCGCAACTAGGACGGACAA
MO4E4 d06ab671-01 RS0237 Bgn__ENSMUST00000033741__278__30__0.46667__68.5314__1 RS0307 d06ab671-02	CGCGGTGGTGGTACGACATGAGGGTTGATTAGTGGTAGAAAGTCTGAACCTGAAGCCTCCTCATCATTCATATGTGGAGGGATTGAAGGATAAGCGCAACTAGGACGGACAA
MO4E4 d06ab671-01 RS0237 Bgn__ENSMUST00000033741__726__30__0.5__71.2184__1 RS0708 d06ab671-02	CGCGGTGGTGGTACGACATGAGGGTTGATTAGTGGTAGAAAGATTCCCGCCCATCTCAATGCAGTTCATGTAGAGATTAGAGATGAGTTGGAAGCGCAACTAGGACGGACAA
MO4E4 d06ab671-01 RS0307 Bgn__ENSMUST00000033741__1797__30__0.5__69.4346__0.95326 RS0708 d06ab671-02	CGCGGTGGTGGTACGACATGATGTGGAGGGATTGAAGGATAAGATGGAAGGGGACAGGTCAATAACTCCAGAGAGATTAGAGATGAGTTGGAAGCGCAACTAGGACGGACAA
MO4E4 d06ab671-01 RS0237 Bgn__ENSMUST00000033741__2344__30__0.6__75.4361__1 RS0095 d06ab671-02	CGCGGTGGTGGTACGACATGAGGGTTGATTAGTGGTAGAAAAGCACTCCCTCTTGCTGGGTGCAACTGACCAAGAGTGAGTAGTAGTGGAGTAGCGCAACTAGGACGGACAA
MO4E4 d06ab671-01 RS0307 Bgn__ENSMUST00000033741__1288__30__0.6__75.8861__0.99542 RS0095 d06ab671-02	CGCGGTGGTGGTACGACATGATGTGGAGGGATTGAAGGATATCTCACCAAGGCCACCATGGTGGCAACCACAAGAGTGAGTAGTAGTGGAGTAGCGCAACTAGGACGGACAA
MO4E4 d06ab671-01 RS0708 Bgn__ENSMUST00000033741__208__30__0.6__75.7805__1 RS0095 d06ab671-02	CGCGGTGGTGGTACGACATGAGAGATTAGAGATGAGTTGGATTCTGCTCAAAGGGCAAGGCCTGGCTCAGGAAGAGTGAGTAGTAGTGGAGTAGCGCAACTAGGACGGACAA
MO4E4 d06ab671-01 RS0307 Bgn__ENSMUST00000033741__159__30__0.56667__72.9485__0.99528 RS0237 d06ab671-02	CGCGGTGGTGGTACGACATGATGTGGAGGGATTGAAGGATAGCCACAGGGGACACATGGTCAATGTTCCTGAGGGTTGATTAGTGGTAGAAAAGCGCAACTAGGACGGACAA
MO4E4 d06ab671-01 RS0708 Bgn__ENSMUST00000033741__2182__30__0.46667__67.3002__1 RS0237 d06ab671-02	CGCGGTGGTGGTACGACATGAGAGATTAGAGATGAGTTGGACTCCTTGATCCTCGTCTTGATAGCAGAGTAAGGGTTGATTAGTGGTAGAAAAGCGCAACTAGGACGGACAA
MO4E4 d06ab671-01 RS0307 Bgn__ENSMUST00000033741__2277__30__0.6__74.9154__1 RS0708 d06ab671-02	CGCGGTGGTGGTACGACATGATGTGGAGGGATTGAAGGATAAGGGGACCTAGCCATCTTGGGGAGAGAGCAAGAGATTAGAGATGAGTTGGAAGCGCAACTAGGACGGACAA
MO4E4 d06ab671-01 RS0237 Bgn__ENSMUST00000033741__555__30__0.53333__70.5054__0.96384 RS0095 d06ab671-02	CGCGGTGGTGGTACGACATGAGGGTTGATTAGTGGTAGAAAGAGGGCTAAAGGCCTTCTCATGGATCTTGGAAGAGTGAGTAGTAGTGGAGTAGCGCAACTAGGACGGACAA
MO4E4 d06ab671-01 RS0307 Bgn__ENSMUST00000033741__1318__30__0.46667__66.8371__1 RS0095 d06ab671-02	CGCGGTGGTGGTACGACATGATGTGGAGGGATTGAAGGATACTTCTTCATCTGGCTATGTTCCTCAGAGACAAGAGTGAGTAGTAGTGGAGTAGCGCAACTAGGACGGACAA
MO4E4 d06ab671-01 RS0095 Bgn__ENSMUST00000033741__1064__30__0.5__69.2163__1 RS0708 d06ab671-02	CGCGGTGGTGGTACGACATGAAGAGTGAGTAGTAGTGGAGTATAGACAACCTGGAGGAGCTTGAGATCTGGAGAGATTAGAGATGAGTTGGAAGCGCAACTAGGACGGACAA
MO4E4 d06ab671-01 RS0237 Bgn__ENSMUST00000033741__716__30__0.53333__71.5322__1 RS0307 d06ab671-02	CGCGGTGGTGGTACGACATGAGGGTTGATTAGTGGTAGAAACATCTCAATGCAGTTCATGTTCCGGAGCCCATGTGGAGGGATTGAAGGATAAGCGCAACTAGGACGGACAA
MO4E4 d06ab671-01 RS0237 Bgn__ENSMUST00000033741__1774__30__0.46667__68.7837__1 RS0708 d06ab671-02	CGCGGTGGTGGTACGACATGAGGGTTGATTAGTGGTAGAAAACTCCAGAAGGAAGAAAAGTGTCAGGAAGCAGAGATTAGAGATGAGTTGGAAGCGCAACTAGGACGGACAA
MO4E4 d06ab671-01 RS0708 Bgn__ENSMUST00000033741__585__30__0.46667__70.6572__0.92877 RS0307 d06ab671-02	CGCGGTGGTGGTACGACATGAGAGATTAGAGATGAGTTGGATGGAGATGTAGAGTTTTTGCAGCTTCCGCAATGTGGAGGGATTGAAGGATAAGCGCAACTAGGACGGACAA
MO4E4 d06ab671-01 RS0237 Bgn__ENSMUST00000033741__756__30__0.56667__72.3552__1 RS0095 d06ab671-02	CGCGGTGGTGGTACGACATGAGGGTTGATTAGTGGTAGAAACTCCTGGTTCAAAGCCACTGTTCTCCAGGGAAGAGTGAGTAGTAGTGGAGTAGCGCAACTAGGACGGACAA
MO4E4 d06ab671-01 RS0095 Bgn__ENSMUST00000033741__1704__30__0.53333__71.6106__1 RS0307 d06ab671-02	CGCGGTGGTGGTACGACATGAAGAGTGAGTAGTAGTGGAGTCAGCCAGGTTGTAGCTGGGATTGACAGGTAATGTGGAGGGATTGAAGGATAAGCGCAACTAGGACGGACAA
MO4E4 d06ab671-01 RS0708 Bgn__ENSMUST00000033741__1548__30__0.5__69.3077__1 RS0095 d06ab671-02	CGCGGTGGTGGTACGACATGAGAGATTAGAGATGAGTTGGAGTGCTCTATCCATCTTTCCTAGCCCCTCTTAAGAGTGAGTAGTAGTGGAGTAGCGCAACTAGGACGGACAA
MO4E4 d06ab671-01 RS0237 Bgn__ENSMUST00000033741__113__30__0.56667__72.3018__1 RS0307 d06ab671-02	CGCGGTGGTGGTACGACATGAGGGTTGATTAGTGGTAGAAACAGGTGCAGGCTGCTTAGTTGGTGGACTAGATGTGGAGGGATTGAAGGATAAGCGCAACTAGGACGGACAA
MO4E4 d06ab671-01 RS0237 Bgn__ENSMUST00000033741__1744__30__0.46667__68.8472__0.95603 RS0708 d06ab671-02	CGCGGTGGTGGTACGACATGAGGGTTGATTAGTGGTAGAAAATAACAGGGTTGGAGAGAGGGAAAGATCCAAGAGATTAGAGATGAGTTGGAAGCGCAACTAGGACGGACAA
MO4E4 d06ab671-01 RS0708 Bgn__ENSMUST00000033741__1392__30__0.46667__68.0978__1 RS0307 d06ab671-02	CGCGGTGGTGGTACGACATGAGAGATTAGAGATGAGTTGGACATATATGCATGCTTAGGAGTCAGGGGGAAATGTGGAGGGATTGAAGGATAAGCGCAACTAGGACGGACAA
MO4E4 d06ab671-01 RS0237 Bgn__ENSMUST00000033741__1084__30__0.46667__68.1179__1 RS0095 d06ab671-02	CGCGGTGGTGGTACGACATGAGGGTTGATTAGTGGTAGAAAGTGATGTTGTTGGAGTGCAGATAGACAACCAAGAGTGAGTAGTAGTGGAGTAGCGCAACTAGGACGGACAA
MO4E4 d06ab671-01 RS0307 Bgn__ENSMUST00000033741__1714__30__0.53333__70.9897__1 RS0095 d06ab671-02	CGCGGTGGTGGTACGACATGATGTGGAGGGATTGAAGGATAGGAGTTAGTACAGCCAGGTTGTAGCTGGGAAAGAGTGAGTAGTAGTGGAGTAGCGCAACTAGGACGGACAA
MO4E4 d06ab671-01 RS0095 Bgn__ENSMUST00000033741__846__30__0.53333__70.2964__1 RS0708 d06ab671-02	CGCGGTGGTGGTACGACATGAAGAGTGAGTAGTAGTGGAGTGTTCGTTCAGGGTCTCAGGGAGATCTTTGGAGAGATTAGAGATGAGTTGGAAGCGCAACTAGGACGGACAA
MO4E4 d06ab671-01 RS0307 Bgn__ENSMUST00000033741__776__30__0.56667__72.8193__0.96094 RS0237 d06ab671-02	CGCGGTGGTGGTACGACATGATGTGGAGGGATTGAAGGATAGAGCTTCAGGCCATCAAAGGCTCCTGGTTCAGGGTTGATTAGTGGTAGAAAAGCGCAACTAGGACGGACAA
MO4E4 d06ab671-01 RS0237 Bgn__ENSMUST00000033741__2262__30__0.6__74.73__0.94705 RS0708 d06ab671-02	CGCGGTGGTGGTACGACATGAGGGTTGATTAGTGGTAGAAACTTGGGGAGAGAGCAGGGGCCAATGCAAACAGAGATTAGAGATGAGTTGGAAGCGCAACTAGGACGGACAA
MO4E4 d06ab671-01 RS0307 Bgn__ENSMUST00000033741__1568__30__0.56667__73.0874__1 RS0708 d06ab671-02	CGCGGTGGTGGTACGACATGATGTGGAGGGATTGAAGGATAGGAACAATGGCGGTGGCAGTGTGCTCTATCAGAGATTAGAGATGAGTTGGAAGCGCAACTAGGACGGACAA
MO4E4 d06ab671-01 RS0095 Bgn__ENSMUST00000033741__969__30__0.46667__69.8268__0.99547 RS0237 d06ab671-02	CGCGGTGGTGGTACGACATGAAGAGTGAGTAGTAGTGGAGTAACTCAGGCTCCCATTCTCAATCATCCGAAAGGGTTGATTAGTGGTAGAAAAGCGCAACTAGGACGGACAA
MO4E4 d06ab671-01 RS0307 Bgn__ENSMUST00000033741__1477__30__0.46667__67.4835__1 RS0095 d06ab671-02	CGCGGTGGTGGTACGACATGATGTGGAGGGATTGAAGGATATTATAGGGAGTCTCTGAGTGGACATGGTTGAAGAGTGAGTAGTAGTGGAGTAGCGCAACTAGGACGGACAA
MO4E4 d06ab671-01 RS0708 Bgn__ENSMUST00000033741__1134__30__0.56667__72.3286__1 RS0095 d06ab671-02	CGCGGTGGTGGTACGACATGAGAGATTAGAGATGAGTTGGACCCTCTTGACTCCGAAGCCCATAGGACAGAAAGAGTGAGTAGTAGTGGAGTAGCGCAACTAGGACGGACAA
MO4E4 d06ab671-01 RS0237 Bgn__ENSMUST00000033741__1361__30__0.53333__70.828__1 RS0307 d06ab671-02	CGCGGTGGTGGTACGACATGAGGGTTGATTAGTGGTAGAAACTGTGGTGGGGCAGTGAGTTAATATTGGGGATGTGGAGGGATTGAAGGATAAGCGCAACTAGGACGGACAA
MO4E4 d06ab671-01 RS0237 Bgn__ENSMUST00000033741__1558__30__0.53333__71.8077__1 RS0708 d06ab671-02	CGCGGTGGTGGTACGACATGAGGGTTGATTAGTGGTAGAAACGGTGGCAGTGTGCTCTATCCATCTTTCCTAGAGATTAGAGATGAGTTGGAAGCGCAACTAGGACGGACAA
MO4E4 d06ab671-01 RS0708 Bgn__ENSMUST00000033741__1598__30__0.53333__72.0842__0.99829 RS0307 d06ab671-02	CGCGGTGGTGGTACGACATGAGAGATTAGAGATGAGTTGGAGCAAGGAAGAGGAGGAACACATGCCTGGATATGTGGAGGGATTGAAGGATAAGCGCAACTAGGACGGACAA
MO4E4 d06ab671-01 RS0237 Bgn__ENSMUST00000033741__2162__30__0.43333__67.8517__1 RS0095 d06ab671-02	CGCGGTGGTGGTACGACATGAGGGTTGATTAGTGGTAGAAATAGCAGAGTATGAACCCTTTCCTGGACAAAAAGAGTGAGTAGTAGTGGAGTAGCGCAACTAGGACGGACAA
MO4E4 d06ab671-01 RS0095 Bgn__ENSMUST00000033741__2354__30__0.56667__73.3334__1 RS0307 d06ab671-02	CGCGGTGGTGGTACGACATGAAGAGTGAGTAGTAGTGGAGTCCTCATAAGCAGCACTCCCTCTTGCTGGGTATGTGGAGGGATTGAAGGATAAGCGCAACTAGGACGGACAA
MO4E4 d06ab671-01 RS0708 Bgn__ENSMUST00000033741__1124__30__0.46667__69.4278__1 RS0095 d06ab671-02	CGCGGTGGTGGTACGACATGAGAGATTAGAGATGAGTTGGATCCGAAGCCCATAGGACAGAAGTCATTGATAAGAGTGAGTAGTAGTGGAGTAGCGCAACTAGGACGGACAA
MO4E4 d06ab671-01 RS0237 Bgn__ENSMUST00000033741__595__30__0.43333__67.5485__0.92877 RS0307 d06ab671-02	CGCGGTGGTGGTACGACATGAGGGTTGATTAGTGGTAGAAAAGGTGGTTCTTGGAGATGTAGAGTTTTTGCATGTGGAGGGATTGAAGGATAAGCGCAACTAGGACGGACAA
MO4E4 d06ab671-01 RS0237 Bgn__ENSMUST00000033741__93__30__0.56667__72.4149__1 RS0708 d06ab671-02	CGCGGTGGTGGTACGACATGAGGGTTGATTAGTGGTAGAAAGGTGGACTAGGTTGTCAGGCTGTCGGTTTGAGAGATTAGAGATGAGTTGGAAGCGCAACTAGGACGGACAA
MO4E4 d06ab671-01 RS0708 Bgn__ENSMUST00000033741__1144__30__0.53333__70.7272__1 RS0307 d06ab671-02	CGCGGTGGTGGTACGACATGAGAGATTAGAGATGAGTTGGATTATAGTAGGCCCTCTTGACTCCGAAGCCCATGTGGAGGGATTGAAGGATAAGCGCAACTAGGACGGACAA
MO4E4 d06ab671-01 RS0095 Bgn__ENSMUST00000033741__1174__30__0.56667__74.4118__1 RS0237 d06ab671-02	CGCGGTGGTGGTACGACATGAAGAGTGAGTAGTAGTGGAGTGGCACAGGGTTGTTGAAGAGGCTGATGCCAAGGGTTGATTAGTGGTAGAAAAGCGCAACTAGGACGGACAA
MO4E4 d06ab671-01 RS0095 Bgn__ENSMUST00000033741__836__30__0.56667__72.844__0.98547 RS0307 d06ab671-02	CGCGGTGGTGGTACGACATGAAGAGTGAGTAGTAGTGGAGTGGTCTCAGGGAGATCTTTGGGGATGCCAGTATGTGGAGGGATTGAAGGATAAGCGCAACTAGGACGGACAA
MO4E4 d06ab671-01 RS0095 Bgn__ENSMUST00000033741__1608__30__0.5__69.8718__0.99829 RS0708 d06ab671-02	CGCGGTGGTGGTACGACATGAAGAGTGAGTAGTAGTGGAGTTCAGACATGAGCAAGGAAGAGGAGGAACACAGAGATTAGAGATGAGTTGGAAGCGCAACTAGGACGGACAA
MO4E4 d06ab671-01 RS0307 Bgn__ENSMUST00000033741__1467__30__0.4__66.353__1 RS0237 d06ab671-02	CGCGGTGGTGGTACGACATGATGTGGAGGGATTGAAGGATATCTCTGAGTGGACATGGTTGATGAATGTTAAGGGTTGATTAGTGGTAGAAAAGCGCAACTAGGACGGACAA
MO4E4 d06ab671-01 RS0237 Bgn__ENSMUST00000033741__2202__30__0.6__72.6516__1 RS0708 d06ab671-02	CGCGGTGGTGGTACGACATGAGGGTTGATTAGTGGTAGAAACCTCTCCAGGGGCTAGGAAGCTCCTTGATCAGAGATTAGAGATGAGTTGGAAGCGCAACTAGGACGGACAA
MO4E4 d06ab671-01 RS0708 Bgn__ENSMUST00000033741__308__30__0.6__75.2033__1 RS0307 d06ab671-02	CGCGGTGGTGGTACGACATGAGAGATTAGAGATGAGTTGGAAGAGTCCAGGTCGGGGACACCTGAAGTGGTATGTGGAGGGATTGAAGGATAAGCGCAACTAGGACGGACAA
MO4E4 d06ab671-01 RS0095 Bgn__ENSMUST00000033741__2051__30__0.46667__70.4333__1 RS0237 d06ab671-02	CGCGGTGGTGGTACGACATGAAGAGTGAGTAGTAGTGGAGTAGTTGCCCCATATTTGTTTGTGGAGGGACTAGGGTTGATTAGTGGTAGAAAAGCGCAACTAGGACGGACAA
MO4E4 d06ab671-01 RS0307 Bgn__ENSMUST00000033741__1074__30__0.53333__72.1072__1 RS0095 d06ab671-02	CGCGGTGGTGGTACGACATGATGTGGAGGGATTGAAGGATATGGAGTGCAGATAGACAACCTGGAGGAGCTAAGAGTGAGTAGTAGTGGAGTAGCGCAACTAGGACGGACAA
MO4E4 d06ab671-01 RS0095 Bgn__ENSMUST00000033741__1817__30__0.46667__66.342__1 RS0708 d06ab671-02	CGCGGTGGTGGTACGACATGAAGAGTGAGTAGTAGTGGAGTGAAATATGACCTAGGTCCAGAGATGGAAGGAGAGATTAGAGATGAGTTGGAAGCGCAACTAGGACGGACAA
MO4E4 d06ab671-01 RS0237 Bgn__ENSMUST00000033741__1440__30__0.4__66.5639__1 RS0307 d06ab671-02	CGCGGTGGTGGTACGACATGAGGGTTGATTAGTGGTAGAAATTAAATTTCAAAGGTTGAGGGGAATGGGTGATGTGGAGGGATTGAAGGATAAGCGCAACTAGGACGGACAA
MO4E4 d06ab671-01 RS0708 Bgn__ENSMUST00000033741__826__30__0.56667__74.0107__1 RS0237 d06ab671-02	CGCGGTGGTGGTACGACATGAGAGATTAGAGATGAGTTGGAAGATCTTTGGGGATGCCAGTGAGCTTGGCCAGGGTTGATTAGTGGTAGAAAAGCGCAACTAGGACGGACAA
MO4E4 d06ab671-01 RS0708 Bgn__ENSMUST00000033741__512__30__0.6__74.0988__0.99803 RS0307 d06ab671-02	CGCGGTGGTGGTACGACATGAGAGATTAGAGATGAGTTGGATACCAAGACCAGGGCGTAGAGGTGCTGGAGATGTGGAGGGATTGAAGGATAAGCGCAACTAGGACGGACAA
MO4E4 d06ab671-01 RS0237 Bgn__ENSMUST00000033741__288__30__0.53333__71.5141__1 RS0095 d06ab671-02	CGCGGTGGTGGTACGACATGAGGGTTGATTAGTGGTAGAAACTGAAGTGGTGTCTGAACCTGAAGCCTCCTAAGAGTGAGTAGTAGTGGAGTAGCGCAACTAGGACGGACAA
MO4E4 d06ab671-01 RS0307 Bgn__ENSMUST00000033741__1991__30__0.56667__74.0202__0.8077 RS0095 d06ab671-02	CGCGGTGGTGGTACGACATGATGTGGAGGGATTGAAGGATATGGGGCAGATGATCCGTGTGTGTGTGTGTGAAGAGTGAGTAGTAGTGGAGTAGCGCAACTAGGACGGACAA
MO4E4 d06ab671-01 RS0708 Bgn__ENSMUST00000033741__916__30__0.5__68.0466__1 RS0095 d06ab671-02	CGCGGTGGTGGTACGACATGAGAGATTAGAGATGAGTTGGACTGTACAGCTTGGAGTATCGAAGTAGGTCCAAGAGTGAGTAGTAGTGGAGTAGCGCAACTAGGACGGACAA
MO4E4 d06ab671-01 RS0307 Bgn__ENSMUST00000033741__545__30__0.43333__66.5832__1 RS0237 d06ab671-02	CGCGGTGGTGGTACGACATGATGTGGAGGGATTGAAGGATAGGCCTTCTCATGGATCTTGGAGATCTTATTAGGGTTGATTAGTGGTAGAAAAGCGCAACTAGGACGGACAA
MO4E4 d06ab671-01 RS0708 Bgn__ENSMUST00000033741__1009__30__0.46667__69.3118__0.94473 RS0237 d06ab671-02	CGCGGTGGTGGTACGACATGAGAGATTAGAGATGAGTTGGATTGTTGTTGTCCAAGTGAAGTTCCCTCAGGAGGGTTGATTAGTGGTAGAAAAGCGCAACTAGGACGGACAA
MO4E4 d06ab671-01 RS0708 Bgn__ENSMUST00000033741__1588__30__0.53333__71.4038__1 RS0307 d06ab671-02	CGCGGTGGTGGTACGACATGAGAGATTAGAGATGAGTTGGAGGAGGAACACATGCCTGGATGGAACAATGGATGTGGAGGGATTGAAGGATAAGCGCAACTAGGACGGACAA
MO4E4 d06ab671-01 RS0095 Bgn__ENSMUST00000033741__2101__30__0.6__73.5479__1 RS0237 d06ab671-02	CGCGGTGGTGGTACGACATGAAGAGTGAGTAGTAGTGGAGTCTTCCTCCAGGGTTGGGGGGTCAAGTTCTGAGGGTTGATTAGTGGTAGAAAAGCGCAACTAGGACGGACAA
MO4E4 d06ab671-01 RS0307 Bgn__ENSMUST00000033741__866__30__0.46667__69.633__1 RS0095 d06ab671-02	CGCGGTGGTGGTACGACATGATGTGGAGGGATTGAAGGATATTTGTTGTGGTCCAGGTGAAGTTCGTTCAGAAGAGTGAGTAGTAGTGGAGTAGCGCAACTAGGACGGACAA
MO4E4 d06ab671-01 RS0708 Bgn__ENSMUST00000033741__397__30__0.5__70.8374__0.93897 RS0095 d06ab671-02	CGCGGTGGTGGTACGACATGAGAGATTAGAGATGAGTTGGAACAGTCTTCAGACCCAAGTCAGAGCACTGAAAGAGTGAGTAGTAGTGGAGTAGCGCAACTAGGACGGACAA
MO4E4 d06ab671-01 RS0307 Bgn__ENSMUST00000033741__999__30__0.53333__71.4153__1 RS0237 d06ab671-02	CGCGGTGGTGGTACGACATGATGTGGAGGGATTGAAGGATACCAAGTGAAGTTCCCTCAGGGTAGGCAGAAAGGGTTGATTAGTGGTAGAAAAGCGCAACTAGGACGGACAA
MO4E4 d06ab671-01 RS0708 Bgn__ENSMUST00000033741__228__30__0.5__71.3928__1 RS0237 d06ab671-02	CGCGGTGGTGGTACGACATGAGAGATTAGAGATGAGTTGGAAGGTGAAGTCCCAGAAACCCTTCTGCTCAAAGGGTTGATTAGTGGTAGAAAAGCGCAACTAGGACGGACAA
MO4E4 d06ab671-01 RS0708 Bgn__ENSMUST00000033741__377__30__0.6__75.8592__1 RS0307 d06ab671-02	CGCGGTGGTGGTACGACATGAGAGATTAGAGATGAGTTGGAAGAGCACTGAACAACCCGCAGGTGGCAGTGATGTGGAGGGATTGAAGGATAAGCGCAACTAGGACGGACAA
MO4E4 d06ab671-01 RS0095 Bgn__ENSMUST00000033741__248__30__0.53333__71.1751__1 RS0237 d06ab671-02	CGCGGTGGTGGTACGACATGAAGAGTGAGTAGTAGTGGAGTCATGAGCAGCCCATCATCCAAGGTGAAGTCAGGGTTGATTAGTGGTAGAAAAGCGCAACTAGGACGGACAA
MO4E4 d06ab671-01 RS0307 Bgn__ENSMUST00000033741__338__30__0.53333__71.6868__1 RS0095 d06ab671-02	CGCGGTGGTGGTACGACATGATGTGGAGGGATTGAAGGATAAGGACACATGGCACTGAAGGTAGGTGTGACAAGAGTGAGTAGTAGTGGAGTAGCGCAACTAGGACGGACAA
MO4E4 d06ab671-01 RS0708 Bgn__ENSMUST00000033741__856__30__0.56667__72.7893__1 RS0095 d06ab671-02	CGCGGTGGTGGTACGACATGAGAGATTAGAGATGAGTTGGATCCAGGTGAAGTTCGTTCAGGGTCTCAGGGAAGAGTGAGTAGTAGTGGAGTAGCGCAACTAGGACGGACAA
MO4E4 d06ab671-01 RS0237 Bgn__ENSMUST00000033741__1724__30__0.46667__68.0767__1 RS0307 d06ab671-02	CGCGGTGGTGGTACGACATGAGGGTTGATTAGTGGTAGAAAGAAAGATCCAGGAGTTAGTACAGCCAGGTTATGTGGAGGGATTGAAGGATAAGCGCAACTAGGACGGACAA
MO4E4 d06ab671-01 RS0237 Bgn__ENSMUST00000033741__2071__30__0.53333__71.5893__1 RS0708 d06ab671-02	CGCGGTGGTGGTACGACATGAGGGTTGATTAGTGGTAGAAAGGTAGGGCAATCAGGAAGATAGTTGCCCCAAGAGATTAGAGATGAGTTGGAAGCGCAACTAGGACGGACAA
MO4E4 d06ab671-01 RS0307 Bgn__ENSMUST00000033741__2001__30__0.6__74.5849__1 RS0708 d06ab671-02	CGCGGTGGTGGTACGACATGATGTGGAGGGATTGAAGGATAGAAAGCAGCCTGGGGCAGATGATCCGTGTGAGAGATTAGAGATGAGTTGGAAGCGCAACTAGGACGGACAA
MO4E4 d06ab671-01 RS0095 Bgn__ENSMUST00000033741__979__30__0.5__70.1549__0.99142 RS0237 d06ab671-02	CGCGGTGGTGGTACGACATGAAGAGTGAGTAGTAGTGGAGTGTAGGCAGAAAACTCAGGCTCCCATTCTCAAGGGTTGATTAGTGGTAGAAAAGCGCAACTAGGACGGACAA
MO4E4 d06ab671-01 RS0095 Bgn__ENSMUST00000033741__1628__30__0.56667__72.6598__0.99957 RS0307 d06ab671-02	CGCGGTGGTGGTACGACATGAAGAGTGAGTAGTAGTGGAGTGAGCCCAGGAGAGCTGGAAGTCAGACATGAATGTGGAGGGATTGAAGGATAAGCGCAACTAGGACGGACAA
MO4E4 d06ab671-01 RS0708 Bgn__ENSMUST00000033741__575__30__0.5__71.6566__1 RS0095 d06ab671-02	CGCGGTGGTGGTACGACATGAGAGATTAGAGATGAGTTGGAGAGTTTTTGCAGCTTCCGCAGAGGGCTAAAAAGAGTGAGTAGTAGTGGAGTAGCGCAACTAGGACGGACAA
MO4E4 d06ab671-01 RS0307 Bgn__ENSMUST00000033741__218__30__0.56667__73.399__1 RS0237 d06ab671-02	CGCGGTGGTGGTACGACATGATGTGGAGGGATTGAAGGATACCAGAAACCCTTCTGCTCAAAGGGCAAGGCAGGGTTGATTAGTGGTAGAAAAGCGCAACTAGGACGGACAA
MO4E4 d06ab671-01 RS0237 Bgn__ENSMUST00000033741__2334__30__0.56667__73.8235__1 RS0708 d06ab671-02	CGCGGTGGTGGTACGACATGAGGGTTGATTAGTGGTAGAAACTTGCTGGGTGCAACTGACCATCACCTCCTAGAGATTAGAGATGAGTTGGAAGCGCAACTAGGACGGACAA
MO4E4 d06ab671-01 RS0307 Bgn__ENSMUST00000033741__348__30__0.56667__73.443__1 RS0708 d06ab671-02	CGCGGTGGTGGTACGACATGATGTGGAGGGATTGAAGGATAGGCAACCGAAAGGACACATGGCACTGAAGGAGAGATTAGAGATGAGTTGGAAGCGCAACTAGGACGGACAA
MO4E4 d06ab671-01 RS0237 Bgn__ENSMUST00000033741__2122__30__0.6__75.8104__1 RS0095 d06ab671-02	CGCGGTGGTGGTACGACATGAGGGTTGATTAGTGGTAGAAATTCTGGGCCTCCACCTTCCAGCTTCCTCCAAAGAGTGAGTAGTAGTGGAGTAGCGCAACTAGGACGGACAA
MO4E4 d06ab671-01 RS0307 Bgn__ENSMUST00000033741__1807__30__0.56667__71.7746__1 RS0095 d06ab671-02	CGCGGTGGTGGTACGACATGATGTGGAGGGATTGAAGGATACTAGGTCCAGAGATGGAAGGGGACAGGTCAAAGAGTGAGTAGTAGTGGAGTAGCGCAACTAGGACGGACAA
MO4E4 d06ab671-01 RS0095 Bgn__ENSMUST00000033741__1104__30__0.46667__70.7507__1 RS0708 d06ab671-02	CGCGGTGGTGGTACGACATGAAGAGTGAGTAGTAGTGGAGTAGTCATTGATGCCCACCTTGGTGATGTTGTAGAGATTAGAGATGAGTTGGAAGCGCAACTAGGACGGACAA
MO4E4 d06ab671-01 RS0237 Bgn__ENSMUST00000033741__1933__30__0.4__66.1986__0.9723 RS0307 d06ab671-02	CGCGGTGGTGGTACGACATGAGGGTTGATTAGTGGTAGAAATGTGTGTTGTCAGAGAGAGACAGATACAAAATGTGGAGGGATTGAAGGATAAGCGCAACTAGGACGGACAA
MO4E4 d06ab671-01 RS0237 Bgn__ENSMUST00000033741__238__30__0.53333__70.8102__1 RS0708 d06ab671-02	CGCGGTGGTGGTACGACATGAGGGTTGATTAGTGGTAGAAACCATCATCCAAGGTGAAGTCCCAGAAACCCAGAGATTAGAGATGAGTTGGAAGCGCAACTAGGACGGACAA
MO4E4 d06ab671-01 RS0307 Bgn__ENSMUST00000033741__1351__30__0.43333__66.7638__1 RS0708 d06ab671-02	CGCGGTGGTGGTACGACATGATGTGGAGGGATTGAAGGATAGCAGTGAGTTAATATTGGGGAACAAAGGTGAGAGATTAGAGATGAGTTGGAAGCGCAACTAGGACGGACAA
MO4E4 d06ab671-01 RS0095 Bgn__ENSMUST00000033741__457__30__0.43333__67.5641__1 RS0237 d06ab671-02	CGCGGTGGTGGTACGACATGAAGAGTGAGTAGTAGTGGAGTTCAGAAATGTCATTGTTCTGCAGGTCTAGCAGGGTTGATTAGTGGTAGAAAAGCGCAACTAGGACGGACAA
MO4E4 d06ab671-01 RS0095 Bgn__ENSMUST00000033741__796__30__0.5__70.5251__0.96376 RS0307 d06ab671-02	CGCGGTGGTGGTACGACATGAAGAGTGAGTAGTAGTGGAGTTCTGAGATGCGCAGGTAATTGAGCTTCAGGATGTGGAGGGATTGAAGGATAAGCGCAACTAGGACGGACAA
MO4E4 d06ab671-01 RS0109 Blnk__ENSMUST00000117695__433__30__0.5__69.081__1 RS0584 d06ab671-02	CGCGGTGGTGGTACGACATGATGTGATGGAAGTTAGAGGGTGGATCGATTATCTACATACTCGCCCCTCGTATGGGAGGATTGAGATGAGTTAGCGCAACTAGGACGGACAA
MO4E4 d06ab671-01 RS0109 Blnk__ENSMUST00000117695__997__30__0.53333__72.4361__1 RS0639 d06ab671-02	CGCGGTGGTGGTACGACATGATGTGATGGAAGTTAGAGGGTTGGCAAGGGTACAGGCTTTTGATGGACAGGAAGTGTGGGATTGATGAGATAAGCGCAACTAGGACGGACAA
MO4E4 d06ab671-01 RS0730 Blnk__ENSMUST00000117695__1088__30__0.6__73.7082__1 RS0109 d06ab671-02	CGCGGTGGTGGTACGACATGAAGTTGAGGTGGGAGAGTATTGCTTACCGAGCAGTTCAGCCTCCTGGTCTGATGTGATGGAAGTTAGAGGGTAGCGCAACTAGGACGGACAA
MO4E4 d06ab671-01 RS0639 Blnk__ENSMUST00000117695__1360__30__0.56667__74.1295__1 RS0584 d06ab671-02	CGCGGTGGTGGTACGACATGAAGTGTGGGATTGATGAGATAAACCAGGGGGTTGTGCTGGTGACTGTTGACATGGGAGGATTGAGATGAGTTAGCGCAACTAGGACGGACAA
MO4E4 d06ab671-01 RS0730 Blnk__ENSMUST00000117695__937__30__0.5__68.9394__1 RS0584 d06ab671-02	CGCGGTGGTGGTACGACATGAAGTTGAGGTGGGAGAGTATTTACAGTGTCTTGTCTGTGACTAGACCCTCGATGGGAGGATTGAGATGAGTTAGCGCAACTAGGACGGACAA
MO4E4 d06ab671-01 RS0639 Blnk__ENSMUST00000117695__947__30__0.5__68.7884__1 RS0730 d06ab671-02	CGCGGTGGTGGTACGACATGAAGTGTGGGATTGATGAGATACTGGTGACTGTACAGTGTCTTGTCTGTGACAAGTTGAGGTGGGAGAGTATTAGCGCAACTAGGACGGACAA
MO4E4 d06ab671-01 RS0109 Blnk__ENSMUST00000117695__351__30__0.6__75.4897__1 RS0584 d06ab671-02	CGCGGTGGTGGTACGACATGATGTGATGGAAGTTAGAGGGTTCATAGGAATCGTCGCCCGTCTCCTCGGCAATGGGAGGATTGAGATGAGTTAGCGCAACTAGGACGGACAA
MO4E4 d06ab671-01 RS0639 Blnk__ENSMUST00000117695__268__30__0.53333__70.193__0.99998 RS0109 d06ab671-02	CGCGGTGGTGGTACGACATGAAGTGTGGGATTGATGAGATAGTCGAAGTCATCTGACCACTGCTCCTCTTCATGTGATGGAAGTTAGAGGGTAGCGCAACTAGGACGGACAA
MO4E4 d06ab671-01 RS0730 Blnk__ENSMUST00000117695__927__30__0.6__75.3738__1 RS0109 d06ab671-02	CGCGGTGGTGGTACGACATGAAGTTGAGGTGGGAGAGTATTTGTCTGTGACTAGACCCTCGGTGGCGCTCAATGTGATGGAAGTTAGAGGGTAGCGCAACTAGGACGGACAA
MO4E4 d06ab671-01 RS0639 Blnk__ENSMUST00000117695__1501__30__0.43333__66.7428__0.9994 RS0584 d06ab671-02	CGCGGTGGTGGTACGACATGAAGTGTGGGATTGATGAGATAGCTGAGGAGTCATAGCCAGAATATGATGTTATGGGAGGATTGAGATGAGTTAGCGCAACTAGGACGGACAA
MO4E4 d06ab671-01 RS0584 Blnk__ENSMUST00000117695__1193__30__0.46667__69.8605__1 RS0730 d06ab671-02	CGCGGTGGTGGTACGACATGATGGGAGGATTGAGATGAGTTTGGAATCATGGCCAGAGCTCTTCCGAATAAAAGTTGAGGTGGGAGAGTATTAGCGCAACTAGGACGGACAA
MO4E4 d06ab671-01 RS0639 Blnk__ENSMUST00000117695__603__30__0.53333__70.2846__1 RS0730 d06ab671-02	CGCGGTGGTGGTACGACATGAAGTGTGGGATTGATGAGATAGGGACCACATAATCAGCCTCATCCTCAAGGAAGTTGAGGTGGGAGAGTATTAGCGCAACTAGGACGGACAA
MO4E4 d06ab671-01 RS0109 Blnk__ENSMUST00000117695__11__30__0.6__73.7189__1 RS0584 d06ab671-02	CGCGGTGGTGGTACGACATGATGTGATGGAAGTTAGAGGGTGACTTCCTGGGGAGCAGCATGGTAAGGCTCATGGGAGGATTGAGATGAGTTAGCGCAACTAGGACGGACAA
MO4E4 d06ab671-01 RS0109 Blnk__ENSMUST00000117695__906__30__0.53333__74.1454__1 RS0639 d06ab671-02	CGCGGTGGTGGTACGACATGATGTGATGGAAGTTAGAGGGTTGGCGCTCAGCAGGAACAGGCTTTTCTTCAAAGTGTGGGATTGATGAGATAAGCGCAACTAGGACGGACAA
MO4E4 d06ab671-01 RS0109 Blnk__ENSMUST00000117695__131__30__0.46667__69.2556__1 RS0730 d06ab671-02	CGCGGTGGTGGTACGACATGATGTGATGGAAGTTAGAGGGTCATGGACCATCTTTTGAAGCTGTCTCAGCTAAGTTGAGGTGGGAGAGTATTAGCGCAACTAGGACGGACAA
MO4E4 d06ab671-01 RS0584 Blnk__ENSMUST00000117695__764__30__0.6__75.8723__1 RS0639 d06ab671-02	CGCGGTGGTGGTACGACATGATGGGAGGATTGAGATGAGTTAGTCCCAGACCCCACTGTTTCGACCTGCGAAAGTGTGGGATTGATGAGATAAGCGCAACTAGGACGGACAA
MO4E4 d06ab671-01 RS0584 Blnk__ENSMUST00000117695__1610__30__0.46667__68.5676__1 RS0730 d06ab671-02	CGCGGTGGTGGTACGACATGATGGGAGGATTGAGATGAGTTTGACTTCGTCAGGTCAGGTGATAGAAAAGCAAGTTGAGGTGGGAGAGTATTAGCGCAACTAGGACGGACAA
MO4E4 d06ab671-01 RS0639 Blnk__ENSMUST00000117695__623__30__0.43333__68.2864__1 RS0730 d06ab671-02	CGCGGTGGTGGTACGACATGAAGTGTGGGATTGATGAGATATTTCATCGTTATCTTCCACAGGGACCACATAAGTTGAGGTGGGAGAGTATTAGCGCAACTAGGACGGACAA
MO4E4 d06ab671-01 RS0584 Blnk__ENSMUST00000117695__258__30__0.56667__72.8465__0.99954 RS0109 d06ab671-02	CGCGGTGGTGGTACGACATGATGGGAGGATTGAGATGAGTTTCTGACCACTGCTCCTCTTCATCTGCAGGGATGTGATGGAAGTTAGAGGGTAGCGCAACTAGGACGGACAA
MO4E4 d06ab671-01 RS0639 Blnk__ENSMUST00000117695__208__30__0.5__71.7587__1 RS0109 d06ab671-02	CGCGGTGGTGGTACGACATGAAGTGTGGGATTGATGAGATATCGAGGAACACTTGGAGGGCCTTTGACTTTATGTGATGGAAGTTAGAGGGTAGCGCAACTAGGACGGACAA
MO4E4 d06ab671-01 RS0730 Blnk__ENSMUST00000117695__315__30__0.43333__67.7031__1 RS0109 d06ab671-02	CGCGGTGGTGGTACGACATGAAGTTGAGGTGGGAGAGTATTACATACATCTCGGAGTCCGAATGTTCATCTATGTGATGGAAGTTAGAGGGTAGCGCAACTAGGACGGACAA
MO4E4 d06ab671-01 RS0639 Blnk__ENSMUST00000117695__57__30__0.6__74.3088__1 RS0584 d06ab671-02	CGCGGTGGTGGTACGACATGAAGTGTGGGATTGATGAGATATTGAGAGAGGATGTGTCGCTGTCCAGGGGGATGGGAGGATTGAGATGAGTTAGCGCAACTAGGACGGACAA
MO4E4 d06ab671-01 RS0730 Blnk__ENSMUST00000117695__1446__30__0.46667__68.8016__1 RS0584 d06ab671-02	CGCGGTGGTGGTACGACATGAAGTTGAGGTGGGAGAGTATTTGTCTGGAACCGTGGTATCGTTATGAAACCATGGGAGGATTGAGATGAGTTAGCGCAACTAGGACGGACAA
MO4E4 d06ab671-01 RS0639 Blnk__ENSMUST00000117695__1143__30__0.53333__71.2337__0.9878 RS0730 d06ab671-02	CGCGGTGGTGGTACGACATGAAGTGTGGGATTGATGAGATAGATCTGTGCAAGGCCTCTTCAGCAGACTTGAAGTTGAGGTGGGAGAGTATTAGCGCAACTAGGACGGACAA
MO4E4 d06ab671-01 RS0584 Blnk__ENSMUST00000117695__1058__30__0.43333__68.3543__1 RS0109 d06ab671-02	CGCGGTGGTGGTACGACATGATGGGAGGATTGAGATGAGTTCAAACGTCGAATTAAATGGGAAGCTGTGGAATGTGATGGAAGTTAGAGGGTAGCGCAACTAGGACGGACAA
MO4E4 d06ab671-01 RS0109 Blnk__ENSMUST00000117695__198__30__0.4__67.1137__1 RS0639 d06ab671-02	CGCGGTGGTGGTACGACATGATGTGATGGAAGTTAGAGGGTCTTGGAGGGCCTTTGACTTTTAGCTTTTTTAAGTGTGGGATTGATGAGATAAGCGCAACTAGGACGGACAA
MO4E4 d06ab671-01 RS0730 Blnk__ENSMUST00000117695__288__30__0.4__66.2985__1 RS0109 d06ab671-02	CGCGGTGGTGGTACGACATGAAGTTGAGGTGGGAGAGTATTTCTGGATTTTCATAGTCACTGTCGAAGTCAATGTGATGGAAGTTAGAGGGTAGCGCAACTAGGACGGACAA
MO4E4 d06ab671-01 RS0584 Blnk__ENSMUST00000117695__570__30__0.6__75.3296__1 RS0639 d06ab671-02	CGCGGTGGTGGTACGACATGATGGGAGGATTGAGATGAGTTTCTTTGGGCTTGGGGGGGACTTGAGGCTTCAAGTGTGGGATTGATGAGATAAGCGCAACTAGGACGGACAA
MO4E4 d06ab671-01 RS0584 Blnk__ENSMUST00000117695__987__30__0.5__71.101__1 RS0730 d06ab671-02	CGCGGTGGTGGTACGACATGATGGGAGGATTGAGATGAGTTACAGGCTTTTGATGGACAGGTTTCTGGGTGAAGTTGAGGTGGGAGAGTATTAGCGCAACTAGGACGGACAA
MO4E4 d06ab671-01 RS0639 Blnk__ENSMUST00000117695__335__30__0.56667__73.0547__1 RS0730 d06ab671-02	CGCGGTGGTGGTACGACATGAAGTGTGGGATTGATGAGATACCGTCTCCTCGGCAGGCATCACATACATCTAAGTTGAGGTGGGAGAGTATTAGCGCAACTAGGACGGACAA
[truncated: 20,161 more rows]

## Sheet: Genome chromatin probes
name	sequence
[truncated: 173,891 more rows]

## Sheet: TSS chromatin probes
name	sequence
[truncated: 3,360 more rows]

## Sheet: Super-enhancer chromatin probes
name	sequence
[truncated: 115,776 more rows]

## Sheet: TSS chromatin pbs by MERFISH
name	sequence
[truncated: 3,360 more rows]
